# Supplementary material for: Characterization of genome-wide segmental duplications reveals a common genomic feature of association with immunity among domestic animals
Source: BMC Genomics. 2017 Apr 12;18:293. doi: 10.1186/s12864-017-3690-x (PMC5389087; doi:10.1186/s12864-017-3690-x)
Supplement: Supplementary file 1 — SD regions of 7 domestic species detected by WSSD method. (XLSX 772 kb) [file 12864_2017_3690_MOESM1_ESM.xlsx]

## Sheet: S1.1
Table S1.1	SD regions of bovine genome detected by WSSD method
Chr.	start	end	type	length	copynumber	count of copy windows
1	8001	52329	dup	44329	5.31524	19
1	74001	172595	dup	98595	4.11502	39
1	359001	2725173	dup	2366173	6.60198	1069
1	3113001	3123249	dup	10249	10.1488	6
1	3696001	3707704	dup	11704	11.4122	1
1	4130001	4262409	dup	132409	6.44858	43
1	4545001	4575786	dup	30786	7.72036	13
1	4664001	4729630	dup	65630	3.06313	17
1	6475001	6497386	dup	22386	3.17403	12
1	6598001	6610738	dup	12738	3.53672	6
1	6661001	6676487	dup	15487	3.24541	6
1	6721001	6747660	dup	26660	15.3189	10
1	7549512	7587791	dup	38280	5.36118	13
1	9454512	9465700	dup	11189	3.3774	3
1	9845512	9922839	dup	77328	3.41241	37
1	10072512	10094610	dup	22099	3.39197	9
1	10297512	10319819	dup	22308	3.39819	6
1	10597512	10608436	dup	10925	3.78579	2
1	10943512	10994148	dup	50637	3.26299	18
1	11090512	11117605	dup	27094	2.8461	6
1	11480512	11593420	dup	112909	3.49104	33
1	11682512	11693311	dup	10800	3.39429	3
1	12174512	12209004	dup	34493	3.74044	11
1	12320512	12336935	dup	16424	4.01766	3
1	12415817	12524407	dup	108591	3.54345	24
1	12657817	13191948	dup	534132	3.56693	163
1	13601418	13634258	dup	32841	2.94069	9
1	13713418	13755317	dup	41900	3.45556	9
1	13816418	13836698	dup	20281	3.16546	4
1	13954418	13966973	dup	12556	6.57535	1
1	14392418	14419048	dup	26631	3.36826	8
1	14551418	14569518	dup	18101	3.22957	4
1	14919418	15087155	dup	167738	3.29169	61
1	15716418	15732793	dup	16376	3.28586	3
1	16420525	16431707	dup	11183	3.7412	3
1	16537525	16560707	dup	23183	3.23407	8
1	16777525	16807023	dup	29499	3.22593	5
1	18172833	18185755	dup	12923	3.72239	2
1	18586833	18599217	dup	12385	3.29398	6
1	18915833	18929351	dup	13519	3.54828	6
1	20377902	20401947	dup	24046	2.94311	3
1	21516902	21528128	dup	11227	3.23087	6
1	21621902	21636765	dup	14864	3.33701	6
1	22154902	22173220	dup	18319	3.30262	7
1	22222902	22244251	dup	21350	3.79662	7
1	22290902	22301636	dup	10735	3.34317	4
1	24230940	24251306	dup	20367	2.9878	10
1	26471940	26508027	dup	36088	12.0691	10
1	30358212	30368279	dup	10068	8.18106	1
1	32060212	32079463	dup	19252	4.40745	3
1	32428212	32463500	dup	35289	3.06901	15
1	34653212	34663555	dup	10344	2.96972	5
1	35645952	35663290	dup	17339	4.55958	9
1	35745952	35783076	dup	37125	3.28311	15
1	39749952	39765461	dup	15510	2.91759	4
1	39842952	39865333	dup	22382	2.93478	6
1	40574952	40589430	dup	14479	4.7091	3
1	41542952	41566799	dup	23848	3.48122	5
1	41638952	41653803	dup	14852	3.58257	8
1	41937952	41999181	dup	61230	2.83581	21
1	43744142	43758141	dup	14000	3.33527	9
1	44988142	45011280	dup	23139	9.76521	3
1	45019337	45044342	dup	25006	4.94607	13
1	45300319	45319089	dup	18771	3.72071	6
1	45488319	45504329	dup	16011	2.90908	7
1	45967319	45977545	dup	10227	4.0918	2
1	46321319	46342072	dup	20754	2.89187	5
1	46414319	46431615	dup	17297	7.24984	7
1	46483319	46498325	dup	15007	99.986	1
1	50580938	50594816	dup	13879	4.15665	5
1	51020938	51041701	dup	20764	3.44164	10
1	52096938	52120092	dup	23155	3.82909	8
1	53799938	53820267	dup	20330	8.55387	1
1	54887938	54903564	dup	15627	2.83573	5
1	57669938	57682440	dup	12503	3.32059	6
1	57799938	57821222	dup	21285	3.40097	11
1	58241938	58255581	dup	13644	4.12043	6
1	58455938	58466075	dup	10138	3.761	8
1	58659938	58684151	dup	24214	3.99864	8
1	58740938	58752977	dup	12040	3.4481	8
1	59395938	59438968	dup	43031	3.37392	31
1	59472938	59540080	dup	67143	3.66695	41
1	60453938	60493102	dup	39165	3.07755	15
1	61693938	61732822	dup	38885	10.7777	3
1	62078938	62092540	dup	13603	3.70067	6
1	62159938	62170192	dup	10255	10.1423	4
1	63116938	63138030	dup	21093	3.42529	12
1	64187938	64202087	dup	14150	3.50584	5
1	64511938	64524441	dup	12504	3.57341	4
1	64551938	64567383	dup	15446	3.07599	3
1	64612938	64634620	dup	21683	3.38828	11
1	65057938	65078176	dup	20239	3.56752	4
1	65738025	65759266	dup	21242	4.37139	10
1	65776025	65829397	dup	53373	3.25371	26
1	67427025	67445269	dup	18245	3.00276	5
1	68249025	68270281	dup	21257	3.09221	12
1	69136025	69153305	dup	17281	3.24631	10
1	70057025	70082238	dup	25214	3.41733	15
1	70686025	70698136	dup	12112	8.14952	1
1	72011025	72021634	dup	10610	3.72441	6
1	72231025	72241348	dup	10324	71.6437	1
1	72669025	72685704	dup	16680	8.11867	7
1	72726025	72739289	dup	13265	2.74799	7
1	73090025	73135185	dup	45161	3.60092	21
1	73744025	73754312	dup	10288	24.7961	2
1	73943025	74130133	dup	187109	6.75479	105
1	74818025	74831339	dup	13315	3.99215	6
1	74935025	74946678	dup	11654	3.70759	5
1	75757025	75767503	dup	10479	3.56584	4
1	77031025	77047421	dup	16397	3.73482	7
1	78149025	78180456	dup	31432	3.22632	12
1	78391025	78409756	dup	18732	3.44425	6
1	78489025	78512271	dup	23247	2.9868	8
1	78549025	78559083	dup	10059	3.07916	5
1	80512025	80525633	dup	13609	5.93366	4
1	81057025	81074269	dup	17245	8.42626	9
1	81107025	81120910	dup	13886	2.74846	7
1	81149025	81614673	dup	465649	5.12641	215
1	82293025	82303677	dup	10653	3.715	8
1	82547025	82557576	dup	10552	5.63561	4
1	83344001	83375312	dup	31312	4.34504	11
1	83490001	83507518	dup	17518	5.17289	12
1	83768001	83792180	dup	24180	3.36343	14
1	83983001	84214233	dup	231233	5.36341	105
1	84261001	84284091	dup	23091	3.79961	10
1	87816001	87831238	dup	15238	2.96607	7
1	87901001	87915465	dup	14465	4.13526	5
1	87939001	87949103	dup	10103	3.12027	5
1	88096001	88112220	dup	16220	3.70696	8
1	91169001	91222506	dup	53506	28.7692	2
1	92634562	92649839	dup	15278	2.70855	5
1	95755658	95766119	dup	10462	3.4871	6
1	95885658	95904777	dup	19120	3.34787	10
1	96166658	96176979	dup	10322	3.57126	5
1	96322658	96794188	dup	471531	4.59922	217
1	97275658	97307898	dup	32241	3.28286	8
1	97340658	97357169	dup	16512	4.81048	4
1	97412658	97426745	dup	14088	3.11273	6
1	97519658	97544884	dup	25227	5.85042	5
1	98105658	98133943	dup	28286	3.78104	3
1	100281658	100300285	dup	18628	2.92779	5
1	100577658	100589151	dup	11494	3.00021	6
1	101851658	101904039	dup	52382	3.10615	18
1	103060658	103071710	dup	11053	3.42943	6
1	103834658	103849486	dup	14829	7.82271	1
1	103936658	103953307	dup	16650	63.437	1
1	104254658	104271157	dup	16500	14.7059	3
1	105883658	105902697	dup	19040	3.73149	7
1	106099658	106115725	dup	16068	6.41541	1
1	106961658	106973984	dup	12327	5.68669	4
1	106987658	107012087	dup	24430	3.69181	9
1	107642658	107662633	dup	19976	4.35538	6
1	109323658	109360985	dup	37328	3.33513	9
1	109430658	109442272	dup	11615	2.93664	4
1	109548658	109578261	dup	29604	3.67512	15
1	109597658	109662770	dup	65113	3.63308	23
1	109752658	109782045	dup	29388	3.04335	13
1	111976658	112013757	dup	37100	3.86145	16
1	113043658	113066727	dup	23070	3.22832	8
1	113129658	113142965	dup	13308	3.07521	6
1	114996840	115164281	dup	167442	4.10052	54
1	115360840	115542267	dup	181428	4.06201	77
1	117474840	117487021	dup	12182	4.70926	5
1	118203840	118217915	dup	14076	3.50641	5
1	118416840	118426958	dup	10119	3.43533	3
1	118441840	118452436	dup	10597	3.85777	5
1	119177840	119194245	dup	16406	9.76021	2
1	119821840	119836225	dup	14386	2.89979	3
1	120074840	120090967	dup	16128	3.76204	7
1	120245840	120258155	dup	12316	3.26668	7
1	122042840	122069304	dup	26465	4.08499	11
1	122688840	122714269	dup	25430	2.6052	3
1	123713840	123745000	dup	31161	2.96424	10
1	127349169	127430789	dup	81621	3.50015	35
1	128175169	128186270	dup	11102	3.19008	5
1	129980169	130001846	dup	21678	3.54022	11
1	131112169	131141442	dup	29274	3.77151	8
1	131722169	131738846	dup	16678	2.8627	3
1	132038169	132055248	dup	17080	11.9167	2
1	132723169	132913408	dup	190240	5.9175	60
1	133957169	133972407	dup	15239	7.17244	1
1	135045169	135093696	dup	48528	3.43306	23
1	135305169	135329257	dup	24089	3.43299	16
1	135940772	135951893	dup	11122	3.2617	4
1	136385772	136422143	dup	36372	3.93813	17
1	136617772	136637920	dup	20149	3.20272	15
1	136675772	136722819	dup	47048	5.08634	21
1	136934772	136949920	dup	15149	10.2195	2
1	137627772	137647024	dup	19253	8.15804	2
1	137781772	137796566	dup	14795	4.44044	6
1	138892772	138914338	dup	21567	7.21819	2
1	139916772	139927597	dup	10826	3.33619	3
1	140519772	141287106	dup	767335	4.73125	245
1	142609041	142620416	dup	11376	4.1455	5
1	142705041	143006954	dup	301914	4.86591	122
1	143710041	143724107	dup	14067	3.51655	8
1	143924041	143943016	dup	18976	10.4562	1
1	145795101	145807582	dup	12482	3.69867	9
1	145976101	145988669	dup	12569	5.38337	3
1	146072101	146092650	dup	20550	4.45662	5
1	146440101	146455311	dup	15211	3.43131	10
1	146503101	146566921	dup	63821	3.82305	29
1	147345101	147372425	dup	27325	3.10393	14
1	147410101	147425222	dup	15122	3.94495	12
1	147996101	148017265	dup	21165	6.03937	10
1	148078101	148088558	dup	10458	3.24295	6
1	148176101	148224296	dup	48196	3.13495	13
1	148276101	148300271	dup	24171	3.49158	16
1	148411101	148424887	dup	13787	5.141	2
1	148459101	148581908	dup	122808	3.39727	52
1	150053101	150115712	dup	62612	4.16031	19
1	150265101	150281440	dup	16340	3.40594	8
1	150854101	150872374	dup	18274	3.32964	7
1	151000101	151020745	dup	20645	3.295	7
1	151105101	151119053	dup	13953	3.2753	4
1	152297101	152312420	dup	15320	3.66867	9
1	152392101	152406815	dup	14715	3.10945	9
10	1	363202	dup	363202	14.345	76
10	1072001	1083857	dup	11857	3.89276	2
10	1087001	1109295	dup	22295	4.32806	9
10	2761001	2771489	dup	10489	12.8525	1
10	3520001	3532322	dup	12322	12.7604	1
10	3783001	3800220	dup	17220	23.239	1
10	4355001	4414374	dup	59374	3.25944	24
10	4955001	4978835	dup	23835	4.2545	14
10	5458001	5486602	dup	28602	3.37358	9
10	5550001	5573751	dup	23751	3.61292	15
10	5829001	5857768	dup	28768	3.3757	8
10	5919001	5952137	dup	33137	3.74416	16
10	6279001	6308685	dup	29685	3.47413	8
10	6697001	6714124	dup	17124	3.27057	12
10	6777001	6794459	dup	17459	3.28706	7
10	7067001	7077651	dup	10651	3.13715	4
10	7179001	7196390	dup	17390	3.5097	4
10	9183001	9202763	dup	19763	8.63711	5
10	10096001	10112704	dup	16704	328.46	2
10	11127001	11138048	dup	11048	3.9667	3
10	11169001	11279073	dup	110073	3.98445	35
10	11401001	11422262	dup	21262	3.56672	7
10	11497001	11570470	dup	73470	3.2739	23
10	11650001	11673154	dup	23154	2.83581	7
10	12519001	12535213	dup	16213	3.87935	5
10	12572001	12588430	dup	16430	3.58513	3
10	12611001	12640445	dup	29445	3.41142	13
10	12697001	12712230	dup	15230	3.0114	7
10	13184001	13194637	dup	10637	2.91891	4
10	13304001	13324085	dup	20085	4.07317	16
10	13758001	13776657	dup	18657	3.8615	5
10	14556001	14570364	dup	14364	3.52339	8
10	15325001	15342239	dup	17239	3.07116	4
10	15417001	15483562	dup	66562	6.25018	32
10	16308001	16327311	dup	19311	12.2527	6
10	17194001	17204717	dup	10717	2.88285	2
10	18269001	18286835	dup	17835	3.50838	9
10	18361001	18378064	dup	17064	2.88602	6
10	18965001	18981161	dup	16161	4.02295	13
10	19143001	19160211	dup	17211	3.84403	8
10	19209001	19220668	dup	11668	84.3866	1
10	19350001	19386088	dup	36088	3.86687	16
10	19420001	19437634	dup	17634	3.96076	5
10	19451001	19465147	dup	14147	4.61175	6
10	20181001	20235238	dup	54238	3.56397	33
10	20295001	20312573	dup	17573	4.74985	3
10	20697001	20714083	dup	17083	4.16994	12
10	20759001	20782067	dup	23067	4.13807	14
10	20838001	20878156	dup	40156	4.34363	28
10	20993001	21011603	dup	18603	14.3613	3
10	21214001	21227020	dup	13020	4.04381	9
10	21325001	21346094	dup	21094	6.0389	15
10	21357001	21377066	dup	20066	5.80635	13
10	21407001	21430221	dup	23221	2.65876	11
10	21540001	21550044	dup	10044	4.80654	3
10	21624001	21664277	dup	40277	3.91727	29
10	21806001	21821394	dup	15394	2.99333	11
10	21861001	22050057	dup	189057	3.85886	70
10	22419001	22437214	dup	18214	3.75054	8
10	22469115	23653951	dup	1184837	7.89717	391
10	23669115	24502754	dup	833640	9.07897	265
10	24507383	24526179	dup	18797	6.97925	8
10	24531554	24711909	dup	180356	9.47513	57
10	24721977	24910326	dup	188350	9.63234	74
10	24932845	25078489	dup	145645	9.05031	45
10	25089933	25149931	dup	59999	10.7721	16
10	25154840	25171172	dup	16333	15.4941	7
10	25173058	25212567	dup	39510	10.2979	8
10	25255058	25564130	dup	309073	8.52567	97
10	25724058	25738217	dup	14160	3.58279	10
10	26154058	26176033	dup	21976	5.64349	3
10	26207058	26232573	dup	25516	6.32854	13
10	26312058	26446281	dup	134224	3.36222	56
10	26666058	26691956	dup	25899	7.76311	12
10	26702058	26715472	dup	13415	4.36992	10
10	27383058	27395086	dup	12029	4.28101	1
10	27737058	27765189	dup	28132	3.53834	4
10	27936058	27952237	dup	16180	3.38356	5
10	28047058	28139874	dup	92817	2.76286	30
10	28201058	28212465	dup	11408	3.1584	4
10	28543058	28565634	dup	22577	3.73326	8
10	30518058	30528766	dup	10709	3.44324	4
10	31889058	31925503	dup	36446	3.16428	18
10	32526058	32538858	dup	12801	6.69657	5
10	34987237	35000538	dup	13302	3.27493	4
10	35635237	35654354	dup	19118	8.52206	2
10	36109237	36128711	dup	19475	3.77789	8
10	36137237	36152436	dup	15200	3.6738	8
10	36264237	36274429	dup	10193	2.77977	6
10	36355237	36370616	dup	15380	3.3823	5
10	36641237	36674505	dup	33269	3.45403	21
10	36708237	36725216	dup	16980	3.83107	5
10	36745237	36763079	dup	17843	3.26713	5
10	36885237	36906287	dup	21051	3.06411	13
10	37195237	37211699	dup	16463	8.3915	1
10	37324237	37345387	dup	21151	3.41398	15
10	38506237	38518024	dup	11788	3.15311	6
10	38812237	38832436	dup	20200	3.47678	10
10	38901237	38961752	dup	60516	4.22275	20
10	39345964	39361905	dup	15942	10.2523	3
10	39441964	39472034	dup	30071	3.38052	10
10	41937975	41949846	dup	11872	17.8065	4
10	42659975	42675830	dup	15856	4.09564	7
10	42691975	42703090	dup	11116	4.84477	7
10	43581975	43597313	dup	15339	2.88675	7
10	44101975	44115387	dup	13413	3.22364	9
10	44159975	44188340	dup	28366	3.28079	14
10	44608975	44621536	dup	12562	3.9696	6
10	44720975	44731504	dup	10530	4.37295	5
10	44837975	44856202	dup	18228	3.28253	8
10	44877975	44906096	dup	28122	3.73741	16
10	44917975	44964166	dup	46192	3.24527	18
10	45479975	45494117	dup	14143	3.27602	9
10	45532975	45552538	dup	19564	3.55599	10
10	45571975	45649228	dup	77254	3.68343	41
10	45869975	45886996	dup	17022	3.65195	11
10	45973975	45996846	dup	22872	8.10294	2
10	46944975	46996380	dup	51406	3.45612	17
10	47048975	47067313	dup	18339	5.0783	14
10	47864975	47876015	dup	11041	16.2288	2
10	48608975	48620383	dup	11409	3.41276	6
10	49399975	49478212	dup	78238	3.72355	41
10	49499975	49561418	dup	61444	3.59877	31
10	49669975	49692691	dup	22717	3.06038	13
10	49887975	49905217	dup	17243	5.87897	12
10	50108975	50128649	dup	19675	4.1204	7
10	50679975	50708974	dup	29000	3.16026	9
10	53879975	53890644	dup	10670	3.70759	3
10	54014975	54045360	dup	30386	3.44848	10
10	54207975	54254190	dup	46216	3.79819	8
10	54272975	54350673	dup	77699	3.59631	26
10	54397975	54577579	dup	179605	3.46213	68
10	55169975	55190503	dup	20529	2.80878	10
10	55313975	55339971	dup	25997	3.59747	9
10	57115975	57126483	dup	10509	5.73011	2
10	57282975	57295070	dup	12096	2448.75	1
10	58875975	58901888	dup	25914	57.8286	5
10	59060975	59084315	dup	23341	3.62182	12
10	59175975	59214274	dup	38300	3.51673	25
10	60191975	60214099	dup	22125	6.76114	9
10	61795975	61810750	dup	14776	15.68	1
10	62140975	62176595	dup	35621	2.84411	11
10	64460975	64477783	dup	16809	165.202	4
10	65037975	65057552	dup	19578	4.19024	6
10	65325975	65341356	dup	15382	2.82859	9
10	65619975	65721304	dup	101330	4.5597	37
10	65765975	65776850	dup	10876	3.05426	7
10	66021975	66910735	dup	888761	5.98291	373
10	67166975	67181616	dup	14642	3.12796	7
10	67789975	67827675	dup	37701	3.10381	11
10	67850975	67861473	dup	10499	6.19658	5
10	68053975	68065045	dup	11071	3.02103	4
10	68825975	68837133	dup	11159	3.29013	6
10	70553975	70564815	dup	10841	4.10115	3
10	71112975	71125791	dup	12817	3.65548	5
10	71850975	71879436	dup	28462	3.9304	18
10	72014975	72027368	dup	12394	3.3544	4
10	72109975	72126412	dup	16438	3.94675	7
10	72210975	72251321	dup	40347	3.46587	21
10	73360975	73379353	dup	18379	3.80282	8
10	73822975	73841422	dup	18448	3.07801	11
10	73851975	73865090	dup	13116	3.9576	10
10	74731975	74758493	dup	26519	9.11399	8
10	77218975	77228994	dup	10020	3.36626	6
10	77524975	77536067	dup	11093	3.5481	6
10	79575975	79633212	dup	57238	3.78889	30
10	79807975	79830130	dup	22156	3.20248	10
10	81015975	81040312	dup	24338	3.56962	16
10	81190975	81202174	dup	11200	4.57117	8
10	81519975	81530282	dup	10308	4.52331	4
10	81559975	81573442	dup	13468	3.72464	5
10	82385975	82408594	dup	22620	3.02016	5
10	82434975	82464804	dup	29830	3.60696	6
10	82515975	82705127	dup	189153	6.70421	70
10	84224975	84238277	dup	13303	4.07534	3
10	85119975	85133017	dup	13043	3.9561	9
10	85356975	85408331	dup	51357	2.89564	11
10	85417975	85445812	dup	27838	4.20045	11
10	85450975	85464105	dup	13131	3.15427	4
10	85810975	85822363	dup	11389	5.62321	2
10	86690975	86750658	dup	59684	3.5768	31
10	86849975	87025407	dup	175433	3.50846	89
10	87161975	87225603	dup	63629	3.65484	26
10	87826975	87866093	dup	39119	3.19487	17
10	87898975	87927595	dup	28621	4.54552	18
10	88533975	88548701	dup	14727	18.1291	1
10	89912975	89936250	dup	23276	3.07771	9
10	91207975	91239184	dup	31210	3.40198	16
10	91668975	91691627	dup	22653	3.3127	11
10	92078975	92095457	dup	16483	331.277	6
10	92887975	92898115	dup	10141	4.14239	6
10	94441975	94478196	dup	36222	3.27956	20
10	94837975	94849389	dup	11415	64.5586	1
10	95287975	95323194	dup	35220	3.29854	14
10	96709975	96723106	dup	13132	272.12	3
10	99468975	99485931	dup	16957	3.49049	7
10	99751975	99763512	dup	11538	3.40328	3
10	100463975	100481182	dup	17208	3.31768	9
10	101272975	101301802	dup	28828	3.66311	12
10	101355975	101367090	dup	11116	3.77707	8
10	101555975	101568542	dup	12568	10.9117	1
10	103058975	103070163	dup	11189	14.0415	9
10	104113975	104179441	dup	65467	4.04086	22
11	1	33639	dup	33639	3.434	8
11	648001	659315	dup	11315	4.38018	2
11	2121001	2131045	dup	10045	5.90689	4
11	2385001	2398025	dup	13025	4.12235	6
11	2435001	2459298	dup	24298	3.50634	7
11	2724001	2799151	dup	75151	3.57165	40
11	2842001	2854384	dup	12384	3.63634	8
11	2915001	2927859	dup	12859	10.7884	2
11	3786001	3827389	dup	41389	3.63229	18
11	3838001	3853537	dup	15537	3.61675	6
11	4312001	4322523	dup	10523	2.71699	4
11	4404001	4422089	dup	18089	3.46559	5
11	5147001	5160170	dup	13170	3.63484	6
11	5173001	5188565	dup	15565	3.58999	8
11	5958001	5971766	dup	13766	4.14465	5
11	5989001	6010054	dup	21054	8.95051	10
11	7420121	7512701	dup	92581	3.79045	48
11	7594121	7824355	dup	230235	4.61196	120
11	10138121	10155147	dup	17027	4.34528	11
11	10243121	10253210	dup	10090	3.51	8
11	10703147	10740401	dup	37255	3.38824	20
11	11184260	11196446	dup	12187	5.60883	8
11	11281260	11291946	dup	10687	8.64395	1
11	11801260	11819685	dup	18426	33.5453	1
11	12133260	12144584	dup	11325	3.92169	2
11	13738260	13760354	dup	22095	3.33219	14
11	14164260	14186305	dup	22046	3.09282	12
11	14233260	14249210	dup	15951	4.15854	4
11	14262260	14287423	dup	25164	6.98503	7
11	14811260	14826439	dup	15180	8.22797	1
11	16359260	16372504	dup	13245	9.67773	10
11	16806260	16829799	dup	23540	13.715	1
11	17287260	17306760	dup	19501	3.59079	7
11	18901373	18919887	dup	18515	3.59023	11
11	21426373	21437352	dup	10980	17.2336	1
11	21550373	21573922	dup	23550	4.51518	6
11	22363373	22373998	dup	10626	3.49797	5
11	24017373	24028161	dup	10789	3.19055	4
11	24220373	24235435	dup	15063	4.18124	5
11	24822373	24837412	dup	15040	4.65806	6
11	25164373	25177397	dup	13025	3.38867	6
11	25347373	25361496	dup	14124	3.78256	8
11	26745373	26758651	dup	13279	4.06899	3
11	27141373	27178759	dup	37387	3.62188	17
11	27481373	27496817	dup	15445	3.23081	8
11	28658373	28669908	dup	11536	3.70898	9
11	28902373	28915969	dup	13597	3.11569	3
11	29188373	29205469	dup	17097	3.75776	7
11	29497373	29511974	dup	14602	2.85837	9
11	29613373	29649902	dup	36530	3.65019	15
11	31733373	31775759	dup	42387	3.01889	12
11	33804373	34288221	dup	483849	4.40113	150
11	35638373	35672739	dup	34367	3.41458	15
11	36642373	36662544	dup	20172	3.27729	4
11	37197373	37241510	dup	44138	3.60671	36
11	38082373	38099541	dup	17169	3.64706	9
11	38297373	38309147	dup	11775	3.90344	5
11	38401373	38416410	dup	15038	3.31803	6
11	38976373	38992877	dup	16505	3.09566	2
11	39496373	39515144	dup	18772	2.91112	5
11	41813373	41847885	dup	34513	3.2815	15
11	41860373	41876527	dup	16155	3.5141	9
11	42976373	42990695	dup	14323	3.16213	10
11	43008373	43022665	dup	14293	3.00905	6
11	43025373	43039931	dup	14559	3.28729	7
11	43080373	43101507	dup	21135	3.84565	14
11	43507373	43527659	dup	20287	3.52507	7
11	43574373	43585373	dup	11001	125.521	1
11	43879373	43896717	dup	17345	3.48067	4
11	43961373	43998770	dup	37398	3.55734	8
11	44023373	44056656	dup	33284	3.17211	6
11	44070373	44099052	dup	28680	3.66201	9
11	44154373	44172462	dup	18090	3.01143	7
11	44692373	44791002	dup	98630	4.49246	49
11	44966373	45174657	dup	208285	4.15692	86
11	45658937	45669376	dup	10440	5.23602	1
11	46008937	46055073	dup	46137	3.16474	15
11	46401937	46412284	dup	10348	35.5525	2
11	46687937	46704946	dup	17010	3.02556	7
11	47004937	47123043	dup	118107	6.27107	63
11	47768937	47800290	dup	31354	3.95391	13
11	47917937	47935265	dup	17329	2.79912	6
11	48228937	48251076	dup	22140	3.48004	8
11	48518937	48530375	dup	11439	3.91328	8
11	48815937	48827755	dup	11819	3.72564	5
11	49047937	49135482	dup	87546	4.05344	23
11	49690937	49708387	dup	17451	4.37614	7
11	49751937	49764800	dup	12864	27.0898	2
11	50420937	50452191	dup	31255	3.49541	16
11	52717937	52736534	dup	18598	3.85782	3
11	53288937	53307562	dup	18626	7.08523	2
11	54089937	54128325	dup	38389	3.16588	9
11	54165937	54204511	dup	38575	3.60234	10
11	56489937	56504998	dup	15062	8.88044	3
11	59005937	59016847	dup	10911	9.372	1
11	59543937	59562219	dup	18283	3.23708	4
11	59573937	59586291	dup	12355	3.99036	4
11	59771937	59797399	dup	25463	3.51679	11
11	60247937	60271691	dup	23755	5.22551	6
11	60385937	60410060	dup	24124	3.37035	11
11	61244937	61259427	dup	14491	3.41249	2
11	61787937	61805156	dup	17220	432.936	4
11	61969937	61996704	dup	26768	10.1333	11
11	62289937	62300225	dup	10289	3.34318	5
11	63395937	63452084	dup	56148	3.48221	34
11	63572937	63592530	dup	19594	4.02371	7
11	63643937	63655243	dup	11307	3.34381	4
11	64051937	64098285	dup	46349	2.99184	18
11	65968937	66027847	dup	58911	3.38594	26
11	66751937	66764437	dup	12501	3.76416	3
11	66836937	66847419	dup	10483	3.64903	6
11	67072937	67107965	dup	35029	3.28599	17
11	67156937	67167078	dup	10142	3.13807	6
11	67231937	67254987	dup	23051	3.33636	10
11	67840937	67895449	dup	54513	3.3617	27
11	67962937	67977217	dup	14281	2.88391	5
11	68103937	68150063	dup	46127	4.01408	17
11	68201937	68278038	dup	76102	3.72231	41
11	68318937	68348354	dup	29418	10.4988	14
11	68561937	68583956	dup	22020	4.19161	11
11	68824937	68847161	dup	22225	3.47138	10
11	71599175	71629321	dup	30147	3.76623	15
11	71895175	71921531	dup	26357	3.99407	13
11	71927175	71940538	dup	13364	3.50694	8
11	71988175	72001870	dup	13696	3.43903	7
11	72007175	72028611	dup	21437	3.02245	8
11	72221175	72235462	dup	14288	3.47249	10
11	72269175	72288732	dup	19558	4.03407	15
11	72522175	72537451	dup	15277	3.45562	10
11	72779175	73128105	dup	348931	5.27144	191
11	73247175	73289521	dup	42347	3.29694	22
11	73706175	73722785	dup	16611	3.77278	2
11	73823175	73862304	dup	39130	3.1136	16
11	75538175	75550214	dup	12040	3.77442	6
11	77764175	77783912	dup	19738	3.7919	8
11	78491175	78537441	dup	46267	3.43416	20
11	78869175	78880550	dup	11376	4.64338	6
11	79067175	79084085	dup	16911	2.98563	9
11	80826175	81212248	dup	386074	5.5165	183
11	82127175	82487883	dup	360709	5.03178	178
11	84455175	84533624	dup	78450	2.9918	21
11	85624175	85653366	dup	29192	3.30801	9
11	85771175	85781506	dup	10332	3.5368	5
11	86839175	86859195	dup	20021	4.60158	11
11	87867175	87880442	dup	13268	6.09783	8
11	88176175	88200253	dup	24079	3.34182	10
11	90363175	90379381	dup	16207	3.74092	10
11	90423175	90443496	dup	20322	3.14697	9
11	91530175	91540337	dup	10163	3.3988	5
11	92037175	92050472	dup	13298	3.9086	6
11	92752175	92785129	dup	32955	3.35388	15
11	93011175	93030882	dup	19708	3.3772	8
11	93317175	93382949	dup	65775	3.86192	24
11	93400175	93428577	dup	28403	4.81033	10
11	93445175	93462456	dup	17282	4.19416	5
11	93528702	93565095	dup	36394	5.67169	11
11	93644318	93693520	dup	49203	4.23797	13
11	93867318	93879269	dup	11952	5.49796	1
11	93922318	93936566	dup	14249	3.90791	6
11	94239318	94286567	dup	47250	3.48166	31
11	95395318	95405756	dup	10439	4.1834	8
11	95448318	95460549	dup	12232	4.89045	5
11	95547318	95560694	dup	13377	3.74021	7
11	97484318	97502145	dup	17828	3.38974	6
11	99067982	99891776	dup	823795	5.45224	439
11	100213982	100233423	dup	19442	3.4732	11
11	101631982	101668042	dup	36061	3.33545	25
11	103100982	103136437	dup	35456	4.21844	21
11	103197982	103227456	dup	29475	3.45543	15
11	103455982	103467091	dup	11110	3.23911	8
11	104612982	104638360	dup	25379	3.4944	15
11	104651982	104662107	dup	10126	3.49155	7
11	104714982	104753079	dup	38098	3.84581	24
11	105078982	105121305	dup	42324	21.1498	16
11	105141142	105175904	dup	34763	19.2767	12
11	105507142	105525166	dup	18025	3.14981	7
11	105818142	105828274	dup	10133	19.7545	1
11	106119142	106139141	dup	20000	3.1798	9
11	106442142	106467215	dup	25074	3.6721	19
11	106519142	106606376	dup	87235	3.49591	55
11	106948142	106978919	dup	30778	4.73641	9
11	107126142	107140663	dup	14522	34.0453	3
11	107155142	107183268	dup	28127	4.32541	16
11	107229157	107250604	dup	21448	4.83333	9
11	107283686	107309159	dup	25474	216.788	12
12	702480	722325	dup	19846	664.321	2
12	1115159	1135028	dup	19870	2.69047	5
12	1183159	1202668	dup	19510	3.35839	4
12	1236159	1297862	dup	61704	3.01036	22
12	3102159	3112879	dup	10721	4.89573	2
12	3234159	3264398	dup	30240	5.22377	9
12	3352159	3363555	dup	11397	9.80256	1
12	3607159	3719762	dup	112604	3.1962	44
12	4542159	4565212	dup	23054	2.74531	5
12	5072159	5089763	dup	17605	3.23512	10
12	7261159	7286057	dup	24899	11.9842	2
12	8243159	8254660	dup	11502	3.80782	2
12	9079723	9260789	dup	181067	8.50282	74
12	9743723	9755975	dup	12253	3.6269	5
12	9810723	9824938	dup	14216	3.95259	7
12	10249723	10262281	dup	12559	3.11883	6
12	12328723	12343980	dup	15258	3.45812	8
12	12409723	12419962	dup	10240	3.42683	6
12	16268723	16280928	dup	12206	4.09706	5
12	17903723	17932805	dup	29083	3.01791	10
12	18666723	18706142	dup	39420	3.38626	10
12	18744723	18768074	dup	23352	3.13421	7
12	19077723	19092592	dup	14870	3.14838	6
12	19106723	19120582	dup	13860	3.94745	5
12	19208723	19244142	dup	35420	3.80179	17
12	19253723	19269975	dup	16253	2.66277	3
12	19317723	19340236	dup	22514	3.56796	10
12	20416723	20436779	dup	20057	2.95107	9
12	20444723	20459379	dup	14657	3.97297	6
12	20470723	20482171	dup	11449	4.15618	5
12	21856723	21874418	dup	17696	3.31184	9
12	22412723	22422751	dup	10029	3.92098	4
12	23703723	23717785	dup	14063	2.98842	7
12	23949723	23963240	dup	13518	3.392	5
12	24701723	24843214	dup	141492	3.38928	75
12	24854723	24874151	dup	19429	3.42853	9
12	25037723	25052300	dup	14578	3.43082	6
12	25218723	25231067	dup	12345	3.38737	6
12	25251723	25268708	dup	16986	3.12816	6
12	25344723	25363127	dup	18405	2.96428	6
12	25708723	25732767	dup	24045	3.72555	15
12	25992723	26044310	dup	51588	3.47791	29
12	26088723	26162107	dup	73385	3.68644	33
12	26626723	26707848	dup	81126	3.59038	32
12	26717723	26771771	dup	54049	3.64421	29
12	26811723	26823154	dup	11432	3.24738	6
12	26831723	26854163	dup	22441	2.8743	6
12	26928723	26976821	dup	48099	4.14631	22
12	27499723	27517937	dup	18215	4.18527	3
12	27529723	27541199	dup	11477	1217.48	2
12	27842723	28028115	dup	185393	3.95633	105
12	28320723	28765656	dup	444934	5.60969	167
12	28879723	29064229	dup	184507	3.9816	102
12	29305723	29321021	dup	15299	3.55457	5
12	29416723	29505914	dup	89192	3.34243	31
12	29554723	29628552	dup	73830	4.14101	37
12	29649723	29734293	dup	84571	3.76062	33
12	29785723	29809310	dup	23588	3.40793	7
12	29827723	29852522	dup	24800	3.68786	16
12	29928723	29969885	dup	41163	3.64938	20
12	29987723	30007128	dup	19406	3.51859	7
12	30056723	30129089	dup	72367	4.12408	39
12	30134723	30165386	dup	30664	3.27939	15
12	30198723	30208783	dup	10061	3.38357	4
12	30346723	30780255	dup	433533	8.4466	214
12	31583723	31596516	dup	12794	5.42045	5
12	32022723	32104990	dup	82268	5.22379	22
12	32118833	32143721	dup	24889	5.49735	5
12	32199833	32231516	dup	31684	4.8665	10
12	32718833	32739908	dup	21076	3.76084	12
12	32768833	32880503	dup	111671	3.41856	55
12	33153833	33164072	dup	10240	3.37162	8
12	34442833	34462913	dup	20081	3.62523	9
12	35858833	35868895	dup	10063	3.9819	4
12	36056833	36076928	dup	20096	3.19939	9
12	36171833	36183681	dup	11849	3.49027	4
12	37037833	37080466	dup	42634	4.21594	15
12	39770324	39781135	dup	10812	129.77	1
12	41387324	41398880	dup	11557	14.7327	1
12	41813324	41875106	dup	61783	4.29498	18
12	43994228	44007970	dup	13743	3.92362	3
12	44020228	44030795	dup	10568	4.11993	2
12	44794228	44866378	dup	72151	3.17355	29
12	45738228	45750731	dup	12504	3.81489	5
12	46174228	46188443	dup	14216	3.25475	3
12	48116228	48126461	dup	10234	3.07909	5
12	49073228	49089327	dup	16100	3.36609	8
12	50081752	50100333	dup	18582	3.12075	7
12	50113752	50126800	dup	13049	4.25788	3
12	50210752	50224976	dup	14225	3.04068	4
12	51212752	51247878	dup	35127	3.45559	20
12	51261752	51272378	dup	10627	3.68784	4
12	52514752	52537042	dup	22291	3.00481	10
12	52930752	52968057	dup	37306	3.12389	13
12	53874752	53886037	dup	11286	3.04792	4
12	55339752	55351520	dup	11769	3.30638	6
12	55585752	55595853	dup	10102	65.14	1
12	56819752	56839902	dup	20151	3.32259	5
12	57760752	57771699	dup	10948	7.48815	2
12	57919752	57944065	dup	24314	3.17823	3
12	58115752	58135589	dup	19838	3.19811	7
12	61210752	61240295	dup	29544	3.04957	12
12	61724034	61865124	dup	141091	3.25497	44
12	64271095	64303039	dup	31945	3.41734	11
12	65255095	65381958	dup	126864	17.7203	47
12	65401095	65412334	dup	11240	14.5928	3
12	66028095	66048872	dup	20778	3.53391	6
12	66418095	66430048	dup	11954	2.6232	3
12	68702095	68713166	dup	11072	3.10825	5
12	69409095	69599456	dup	190362	4.71992	94
12	70111095	70131217	dup	20123	2.7429	14
12	70136095	70148321	dup	12227	4.08635	8
12	70225095	70236226	dup	11132	3.41139	5
12	70296095	70566596	dup	270502	4.94968	73
12	70571095	70596897	dup	25803	5.35151	7
12	70675302	70952652	dup	277351	5.24988	70
12	70978590	70994231	dup	15642	5.28695	7
12	71042409	71216100	dup	173692	5.4663	37
12	71227409	71248057	dup	20649	6.99824	7
12	71249409	71623640	dup	374232	6.2058	138
12	71638969	71673269	dup	34301	12.6663	9
12	71732356	71778166	dup	45811	6.43943	8
12	71800382	71847651	dup	47270	7.26863	14
12	71862382	72382251	dup	519870	6.96179	194
12	72413553	72596479	dup	182927	6.05047	66
12	72624608	72640935	dup	16328	3.27796	6
12	72654608	72693157	dup	38550	3.73058	18
12	72750608	72939942	dup	189335	3.81428	69
12	72989341	73130471	dup	141131	9.16606	37
12	73161594	73191845	dup	30252	14.9465	14
12	73221777	73242750	dup	20974	7.10513	7
12	73262805	73504959	dup	242155	5.50814	85
12	73509805	73724576	dup	214772	6.67331	80
12	73733805	73812149	dup	78345	6.23753	31
12	73813805	73850161	dup	36357	12.6963	13
12	73851805	73992060	dup	140256	10.3722	48
12	73999954	74289571	dup	289618	7.02842	108
12	74293872	74380025	dup	86154	7.52497	35
12	74444116	75125691	dup	681576	5.95398	246
12	75150788	75175002	dup	24215	11.6904	10
12	75194367	75262758	dup	68392	5.68663	24
12	75277367	75338846	dup	61480	4.50535	24
12	75366772	75524308	dup	157537	5.75054	68
12	75530838	75602930	dup	72093	8.057	25
12	75619723	76073846	dup	454124	6.57118	172
12	76078090	76215698	dup	137609	5.56458	54
12	76234415	76262520	dup	28106	5.25663	10
12	76274415	76319874	dup	45460	7.43963	21
12	76322415	76344823	dup	22409	6.93846	6
12	76347415	76535522	dup	188108	5.34989	64
12	76548450	76569570	dup	21121	6.68354	5
12	76663016	76707816	dup	44801	7.55544	14
12	76711703	76760167	dup	48465	5.96704	17
12	78632703	78693955	dup	61253	36.0421	17
12	78930703	78986537	dup	55835	39.4048	20
12	79032703	79055352	dup	22650	3.50449	13
12	79410703	79433217	dup	22515	3.47547	15
12	80361784	80374200	dup	12417	3.16423	6
12	80627784	80638020	dup	10237	3.30801	5
12	82472784	82490337	dup	17554	3.4043	8
12	83032784	83069306	dup	36523	3.85017	13
12	83098784	83181925	dup	83142	3.37748	45
12	83421784	83441302	dup	19519	3.09826	10
12	84409784	84420629	dup	10846	3.5141	3
12	84521784	84562763	dup	40980	3.05074	21
12	85894881	85952905	dup	58025	3.59557	32
12	86903122	86938973	dup	35852	3.47099	21
12	86948122	86971298	dup	23177	3.19765	13
12	87058122	87075320	dup	17199	3.87496	10
12	88875122	88898287	dup	23166	3.88979	18
12	89160122	89177555	dup	17434	3.85314	7
12	89516122	89529209	dup	13088	3.14837	7
12	89543122	89560349	dup	17228	3.00346	13
12	90359122	90622259	dup	263138	7.53545	187
12	90743122	90761230	dup	18109	3.56986	14
12	91004122	91118632	dup	114511	6.39968	65
12	91135932	91162534	dup	26603	21.2279	10
13	1	348293	dup	348293	17.1167	125
13	471001	485885	dup	14885	4.22068	2
13	522001	536461	dup	14461	2.89983	6
13	2720114	2755866	dup	35753	3.33777	7
13	2775114	2788366	dup	13253	3.11374	5
13	3062114	3075068	dup	12955	3.10037	1
13	3439114	3454227	dup	15114	2.53898	9
13	3832114	3849315	dup	17202	3.87504	7
13	3862114	3873408	dup	11295	3.46017	9
13	5331114	5576180	dup	245067	4.0045	83
13	7134114	7146236	dup	12123	2.87209	4
13	8463596	8473887	dup	10292	3.52869	5
13	8515596	8542448	dup	26853	3.48865	12
13	9270596	9286989	dup	16394	3.14897	7
13	9888596	9933604	dup	45009	3.04314	16
13	9952596	9963106	dup	10511	3.82007	3
13	10317596	10336644	dup	19049	3.90187	15
13	10350596	10378910	dup	28315	3.57761	12
13	10719845	10748019	dup	28175	3.93926	10
13	10777151	11555163	dup	778013	9.09203	338
13	14607151	14635808	dup	28658	3.44612	12
13	15466151	15485986	dup	19836	3.41527	10
13	16171151	16188335	dup	17185	3.97047	10
13	16626151	16636275	dup	10125	3.27374	5
13	17323151	17713452	dup	390302	5.80596	201
13	17726151	18038365	dup	312215	7.79598	157
13	18180151	18190288	dup	10138	3.76067	6
13	18280151	18298953	dup	18803	3.25217	11
13	18896151	18907435	dup	11285	3.66743	8
13	18965151	18991299	dup	26149	3.39281	17
13	19053151	19095274	dup	42124	3.93093	23
13	19459151	19635487	dup	176337	3.53191	99
13	19654151	19664334	dup	10184	3.24145	7
13	19683151	19712294	dup	29144	3.18114	13
13	19781151	19943669	dup	162519	3.63285	99
13	20083151	20121600	dup	38450	3.29578	25
13	20184151	20292482	dup	108332	3.86167	58
13	20341151	20358115	dup	16965	3.9521	7
13	20516151	20537008	dup	20858	1081.04	1
13	20886151	20896328	dup	10178	3.67386	5
13	21011151	21033960	dup	22810	3.12701	9
13	21316151	21329272	dup	13122	3.36264	5
13	21348151	21373913	dup	25763	3.36162	11
13	21635151	21693236	dup	58086	3.69789	30
13	21726151	21741820	dup	15670	3.75292	8
13	21779151	21811834	dup	32684	3.89998	19
13	21843151	21854365	dup	11215	3.3873	5
13	21885151	21900509	dup	15359	2.95558	6
13	21911151	21955980	dup	44830	3.17142	20
13	22039151	22113051	dup	73901	3.40075	33
13	22135151	22150945	dup	15795	3.12742	3
13	22458151	22469794	dup	11644	3.2572	6
13	22508151	22518218	dup	10068	3.52284	4
13	23787151	23810690	dup	23540	3.285	10
13	25930151	25941879	dup	11729	4.36443	4
13	27024151	27043466	dup	19316	3.77217	11
13	28204151	28222154	dup	18004	5.80263	7
13	28254151	28278891	dup	24741	4.61676	11
13	28405151	28416274	dup	11124	3.63861	4
13	29491151	29507721	dup	16571	3.41433	9
13	29839151	30067202	dup	228052	5.82338	96
13	30232151	30263441	dup	31291	3.20243	13
13	30289151	30311274	dup	22124	3.42822	8
13	30330151	30344568	dup	14418	3.35065	7
13	32158151	32174789	dup	16639	10.4369	1
13	34555151	34569085	dup	13935	3.20498	4
13	36371151	36384394	dup	13244	3.33137	7
13	37376151	37513005	dup	136855	5.13653	48
13	37984151	38290215	dup	306065	5.89224	147
13	38702151	38791577	dup	89427	3.47062	37
13	39531151	39542435	dup	11285	2.88376	7
13	40346151	40375575	dup	29425	3.25692	14
13	40554151	40582655	dup	28505	3.62548	12
13	41357151	41381731	dup	24581	3.25501	12
13	41412151	41422608	dup	10458	4.48501	5
13	41484151	41506817	dup	22667	3.75276	9
13	42532130	42544174	dup	12045	3.89617	7
13	43278130	43331171	dup	53042	3.80319	26
13	43652130	43740359	dup	88230	6.95139	31
13	43761848	44192964	dup	431117	5.00763	160
13	44217848	44231026	dup	13179	17.8567	1
13	45499848	45515921	dup	16074	3.7247	11
13	45534848	45558948	dup	24101	3.4678	16
13	46488848	46504460	dup	15613	10.0377	6
13	46576848	46592961	dup	16114	3.90204	10
13	46795848	46819253	dup	23406	3.84984	6
13	46826848	46838011	dup	11164	3.366	9
13	46862848	46876218	dup	13371	3.2702	4
13	46957848	46968180	dup	10333	3.92753	4
13	47360848	47664088	dup	303241	7.54151	133
13	47778848	47794901	dup	16054	6.3794	9
13	47863848	47875817	dup	11970	14.2672	1
13	49053947	49064011	dup	10065	4.71306	1
13	49345947	49358344	dup	12398	3.45636	4
13	49696947	49707048	dup	10102	3.24556	7
13	50176947	50203139	dup	26193	3.42031	13
13	50341947	50408584	dup	66638	253.265	6
13	51100947	51111188	dup	10242	2.53598	3
13	51240947	51254641	dup	13695	4.14175	1
13	51699947	51741235	dup	41289	4.20853	17
13	51926947	51964284	dup	37338	3.37595	20
13	52189947	52204849	dup	14903	2.96455	5
13	52228947	52391001	dup	162055	3.58748	57
13	52562947	52592966	dup	30020	4.87293	12
13	53307947	53321497	dup	13551	2.98363	4
13	53604947	53619175	dup	14229	4.28921	9
13	53652947	53670088	dup	17142	3.09459	7
13	53681947	53692393	dup	10447	5.2111	6
13	53851947	53869761	dup	17815	3.11659	6
13	53915947	53984311	dup	68365	3.67727	19
13	54039947	54126098	dup	86152	3.68053	28
13	54303947	54454114	dup	150168	4.48894	113
13	54508947	54521102	dup	12156	3.26711	6
13	55428947	55450340	dup	21394	3.74309	15
13	56812947	56824334	dup	11388	3.27052	5
13	57858947	57880227	dup	21281	4.23734	15
13	58461947	58474437	dup	12491	4.22882	7
13	58482947	58633217	dup	150271	3.65381	71
13	59393947	59414114	dup	20168	3.80408	7
13	59499947	59515935	dup	15989	3.06593	9
13	59935947	60022730	dup	86784	3.24424	42
13	60246947	60277273	dup	30327	2.72616	15
13	60344947	60518741	dup	173795	5.13143	77
13	61140947	61177154	dup	36208	3.9172	14
13	61374947	61393807	dup	18861	3.73415	4
13	61656947	61667124	dup	10178	3.67051	6
13	62120947	62140758	dup	19812	3.40705	9
13	62215947	62234024	dup	18078	3.14131	12
13	62303947	62318629	dup	14683	3.41133	6
13	63024947	63076256	dup	51310	4.91611	23
13	63084947	63096288	dup	11342	18.4472	5
13	63130947	63176347	dup	45401	3.86734	22
13	63426947	63484646	dup	57700	37.0595	1
13	63724947	63744273	dup	19327	3.95092	5
13	64033947	64058990	dup	25044	3.75145	16
13	64232947	64299850	dup	66904	3.44342	24
13	64359947	64385955	dup	26009	3.75591	8
13	64475947	64499191	dup	23245	2.64146	10
13	64742947	65841128	dup	1098182	6.58623	516
13	66144947	66190105	dup	45159	3.56333	21
13	66200947	66213096	dup	12150	3.14406	7
13	66800947	66824303	dup	23357	3.96108	11
13	67113947	67126889	dup	12943	5.50339	10
13	67506947	67562650	dup	55704	3.44394	29
13	67608947	67628155	dup	19209	3.46642	9
13	67660947	67675485	dup	14539	3.03197	7
13	67982947	68009145	dup	26199	3.57719	17
13	69612947	69636104	dup	23158	6.70798	6
13	71845947	71894915	dup	48969	3.59777	16
13	72785947	72811472	dup	25526	6.19754	9
13	72897947	72921902	dup	23956	3.62519	9
13	73281947	73301191	dup	19245	3.1014	8
13	73375947	73392966	dup	17020	4.30645	4
13	73634947	73655342	dup	20396	3.9538	10
13	73956947	73969588	dup	12642	20.1358	1
13	74031947	74047045	dup	15099	8.76274	8
13	74178947	74276464	dup	97518	4.82043	35
13	74306947	74317276	dup	10330	4.6411	4
13	74491947	74697640	dup	205694	3.50509	82
13	74714947	74818956	dup	104010	3.48869	42
13	74894947	74913824	dup	18878	3.43136	6
13	74927947	74956777	dup	28831	4.35569	13
13	74972947	75000184	dup	27238	3.80069	10
13	75109947	75130214	dup	20268	4.24688	9
13	75367947	75385162	dup	17216	3.69208	11
13	76872947	76883995	dup	11049	3.0416	8
13	77086947	77101224	dup	14278	3.46463	8
13	77281947	77303485	dup	21539	3.26942	10
13	77411947	77427986	dup	16040	3.02015	9
13	77470947	77497824	dup	26878	3.43273	14
13	77510947	77520974	dup	10028	2.83984	5
13	77535947	77553834	dup	17888	4.01536	5
13	77646947	77673130	dup	26184	3.06429	11
13	78391947	78431509	dup	39563	5.4462	15
13	78632947	78654642	dup	21696	3.05618	9
13	78731947	78748219	dup	16273	3.64954	11
13	79308947	79327125	dup	18179	3.80704	15
13	80033947	80048032	dup	14086	2.97795	7
13	80093947	80107034	dup	13088	3.46673	7
13	80424947	80438513	dup	13567	3.36731	8
13	82494947	82513037	dup	18091	3.39148	6
13	82558947	82570699	dup	11753	3.27776	4
13	84206947	84237599	dup	30653	17.3193	13
14	1	58404	dup	58404	54.0191	16
14	64001	86103	dup	22103	125.29	11
14	94001	374482	dup	280482	66.8566	79
14	379001	474245	dup	95245	75.4742	26
14	494001	529404	dup	35404	120.763	16
14	551001	673255	dup	122255	69.7332	34
14	678001	693126	dup	15126	124.891	7
14	694001	1092575	dup	398575	39.0948	140
14	1113071	1339299	dup	226229	8.53576	84
14	1371163	1545772	dup	174610	5.02288	79
14	1693163	1783902	dup	90740	3.60234	53
14	1834163	1948254	dup	114092	3.7878	77
14	2080163	3139949	dup	1059787	4.02953	647
14	3764163	3806487	dup	42325	3.6969	26
14	3929163	3962934	dup	33772	3.28625	18
14	4058163	4075693	dup	17531	3.72132	10
14	4148163	4185745	dup	37583	3.69991	25
14	4250163	5058900	dup	808738	3.89783	449
14	5118163	5642677	dup	524515	5.40151	282
14	5767163	6223836	dup	456674	3.80678	202
14	6288163	6360789	dup	72627	3.80069	37
14	6393163	6620558	dup	227396	4.64567	107
14	6734163	6747674	dup	13512	3.18277	4
14	6786163	7187555	dup	401393	4.28515	183
14	7197456	7998888	dup	801433	4.06919	379
14	8085456	8133391	dup	47936	3.29943	20
14	8140456	8337790	dup	197335	3.65282	106
14	8356456	8371390	dup	14935	3.81081	3
14	8408456	8741449	dup	332994	3.74544	145
14	8781456	8802634	dup	21179	3.48182	10
14	8975456	8998273	dup	22818	3.19937	13
14	9061456	9147577	dup	86122	3.24457	43
14	9228456	9275098	dup	46643	4.07114	25
14	9290531	9638103	dup	347573	4.04459	199
14	9643531	9700137	dup	56607	3.56185	24
14	9733531	10040864	dup	307334	3.83901	138
14	10135531	10183620	dup	48090	3.53495	24
14	10199531	10800780	dup	601250	3.85151	259
14	10808531	11143628	dup	335098	3.90919	150
14	11163531	11288316	dup	124786	3.8162	43
14	11322531	11509734	dup	187204	3.98513	98
14	11550531	11564157	dup	13627	3.64058	8
14	11845531	12951981	dup	1106451	3.89691	463
14	13184531	13195865	dup	11335	4.41282	5
14	13249531	13369528	dup	119998	4.14279	60
14	13381531	13406217	dup	24687	3.64538	13
14	14491531	14910719	dup	419189	10.2501	164
14	14930736	14943214	dup	12479	8.98249	1
14	15003736	15092975	dup	89240	10.9764	37
14	15144990	15198794	dup	53805	15.0423	27
14	15219455	15312238	dup	92784	12.7804	41
14	15326515	15349764	dup	23250	29.3806	16
14	15373852	15431192	dup	57341	13.0166	18
14	15633852	15647307	dup	13456	3.7331	5
14	15662852	15672863	dup	10012	8.8278	2
14	15963852	16369397	dup	405546	3.96461	181
14	16722852	16734503	dup	11652	3.15016	6
14	17129852	17158205	dup	28354	4.05291	15
14	17226852	17248615	dup	21764	3.07583	6
14	18755852	18768120	dup	12269	3.52435	5
14	20383852	20421832	dup	37981	3.67627	14
14	20482852	20508833	dup	25982	4.21514	7
14	20533852	20550193	dup	16342	3.50045	7
14	20732852	20744927	dup	12076	3.3545	6
14	20884852	20896979	dup	12128	3.76456	6
14	21013852	21035428	dup	21577	2.97487	7
14	21167852	21192935	dup	25084	110.277	9
14	21882000	21892019	dup	10020	3.6781	3
14	22348000	22359255	dup	11256	3.40376	6
14	22448000	22464106	dup	16107	11.7659	2
14	22896000	22911124	dup	15125	3.24052	9
14	23058000	23069359	dup	11360	3.28165	4
14	23148000	23172091	dup	24092	3.78741	18
14	23494000	23518107	dup	24108	3.22185	10
14	25961135	26093342	dup	132208	3.55647	74
14	26175135	26189210	dup	14076	36.0352	1
14	26427135	26459277	dup	32143	4.63288	20
14	26498135	26938243	dup	440109	3.91339	241
14	26965135	27001630	dup	36496	3.7331	14
14	27109135	27362647	dup	253513	3.66394	107
14	27404135	27513670	dup	109536	3.65034	41
14	27519135	27574616	dup	55482	3.51853	30
14	27609135	27656250	dup	47116	3.56095	20
14	27671135	27720207	dup	49073	3.97677	23
14	27723589	28067192	dup	343604	3.88325	174
14	30779651	30800931	dup	21281	3.76738	12
14	30849651	30909970	dup	60320	3.47804	30
14	32039651	32056106	dup	16456	3.05324	7
14	32159651	32700699	dup	541049	3.50915	152
14	32792651	32804518	dup	11868	11.7818	1
14	33653651	33686336	dup	32686	9.67834	7
14	37307651	37317759	dup	10109	3.91065	4
14	38376651	38404476	dup	27826	3.78866	9
14	39153651	39180989	dup	27339	22.98	7
14	39327651	39338233	dup	10583	3.18485	3
14	43311651	43335763	dup	24113	186.451	2
14	44309651	44364665	dup	55015	3.15111	13
14	44399651	44413513	dup	13863	3.27328	4
14	44437651	44449645	dup	11995	3.75049	3
14	44463651	44483614	dup	19964	3.54992	6
14	44909651	45280811	dup	371161	5.23806	169
14	45490651	45501917	dup	11267	3.87385	5
14	45851651	45866980	dup	15330	3.25585	8
14	46031651	46082932	dup	51282	3.63033	24
14	46643651	46670187	dup	26537	2.87038	10
14	47219651	47245688	dup	26038	2.9034	9
14	47832651	48969768	dup	1137118	5.40033	554
14	51314760	51332541	dup	17782	3.4122	7
14	51348760	51361950	dup	13191	3.73103	5
14	53375760	53483826	dup	108067	4.04071	33
14	53799760	53817247	dup	17488	3.15917	5
14	55565760	55950093	dup	384334	3.97841	127
14	55976760	55993320	dup	16561	3.69963	5
14	56001760	56057790	dup	56031	3.49358	22
14	56160760	56392604	dup	231845	3.48455	81
14	56426760	56441778	dup	15019	3.25144	6
14	56456760	56467894	dup	11135	3.8781	4
14	56500760	56665181	dup	164422	3.57907	71
14	56702760	56800028	dup	97269	3.65894	43
14	56845760	57025949	dup	180190	4.36414	93
14	57238760	57648563	dup	409804	3.53379	153
14	57691760	57715103	dup	23344	3.19033	10
14	58089760	58169875	dup	80116	2.81527	27
14	58388760	58428978	dup	40219	2.69876	18
14	59088760	59109892	dup	21133	4.06827	9
14	59158760	59171935	dup	13176	3.56636	6
14	59656760	59679528	dup	22769	3.25248	5
14	59982760	60000996	dup	18237	3.0442	5
14	60214760	60240993	dup	26234	3.73899	11
14	60334760	60353836	dup	19077	3.29509	5
14	60839760	60857270	dup	17511	3.47068	5
14	61731760	61745784	dup	14025	3.06587	7
14	62746760	62767764	dup	21005	3.44209	8
14	64201760	64234825	dup	33066	3.48129	15
14	64276760	64294967	dup	18208	3.68491	8
14	64369760	64380476	dup	10717	4.47668	3
14	64640760	64660437	dup	19678	3.17854	9
14	64728760	64759420	dup	30661	3.08854	12
14	64988760	65003048	dup	14289	3.45156	10
14	65292760	65304379	dup	11620	3.24219	4
14	65815760	65834542	dup	18783	3.77585	11
14	66636760	66648130	dup	11371	14.1161	2
14	66938760	66957044	dup	18285	3.57907	7
14	68410760	68421418	dup	10659	5.04004	3
14	68465760	68479612	dup	13853	4.63687	5
14	68550760	68562452	dup	11693	3.18379	4
14	68654760	68712108	dup	57349	3.63086	32
14	68729760	68739976	dup	10217	16.243	2
14	68750760	68782770	dup	32011	3.05976	8
14	69223760	69253947	dup	30188	4.44843	13
14	69268732	69379809	dup	111078	3.65315	47
14	69432732	69452369	dup	19638	3.23258	7
14	69717732	69762786	dup	45055	3.54567	13
14	69779732	69796066	dup	16335	3.23771	8
14	69816732	69834996	dup	18265	3.36433	5
14	69865732	69891061	dup	25330	3.41343	9
14	69926732	69958213	dup	31482	3.27334	19
14	70193732	70757501	dup	563770	4.72108	268
14	71048732	71059175	dup	10444	3.87818	3
14	71155732	71301016	dup	145285	3.61465	61
14	71391732	71411802	dup	20071	3.07922	10
14	71489732	71501382	dup	11651	3.34681	5
14	71539732	71589188	dup	49457	4.08742	19
14	71807732	71829288	dup	21557	2.91404	12
14	72024732	72035922	dup	11191	3.81494	3
14	72043732	72064851	dup	21120	3.13439	8
14	72142732	72162507	dup	19776	3.21395	9
14	72173732	72194078	dup	20347	4.11313	7
14	72329732	72623750	dup	294019	3.75934	125
14	72933732	72947373	dup	13642	5.66495	3
14	73146732	73163840	dup	17109	3.52307	7
14	73272732	73306827	dup	34096	3.51354	19
14	73347732	73423864	dup	76133	3.36225	34
14	73454732	73565187	dup	110456	3.49318	54
14	73575732	73596535	dup	20804	3.407	9
14	75491732	75513275	dup	21544	2.83495	8
14	76817732	76833837	dup	16106	4.93802	3
14	77129732	77151004	dup	21273	3.37413	6
14	77553732	77594742	dup	41011	3.19755	16
14	77681732	77769878	dup	88147	3.37209	29
14	77843732	77858327	dup	14596	3.80842	2
14	79401732	79416853	dup	15122	9.28001	10
14	79485732	79640003	dup	154272	4.81252	66
14	79978732	79998238	dup	19507	2.87176	4
14	81800732	81813903	dup	13172	7.08644	2
14	82628732	82650438	dup	21707	3.51857	10
14	82723732	82735010	dup	11279	3.82081	6
14	83938732	83980622	dup	41891	3.15326	21
14	83987732	84010126	dup	22395	3.60057	8
14	84035732	84049209	dup	13478	3.81642	7
14	84618732	84644640	dup	25909	4.63409	5
15	101001	224734	dup	123734	15.1921	45
15	306001	417204	dup	111204	3.28258	46
15	521001	535193	dup	14193	5.3294	6
15	655001	678477	dup	23477	2.90769	6
15	973001	1049474	dup	76474	3.52039	15
15	1084001	1102513	dup	18513	3.5625	5
15	1123001	1139388	dup	16388	2.86769	6
15	1172001	1229968	dup	57968	3.39515	19
15	1303001	1390271	dup	87271	4.62396	40
15	1547705	1880516	dup	332812	5.49908	106
15	2664705	2680302	dup	15598	14.9561	2
15	2911705	2971894	dup	60190	3.18461	11
15	3560705	3825990	dup	265286	4.75434	62
15	5056705	5090262	dup	33558	4.05666	9
15	5453705	5477963	dup	24259	3.23425	8
15	5528705	5545016	dup	16312	3.36147	6
15	6031705	6060607	dup	28903	3.82988	14
15	6098705	6149288	dup	50584	3.94073	23
15	6476705	6507421	dup	30717	4.8879	12
15	6701705	6719713	dup	18009	8.49848	5
15	6810705	6838070	dup	27366	3.72712	12
15	7220705	7236260	dup	15556	13.5212	2
15	8200705	8257120	dup	56416	4.67997	27
15	8418705	8438828	dup	20124	3.26255	10
15	8738054	8755727	dup	17674	3.5486	10
15	8892054	8906202	dup	14149	3.15113	1
15	11058054	11094131	dup	36078	3.18232	10
15	12302817	12316730	dup	13914	10.7487	1
15	12629817	12649888	dup	20072	11.1505	1
15	13917817	13949875	dup	32059	2.52858	5
15	15664817	15678975	dup	14159	4.24834	6
15	15702817	15713124	dup	10308	4.41564	6
15	16479817	16497996	dup	18180	4.70294	5
15	16820817	16832370	dup	11554	195.896	1
15	17169817	17191144	dup	21328	6.15535	9
15	17999817	18029244	dup	29428	3.50257	11
15	18335817	18354865	dup	19049	5.96511	4
15	18506817	18559417	dup	52601	3.29499	16
15	18817817	18833000	dup	15184	2.80056	6
15	18922817	18957478	dup	34662	3.15749	14
15	19353817	19383404	dup	29588	3.03587	7
15	20406817	20430452	dup	23636	2.95819	5
15	20557817	20592163	dup	34347	5.47618	16
15	21196817	21209362	dup	12546	3.73246	6
15	21410817	21420884	dup	10068	3.64553	3
15	21509935	21530526	dup	20592	9717.91	1
15	21643935	21654576	dup	10642	18.3396	1
15	21768935	21788203	dup	19269	10.7134	5
15	22365935	22376179	dup	10245	3.36821	7
15	22685935	22699308	dup	13374	7.41528	4
15	22719935	22753065	dup	33131	3.75229	12
15	22918935	22966402	dup	47468	5.63546	5
15	24243935	24259253	dup	15319	3.40351	10
15	24824935	24840228	dup	15294	3.40405	7
15	25087935	25098292	dup	10358	3.40836	6
15	25405935	25417245	dup	11311	6.02444	1
15	25551935	25601662	dup	49728	9.94553	15
15	26654935	26670156	dup	15222	3.02173	9
15	27659935	28512460	dup	852526	5.98725	400
15	28999935	29017429	dup	17495	3.52354	10
15	29375935	29388300	dup	12366	3.41156	6
15	29417935	29428671	dup	10737	150.357	1
15	29448935	29468917	dup	19983	3.42153	12
15	29521935	29624319	dup	102385	12.702	38
15	29633306	29715459	dup	82154	4.00579	46
15	30075306	30085361	dup	10056	9632.81	1
15	30107306	30127484	dup	20179	4.89859	14
15	30154306	30168944	dup	14639	3.55913	7
15	30405306	30420272	dup	14967	3.99895	11
15	33126306	33138821	dup	12516	3.49755	4
15	34126306	34166653	dup	40348	3.34435	23
15	34191306	34227372	dup	36067	3.26001	17
15	37760306	37770636	dup	10331	3.57723	3
15	38270306	38280458	dup	10153	3.69837	4
15	38340306	38353611	dup	13306	4.46935	2
15	38430306	38442612	dup	12307	3.53375	3
15	38745306	38760934	dup	15629	4.69086	7
15	38867306	38878226	dup	10921	73.1355	4
15	38976306	38987627	dup	11322	3.6013	3
15	39080306	39090331	dup	10026	3.3617	6
15	39359306	39369422	dup	10117	4.7651	1
15	39690306	39702315	dup	12010	25.0522	1
15	39821306	39840536	dup	19231	7.24179	3
15	41481306	41493682	dup	12377	4.42459	3
15	41752306	41768646	dup	16341	3.10768	8
15	41891306	41903098	dup	11793	4.57313	2
15	42105306	42121703	dup	16398	3.14788	3
15	42319306	42333533	dup	14228	8.52997	4
15	42436306	42446798	dup	10493	5.55183	7
15	42481306	42494173	dup	12868	31.9401	2
15	42682306	42693821	dup	11516	3.3306	5
15	43167306	43180414	dup	13109	13.1115	1
15	43378306	43389353	dup	11048	18.159	2
15	43898306	44287001	dup	388696	6.06832	182
15	44709306	44724178	dup	14873	26.3519	1
15	45023306	45034402	dup	11097	4.12418	8
15	45121306	45140662	dup	19357	7.3053	9
15	45189306	45199365	dup	10060	2.66722	4
15	45214306	45256594	dup	42289	3.45172	10
15	45392306	45445114	dup	52809	3.09209	15
15	46272405	46286995	dup	14591	3.87802	4
15	46316405	46346958	dup	30554	3.28847	16
15	46766582	46811948	dup	45367	3.75274	12
15	46849582	47008857	dup	159276	3.64333	53
15	47225582	47235641	dup	10060	4.62212	4
15	47325582	47336742	dup	11161	3.85214	6
15	47459582	47486455	dup	26874	3.7297	7
15	47538582	47552667	dup	14086	3.17839	9
15	47667582	47687883	dup	20302	3.15369	8
15	47718582	47758910	dup	40329	3.42864	17
15	47770582	47909629	dup	139048	4.04032	47
15	47935582	47965695	dup	30114	4.20968	8
15	47971582	50750684	dup	2779103	9.77678	1198
15	50755600	50847895	dup	92296	20.0593	35
15	50850600	50886969	dup	36370	11.5477	16
15	50953600	51305629	dup	352030	3.31848	76
15	51435600	51449262	dup	13663	7.86888	3
15	51553600	51650819	dup	97220	4.63763	37
15	51659652	51711271	dup	51620	5.41629	24
15	52149652	52355311	dup	205660	7.42427	103
15	52412652	52425018	dup	12367	3.97663	10
15	52514652	52524836	dup	10185	2.88267	6
15	52576652	52605907	dup	29256	2.69136	7
15	53909652	53939948	dup	30297	4.5015	11
15	54152652	54181464	dup	28813	3.63348	10
15	55010652	55022959	dup	12308	6.27816	5
15	55045652	55056430	dup	10779	4.17547	6
15	55162652	55178085	dup	15434	3.22488	8
15	55199652	55212419	dup	12768	3.6476	5
15	55250652	55260840	dup	10189	3.81494	7
15	55368652	55380031	dup	11380	11.1925	7
15	55967207	55989063	dup	21857	3.94567	6
15	57185207	57214183	dup	28977	4.12922	11
15	57465207	57483456	dup	18250	2.57771	4
15	57562207	57595095	dup	32889	3.23908	7
15	58523207	58543991	dup	20785	2.93927	6
15	58792207	58822504	dup	30298	3.90213	8
15	58871207	58887456	dup	16250	2.96103	9
15	58899207	58914954	dup	15748	2.99889	9
15	60617207	60634871	dup	17665	3.31707	6
15	60643207	60663029	dup	19823	3.6964	5
15	61842207	61853275	dup	11069	4.99111	3
15	63293207	63475629	dup	182423	4.33958	103
15	64093207	64111775	dup	18569	4.45531	10
15	65386929	65398316	dup	11388	3.89837	4
15	65482929	65502971	dup	20043	3.12518	12
15	65791929	65815656	dup	23728	3.69845	14
15	66293929	66323130	dup	29202	3.03141	14
15	66346929	66368488	dup	21560	3.60761	13
15	66569929	66580037	dup	10109	3.8734	7
15	68172929	68197204	dup	24276	3.3149	8
15	68251929	68328621	dup	76693	3.8243	32
15	68814066	68829806	dup	15741	2.64621	5
15	68996066	69012753	dup	16688	3.07094	8
15	70247066	70265881	dup	18816	3.85021	6
15	70279066	70290390	dup	11325	3.13073	2
15	72357066	72367918	dup	10853	3.18171	5
15	73862066	73891258	dup	29193	3.08782	11
15	76242066	76252211	dup	10146	4.05471	3
15	77533066	77549136	dup	16071	3.25607	7
15	77835066	77916664	dup	81599	5.53916	19
15	78245066	78264178	dup	19113	4.16707	14
15	78380066	78393424	dup	13359	3.17166	9
15	78671066	78681499	dup	10434	3.73749	4
15	79266066	79324171	dup	58106	3.68135	27
15	79389066	79468484	dup	79419	4.59637	28
15	79573066	80954197	dup	1381132	3.98019	471
15	81021066	81043284	dup	22219	6.70448	9
15	81195066	81242405	dup	47340	4.50202	15
15	81373066	81406253	dup	33188	3.91497	13
15	81430066	81441298	dup	11233	3.76575	3
15	81653066	81666847	dup	13782	4.01003	6
15	81678066	81690995	dup	12930	3.8657	5
15	81865066	81959439	dup	94374	10.5381	35
15	82159066	82172755	dup	13690	4.21713	6
15	82398218	82463680	dup	65463	2.88749	27
15	82775307	82791840	dup	16534	3.18589	6
15	82869307	82883820	dup	14514	3.54864	5
15	83027307	83073924	dup	46618	3.03382	17
15	83362307	83382040	dup	19734	5.98586	2
15	83422307	83513804	dup	91498	4.5008	36
15	83714876	83914463	dup	199588	4.89173	52
15	84003876	84020212	dup	16337	3.14719	6
15	84047876	84063775	dup	15900	2.67928	5
15	84339876	84350475	dup	10600	5.27673	7
15	84864876	84876198	dup	11323	3.29881	7
15	85217876	85236713	dup	18838	3.16496	4
15	85273876	85294012	dup	20137	14.8332	3
16	232001	577655	dup	345655	4.23348	140
16	762080	780367	dup	18288	4.08504	11
16	923080	935140	dup	12061	3.70304	9
16	1438080	1459483	dup	21404	3.78083	10
16	1971080	1981305	dup	10226	2.85568	4
16	2106080	2127324	dup	21245	9.6536	6
16	2624080	2634410	dup	10331	4.45807	8
16	2681080	2695273	dup	14194	4.08037	11
16	3124080	3159813	dup	35734	2.61664	3
16	3188080	3213412	dup	25333	3.38573	15
16	3532080	3986280	dup	454201	4.11446	188
16	4807080	4833135	dup	26056	4.12339	7
16	4887080	4904391	dup	17312	3.14664	3
16	5459080	5634496	dup	175417	5.47968	37
16	5657805	5883934	dup	226130	4.86024	45
16	5911805	5992719	dup	80915	5.93988	19
16	6045054	6157458	dup	112405	5.04882	27
16	6597054	7219708	dup	622655	9.02847	202
16	7226302	7398583	dup	172282	23.5568	63
16	7408302	7426506	dup	18205	27.5105	8
16	7430344	8209778	dup	779435	6.16862	244
16	8240344	8252245	dup	11902	5.87966	5
16	8278344	8328513	dup	50170	3.70793	11
16	8710344	8763858	dup	53515	4.57797	20
16	8789344	8800348	dup	11005	3.78098	1
16	8978344	9027909	dup	49566	4.46834	17
16	9826815	9857700	dup	30886	2.83424	7
16	10008815	10076969	dup	68155	3.2285	18
16	10208815	10271748	dup	62934	6.36566	23
16	10341815	10357176	dup	15362	3.13587	3
16	10380815	10417432	dup	36618	3.94185	10
16	10551815	10576048	dup	24234	3.31904	5
16	11048815	11064350	dup	15536	26.4861	2
16	11085815	11107222	dup	21408	2.67852	7
16	12831435	12870746	dup	39312	3.22894	15
16	13335435	13346468	dup	11034	2.80745	4
16	13661435	13676852	dup	15418	206.488	1
16	16035435	16070007	dup	34573	3.0831	12
16	16115435	16129349	dup	13915	3.2127	4
16	17316435	17327179	dup	10745	3.12758	4
16	18034435	18056741	dup	22307	3.76407	9
16	18148435	18179837	dup	31403	3.00456	13
16	22381435	22394010	dup	12576	3.24805	4
16	23157435	23267960	dup	110526	3.49762	38
16	23381435	23395423	dup	13989	3.5807	3
16	28217380	28229080	dup	11701	10.9535	1
16	28391380	28415883	dup	24504	3.50995	8
16	28512380	28526069	dup	13690	26.6967	2
16	28715380	28756946	dup	41567	3.14083	13
16	29149380	29191026	dup	41647	3.62098	23
16	29216380	29239606	dup	23227	3.13768	13
16	29361380	29412476	dup	51097	5.69743	13
16	29604380	29616545	dup	12166	3.65424	5
16	29829380	29866954	dup	37575	3.56972	14
16	30718380	30729131	dup	10752	3.22543	6
16	31121380	31137956	dup	16577	3.58381	7
16	31413380	31436505	dup	23126	2.59107	6
16	32367380	32385505	dup	18126	3.73514	12
16	32556380	32573526	dup	17147	3.3098	9
16	35727380	35738465	dup	11086	2.8487	5
16	35849380	35861878	dup	12499	3.42209	7
16	36057380	36082120	dup	24741	4.60448	10
16	38468474	38489325	dup	20852	3.67971	6
16	38510474	38525411	dup	14938	3.69045	4
16	39437474	39495028	dup	57555	25.909	20
16	39516474	39532639	dup	16166	3.6457	7
16	39617474	39640711	dup	23238	3.28526	7
16	39733474	39759386	dup	25913	3.60915	11
16	40045474	40057520	dup	12047	3.4611	7
16	41026474	41049920	dup	23447	3.5965	11
16	41658474	41684660	dup	26187	3.17619	10
16	41743474	41801171	dup	57698	2.87202	16
16	45252474	45267713	dup	15240	2.87958	6
16	45400474	45417004	dup	16531	6.02656	12
16	46248474	46266570	dup	18097	3.40892	11
16	47190518	47200928	dup	10411	4.12274	5
16	49202518	49247111	dup	44594	3.93086	13
16	50302518	50330165	dup	27648	3.48886	12
16	50570518	50588531	dup	18014	3.63514	3
16	50667518	50699147	dup	31630	3.67452	20
16	50734518	50831595	dup	97078	3.36269	74
16	50880518	50922635	dup	42118	3.35232	31
16	52063518	52075607	dup	12090	17.0779	1
16	52381518	52403592	dup	22075	4.44017	15
16	52764518	52775600	dup	11083	3.59591	8
16	54712518	54929816	dup	217299	5.60361	80
16	55405518	55421724	dup	16207	3.24078	7
16	55727518	55773943	dup	46426	4.49458	17
16	55791518	55804640	dup	13123	3.97779	4
16	55822518	55861617	dup	39100	4.0727	18
16	55897518	55933535	dup	36018	2.74686	13
16	56021518	56049758	dup	28241	4.81036	12
16	56161518	56185523	dup	24006	3.09093	11
16	56348518	56364876	dup	16359	13.1521	2
16	56389518	56400925	dup	11408	14.7658	7
16	56530518	56545076	dup	14559	2.99086	5
16	56642518	56661047	dup	18530	2.77783	4
16	56723518	56734787	dup	11270	4.3193	6
16	56839518	56852262	dup	12745	3.51459	1
16	57678518	57727370	dup	48853	3.52512	18
16	57812518	57826372	dup	13855	4.67506	5
16	58468518	58480001	dup	11484	3.46042	5
16	59023518	59043490	dup	19973	13.6752	3
16	59207518	59227796	dup	20279	2.60548	5
16	64839354	64854581	dup	15228	21.0411	3
16	64947354	64959626	dup	12273	7.00504	8
16	65826354	65843462	dup	17109	3.46965	8
16	66353354	66428601	dup	75248	3.55371	39
16	67195477	67208835	dup	13359	3.7824	4
16	67817477	67832956	dup	15480	3.14697	7
16	68683477	68817288	dup	133812	3.3719	52
16	72236477	72256679	dup	20203	2.94222	9
16	72439477	72453283	dup	13807	3.99608	4
16	74910477	74931141	dup	20665	2.79007	5
16	75345477	75375962	dup	30486	3.16237	15
16	75394477	75430812	dup	36336	3.71579	24
16	77473477	77486853	dup	13377	4.09173	9
16	77561477	77571924	dup	10448	3.10084	5
16	77604477	77636207	dup	31731	3.03811	5
16	78290477	78314805	dup	24329	13.3983	10
16	78448477	78458889	dup	10413	3.15318	5
16	80397477	80408722	dup	11246	3.95732	5
17	1	158630	dup	158630	4.01961	48
17	277001	294435	dup	17435	19.1153	5
17	427001	451143	dup	24143	3.51742	2
17	493001	510129	dup	17129	4.44295	5
17	668001	698204	dup	30204	4.29967	7
17	736001	751000	dup	15000	5.66171	3
17	964259	1018012	dup	53754	4.19113	6
17	1823259	1847507	dup	24249	131.483	1
17	2820928	2831595	dup	10668	20.6581	6
17	5896928	5919433	dup	22506	3.38945	7
17	6684928	6707970	dup	23043	4.57593	7
17	7487928	7500176	dup	12249	3.60664	8
17	7818928	7851409	dup	32482	3.5522	10
17	8803928	8836533	dup	32606	5.6006	15
17	8895405	8999223	dup	103819	5.29504	19
17	9832405	9845611	dup	13207	3.1839	4
17	10771405	10828492	dup	57088	3.11675	25
17	11744405	11788838	dup	44434	3.41228	13
17	11857405	11870106	dup	12702	3.34643	4
17	12051405	12066825	dup	15421	3.68817	6
17	12810405	12825778	dup	15374	3.66337	6
17	13364405	13378324	dup	13920	3.52332	3
17	13933405	13946023	dup	12619	3.46569	6
17	13956405	13971569	dup	15165	3.26557	6
17	14179405	14208701	dup	29297	7.61314	8
17	14217689	14267387	dup	49699	6.88281	20
17	14301689	14353164	dup	51476	5.29926	28
17	14384689	14408807	dup	24119	9.66152	6
17	14424689	14437712	dup	13024	5.47854	7
17	15159689	15176349	dup	16661	3.77315	6
17	15242689	15303891	dup	61203	3.81593	25
17	15339689	15382553	dup	42865	3.17776	21
17	15727689	15739770	dup	12082	2.87059	3
17	16157689	16172307	dup	14619	2.9741	2
17	17324689	17355044	dup	30356	3.4728	12
17	17614689	17630743	dup	16055	3.50991	7
17	18689689	18703018	dup	13330	3.05808	3
17	19365689	19392269	dup	26581	3.52594	12
17	21178689	21194692	dup	16004	3.08154	2
17	23107689	23118288	dup	10600	3.22634	2
17	25027689	25129449	dup	101761	26.9963	45
17	25303689	25314276	dup	10588	7.56829	2
17	29429689	29445983	dup	16295	4.42351	4
17	29460689	29477880	dup	17192	3.29393	6
17	29855689	29924834	dup	69146	3.74944	31
17	30228689	30242685	dup	13997	56.7606	4
17	31151079	31180675	dup	29597	3.05473	7
17	31237079	31275635	dup	38557	3.30948	12
17	31294079	31330872	dup	36794	3.2307	14
17	32961079	32974872	dup	13794	2.67711	4
17	33580079	33597305	dup	17227	3.62457	5
17	34205079	34232738	dup	27660	15.3573	1
17	35591079	36058211	dup	467133	33.4233	181
17	36502148	36521603	dup	19456	3.2768	8
17	38793028	38804978	dup	11951	3.38	3
17	39863028	39885545	dup	22518	17.8874	7
17	40782028	40795384	dup	13357	3.89177	6
17	41249028	41265362	dup	16335	4.36299	9
17	42789412	42800142	dup	10731	3.21692	4
17	43054412	43069012	dup	14601	3.71594	5
17	43118412	43158037	dup	39626	3.22933	12
17	44431412	44444394	dup	12983	29.511	1
17	44959412	44972584	dup	13173	3.21328	6
17	45254412	45274687	dup	20276	3.1868	9
17	45364412	45375478	dup	11067	7.69781	1
17	45486412	45499474	dup	13063	3.82256	10
17	47027412	47041471	dup	14060	3.61952	9
17	47279412	47300707	dup	21296	6.1052	6
17	49085412	49126148	dup	40737	3.83674	13
17	49542412	49554610	dup	12199	2.75457	3
17	50353412	50372687	dup	19276	3.33857	8
17	50382412	50394591	dup	12180	4.2947	2
17	50457412	50481550	dup	24139	3.05866	8
17	50548412	50591428	dup	43017	120.722	11
17	50696423	50800743	dup	104321	157.472	40
17	50804517	50918166	dup	113650	432.686	31
17	50942785	50976269	dup	33485	83.4801	9
17	51164613	52089873	dup	925261	121.266	325
17	52434613	52476129	dup	41517	5.86632	9
17	53060613	53071584	dup	10972	5.69379	4
17	54326613	54338917	dup	12305	5.35949	7
17	54392613	54458809	dup	66197	3.45309	23
17	54496613	54521782	dup	25170	3.63348	12
17	54565613	54584779	dup	19167	3.98856	13
17	55039613	55055711	dup	16099	2.86401	5
17	56290613	56325238	dup	34626	3.10847	13
17	56415613	56433824	dup	18212	3.88698	8
17	56728613	56759144	dup	30532	3.30455	18
17	56812613	56823861	dup	11249	4.97751	7
17	56832613	56848457	dup	15845	3.14184	5
17	57108613	57134900	dup	26288	3.44477	14
17	57259613	57275199	dup	15587	3.47408	6
17	57626613	57645757	dup	19145	3.88815	13
17	57653613	57668698	dup	15086	3.46767	8
17	58403613	58418758	dup	15146	3.09045	7
17	58479613	58690242	dup	210630	3.92919	88
17	59429613	59443714	dup	14102	3.45523	10
17	60895613	60941916	dup	46304	3.31143	27
17	61047613	61061872	dup	14260	3.68449	10
17	61136613	61146877	dup	10265	3.24659	6
17	61671613	61684976	dup	13364	3.0519	5
17	62149613	62160294	dup	10682	3.32259	4
17	63312613	63323651	dup	11039	2.8176	5
17	63635613	63675864	dup	40252	3.78112	13
17	63992613	64029212	dup	36600	3.25796	19
17	64038613	64072314	dup	33702	3.17533	10
17	64163613	64174093	dup	10481	3.8522	3
17	64471613	64505854	dup	34242	7.49288	11
17	64550613	64566892	dup	16280	4.4489	9
17	65035613	65049266	dup	13654	4.82248	7
17	65187613	65238006	dup	50394	3.6742	32
17	65559613	65598716	dup	39104	3.38341	26
17	66228613	66240829	dup	12217	3.24507	7
17	67157613	67175730	dup	18118	4.16358	7
17	67719613	67764672	dup	45060	3.61944	31
17	69785613	69799382	dup	13770	3.26602	7
17	70862613	70876917	dup	14305	3.72107	5
17	71246613	71354665	dup	108053	3.68363	49
17	71565613	71579829	dup	14217	2.77815	8
17	71635613	71673132	dup	37520	3.51977	19
17	71710613	71728456	dup	17844	3.29742	9
17	72051613	72615385	dup	563773	4.56487	316
17	72628613	72840855	dup	212243	4.53824	108
17	72843613	72932813	dup	89201	14.7546	53
17	72947613	73048168	dup	100556	16.1113	43
17	73139613	73159688	dup	20076	4.71992	12
17	73297613	73326595	dup	28983	3.49976	14
17	75001613	75038684	dup	37072	3.7995	10
17	75137613	75148250	dup	10638	10.4222	6
18	1	351076	dup	351076	4.7375	111
18	652001	756998	dup	104998	100.245	4
18	909001	962172	dup	53172	3.13537	20
18	1773001	1790719	dup	17719	3.43771	8
18	1838001	1851086	dup	13086	3.80991	9
18	2107001	2117265	dup	10265	5.76853	3
18	2590001	2612481	dup	22481	6.57896	13
18	2721001	2878120	dup	157120	3.18828	64
18	2949001	2978283	dup	29283	5.54445	17
18	3060001	3070300	dup	10300	4.16354	3
18	4227233	4263564	dup	36332	3.01544	12
18	4476233	4487047	dup	10815	3.56569	4
18	4592233	4604690	dup	12458	3.35203	6
18	5612233	5626388	dup	14156	3.84245	9
18	6043233	6054360	dup	11128	3.30016	6
18	6088233	6208065	dup	119833	3.48879	75
18	6501233	6513249	dup	12017	3.26413	7
18	6771233	6946425	dup	175193	3.60949	91
18	6991233	7007715	dup	16483	3.39477	8
18	7792233	7806381	dup	14149	3.22626	6
18	8514233	8567495	dup	53263	4.22541	19
18	10171233	10182866	dup	11634	4.42444	7
18	10249233	10263302	dup	14070	3.45375	10
18	11311233	11367424	dup	56192	3.22126	38
18	11596347	11609877	dup	13531	3.01006	8
18	11899347	12475475	dup	576129	3.90012	337
18	12794347	12815367	dup	21021	3.13438	8
18	12843347	12858053	dup	14707	2.98957	6
18	13972347	13983412	dup	11066	3.23336	9
18	14522347	14536797	dup	14451	4.01498	10
18	14845347	14891010	dup	45664	4.21017	20
18	14972347	14999225	dup	26879	4.59832	5
18	15430347	15443728	dup	13382	6.07679	8
18	15544347	15555018	dup	10672	3.58499	4
18	16155347	16170677	dup	15331	4.33334	8
18	16292347	16302499	dup	10153	12.6008	2
18	16954347	16973587	dup	19241	5.08022	2
18	17468347	17479103	dup	10757	3.52636	5
18	17573347	17601658	dup	28312	3.45072	8
18	17887347	17913323	dup	25977	3.29828	13
18	17926347	17939425	dup	13079	3.77789	4
18	19102347	19311901	dup	209555	5.23898	96
18	21838347	21859568	dup	21222	2.96519	10
18	24072347	24135528	dup	63182	3.13992	36
18	24239347	24285614	dup	46268	3.81234	19
18	24353347	24389519	dup	36173	3.70117	21
18	24439347	24462876	dup	23530	3.64116	9
18	24473347	24489629	dup	16283	3.15836	9
18	24828347	24839139	dup	10793	5.65837	4
18	24844347	24858736	dup	14390	4.70279	7
18	25531347	25552567	dup	21221	3.85757	14
18	26188347	26208482	dup	20136	3.51067	8
18	26381347	26394590	dup	13244	3.38045	9
18	26532347	26546884	dup	14538	4.47457	8
18	26754347	26766525	dup	12179	3.47175	6
18	26897347	26909959	dup	12613	3.47468	6
18	27941347	27953884	dup	12538	3.71797	5
18	27979347	27996686	dup	17340	3.51427	6
18	28999347	29010398	dup	11052	4.81624	5
18	29953347	30693030	dup	739684	4.78747	291
18	33002347	33012865	dup	10519	3.75976	4
18	33258347	33274548	dup	16202	3.48859	7
18	33291347	33302104	dup	10758	3.57132	3
18	33379347	33395542	dup	16196	3.34452	5
18	34745347	34757400	dup	12054	3.5322	8
18	36215347	36231664	dup	16318	3.48581	7
18	36347347	36376548	dup	29202	3.9446	10
18	36571347	36635540	dup	64194	3.79382	42
18	36643347	36653435	dup	10089	3.2119	4
18	36910347	36921197	dup	10851	5.87033	5
18	36936347	36950486	dup	14140	3.97867	7
18	37505347	37520223	dup	14877	3.48083	9
18	37563347	37576404	dup	13058	3.55079	6
18	37619347	37659462	dup	40116	3.73009	19
18	37848347	37865605	dup	17259	2.98782	12
18	38204347	38218610	dup	14264	3.28907	7
18	38229347	38251609	dup	22263	3.74305	13
18	38323347	38338490	dup	15144	3.3878	11
18	38402347	38421387	dup	19041	3.51484	13
18	39280347	39327634	dup	47288	4.32049	17
18	39992347	40017995	dup	25649	3.58632	11
18	41983347	42013497	dup	30151	4.16201	23
18	43343833	43354817	dup	10985	20.8408	1
18	43613833	43625593	dup	11761	17.1878	2
18	44977833	44990942	dup	13110	3.69665	6
18	45000833	45015466	dup	14634	3.55027	6
18	45145833	45169396	dup	23564	3.68948	10
18	45202833	45241393	dup	38561	3.80193	4
18	45244833	45379828	dup	134996	3.64648	29
18	45460833	45577851	dup	117019	3.78656	25
18	45785833	45801475	dup	15643	3.89009	8
18	46540833	46553082	dup	12250	6.16597	6
18	46643833	46656938	dup	13106	4.94323	9
18	46753833	46783153	dup	29321	4.21891	19
18	46875833	46886002	dup	10170	4.38021	6
18	46962833	46995832	dup	33000	4.58021	15
18	47049833	47068594	dup	18762	3.33897	7
18	47677833	47696887	dup	19055	14.6099	1
18	47731833	47749397	dup	17565	4.25497	7
18	48039833	48115812	dup	75980	3.29067	31
18	48446833	48458254	dup	11422	6.3021	4
18	48648833	48662277	dup	13445	4.86703	4
18	48792833	48820591	dup	27759	3.47954	12
18	48860833	48873573	dup	12741	3.73758	5
18	48968833	49006157	dup	37325	3.16601	14
18	49011833	49052111	dup	40279	3.29141	16
18	49300833	49313515	dup	12683	3.53623	5
18	49523833	49589657	dup	65825	3.32429	15
18	49659833	49674066	dup	14234	2.92078	5
18	49688833	49698886	dup	10054	6.63686	3
18	49722833	49743878	dup	21046	3.66207	10
18	49995833	50005911	dup	10079	4.9951	5
18	50039833	50063529	dup	23697	3.69366	10
18	50364833	50388558	dup	23726	6.07311	4
18	50606833	50627545	dup	20713	10.1074	4
18	50712833	50723057	dup	10225	3.85891	4
18	50749833	50760525	dup	10693	3.71566	5
18	50833833	51020236	dup	186404	8.73658	61
18	51027833	51174407	dup	146575	7.74181	56
18	51191833	51207859	dup	16027	3.76593	6
18	51217833	51228173	dup	10341	3.26323	7
18	51679833	51838378	dup	158546	4.28567	84
18	52770833	52846518	dup	75686	11.0611	4
18	52991833	53002422	dup	10590	3.35728	4
18	53031833	53043174	dup	11342	3.47878	8
18	53233833	53617938	dup	384106	4.66821	173
18	53679833	53691139	dup	11307	3.57158	5
18	53945833	53956031	dup	10199	3.56627	4
18	54489833	54501117	dup	11285	3.11659	8
18	55075833	55117749	dup	41917	3.33778	22
18	55182833	55194177	dup	11345	7.53765	2
18	55934833	55955970	dup	21138	4.40115	12
18	56251833	56280884	dup	29052	3.51048	7
18	56392833	56456097	dup	63265	4.08736	31
18	56514833	56527127	dup	12295	3.85744	9
18	57064833	57078910	dup	14078	3.7042	9
18	57437833	57481568	dup	43736	3.7813	22
18	57511833	57585391	dup	73559	4.21531	33
18	57600833	57632949	dup	32117	5.92807	15
18	57651833	57725818	dup	73986	4.6923	30
18	57793833	57808990	dup	15158	4.43177	6
18	57950833	57975145	dup	24313	4.59721	10
18	58155833	59846504	dup	1690672	5.66976	639
18	59859399	60081731	dup	222333	7.24199	78
18	60099816	60116908	dup	17093	2.90971	5
18	60140816	60178192	dup	37377	4.23341	15
18	60332816	60343152	dup	10337	2.78248	1
18	60411816	60523708	dup	111893	4.19899	43
18	60528816	60742844	dup	214029	9.36698	86
18	60743816	60804343	dup	60528	8.29598	23
18	60805816	61004833	dup	199018	7.58307	82
18	61102816	61118371	dup	15556	6.70554	5
18	61167816	61215074	dup	47259	4.74337	15
18	61235838	61312630	dup	76793	3.81448	25
18	61327838	61562014	dup	234177	5.71748	69
18	61578989	61591308	dup	12320	3.84361	5
18	61597989	61623264	dup	25276	4.02066	8
18	61628034	61644516	dup	16483	5.32479	5
18	61699292	61755896	dup	56605	4.99069	18
18	61770768	61812022	dup	41255	3.04948	11
18	61826294	61879865	dup	53572	4.5325	21
18	61918294	61973616	dup	55323	4.18391	28
18	62180294	62217422	dup	37129	3.93444	10
18	62253294	62324579	dup	71286	3.41624	35
18	62716294	62734115	dup	17822	5.04685	9
18	62969294	63252233	dup	282940	7.91235	142
18	63254294	63468044	dup	213751	8.49584	104
18	63473355	63636411	dup	163057	9.99429	66
18	63749355	63837702	dup	88348	18.7958	58
18	63911355	63930660	dup	19306	14.9962	11
18	64200355	64230938	dup	30584	3.59652	17
18	64708355	64723436	dup	15082	3.44776	6
18	64818355	64830354	dup	12000	3.28209	6
18	65117355	65136397	dup	19043	3.75631	7
18	65179355	65194752	dup	15398	9.92494	2
19	293057	309796	dup	16740	4.57035	7
19	341057	359473	dup	18417	4.85082	7
19	370057	391558	dup	21502	4.13756	13
19	456057	470120	dup	14064	4.17976	7
19	1388057	1416451	dup	28395	6.70623	2
19	1534057	1547719	dup	13663	6.22389	3
19	2622057	2640219	dup	18163	16.6331	1
19	2809057	2833804	dup	24748	3.07516	4
19	2927113	2961627	dup	34515	3.6249	8
19	3163236	3184996	dup	21761	4.38281	5
19	3421236	3435022	dup	13787	3.8603	4
19	3728916	3773787	dup	44872	2.51802	3
19	3900916	3915456	dup	14541	523.306	3
19	3943916	3986909	dup	42994	414.298	17
19	4006916	4061290	dup	54375	367.546	8
19	4278916	4292201	dup	13286	3.62581	4
19	4497916	4510324	dup	12409	3.28098	4
19	6235916	6454306	dup	218391	4.26704	85
19	6619916	6658256	dup	38341	6.76639	9
19	7696916	7715560	dup	18645	3.61744	6
19	9177916	9359582	dup	181667	2.63508	51
19	9375916	9390021	dup	14106	3.95381	7
19	9539916	9551756	dup	11841	4.7996	7
19	9595916	9619232	dup	23317	3.16181	15
19	9696916	9707979	dup	11064	6.4056	8
19	9722916	9738869	dup	15954	4.71447	3
19	10616916	10636223	dup	19308	3.91521	10
19	10875916	10896311	dup	20396	3.28682	14
19	11181916	11192760	dup	10845	3.84938	2
19	11552083	11563652	dup	11570	12.1292	1
19	12545664	12580071	dup	34408	487.08	4
19	12600664	12623786	dup	23123	3.18569	9
19	12824664	12873308	dup	48645	3.36586	13
19	12943664	12982059	dup	38396	3.40219	14
19	13236664	13257964	dup	21301	3.22725	10
19	14208664	14219747	dup	11084	2.93213	5
19	14255664	14273015	dup	17352	2.62939	4
19	14493664	14713850	dup	220187	3.40897	91
19	15269664	15286096	dup	16433	4.09015	9
19	15386664	15405981	dup	19318	2.98836	13
19	16089664	16104347	dup	14684	3.13076	5
19	16175664	16198266	dup	22603	3.58416	10
19	16232664	16247099	dup	14436	3.5876	5
19	17109664	17120134	dup	10471	3.57728	6
19	17304664	17320095	dup	15432	3.99774	5
19	17380664	17434094	dup	53431	2.98652	22
19	18275664	18297060	dup	21397	2.93767	8
19	19361664	19374026	dup	12363	4.275	7
19	19618664	19636541	dup	17878	3.41076	4
19	19700664	19713019	dup	12356	4.43085	6
19	19742664	19757889	dup	15226	3.03126	8
19	19795664	19850774	dup	55111	13.4999	18
19	19866664	19922040	dup	55377	12.6031	28
19	19932606	19954232	dup	21627	16.0181	11
19	20317606	20403761	dup	86156	3.68508	34
19	20579606	20591805	dup	12200	4.19868	7
19	20984606	21009719	dup	25114	3.4912	18
19	21147606	21161994	dup	14389	4.22588	10
19	21172606	21209308	dup	36703	2.90206	13
19	21438606	21459014	dup	20409	3.47059	14
19	21537606	21583662	dup	46057	3.42797	19
19	21602606	21702805	dup	100200	3.34687	38
19	21961606	21975941	dup	14336	2.94518	6
19	22626606	22667689	dup	41084	3.75329	26
19	23084606	23105768	dup	21163	2.97712	12
19	23201606	23220136	dup	18531	3.95118	14
19	23256606	23267085	dup	10480	3.29494	7
19	23372606	23385626	dup	13021	3.60759	9
19	23400606	23412180	dup	11575	2.86616	7
19	23423606	23441649	dup	18044	4.88245	11
19	23513606	23544311	dup	30706	3.98478	19
19	23875606	23886605	dup	11000	3.80183	8
19	24509606	24540765	dup	31160	3.38734	16
19	24582606	24642785	dup	60180	5.28199	25
19	24690606	24763149	dup	72544	3.70071	33
19	24770422	24802756	dup	32335	11.0591	9
19	24970422	24982803	dup	12382	4.67837	8
19	24999422	25022781	dup	23360	3.68185	14
19	26797422	26813624	dup	16203	194.566	2
19	27065422	27092670	dup	27249	4.85549	21
19	27787422	27803519	dup	16098	3.67966	10
19	27813422	28206627	dup	393206	4.94197	204
19	28465422	28480476	dup	15055	3.87109	9
19	28496422	28524764	dup	28343	3.52321	17
19	28578422	28595708	dup	17287	3.96563	10
19	28615422	28627796	dup	12375	4.37914	3
19	28670422	28680561	dup	10140	2.62006	6
19	28698422	28728588	dup	30167	3.35158	22
19	28835422	28847054	dup	11633	3.65952	5
19	29458422	29510410	dup	51989	3.67449	24
19	29543422	29557903	dup	14482	3.47759	5
19	29587422	29605679	dup	18258	3.5228	10
19	29982422	30163449	dup	181028	6.27555	104
19	30231422	30278678	dup	47257	3.76833	30
19	33256422	33296558	dup	40137	3.49591	14
19	33584422	33594687	dup	10266	3.69342	6
19	34382422	34394855	dup	12434	4.06345	7
19	34522422	34538283	dup	15862	4.09884	12
19	35781422	35799813	dup	18392	2.84096	5
19	35806422	35817470	dup	11049	4.33694	6
19	36011422	36026708	dup	15287	10.8029	4
19	36047422	36058626	dup	11205	3.77499	5
19	36211422	36231956	dup	20535	3.21361	9
19	36863422	36873962	dup	10541	3.56459	6
19	36918422	36942493	dup	24072	3.77349	17
19	37087422	37121552	dup	34131	5.7847	26
19	37531422	37553937	dup	22516	3.87431	16
19	37829422	37840502	dup	11081	5.0372	7
19	37928422	37953498	dup	25077	3.41731	12
19	38027422	38054537	dup	27116	3.33784	8
19	38060422	38095299	dup	34878	5.95279	8
19	38322422	38332471	dup	10050	4.39175	4
19	38916422	38942709	dup	26288	3.17131	13
19	39047422	39060510	dup	13089	3.09062	9
19	39194422	39205440	dup	11019	3.41148	6
19	39237422	39251690	dup	14269	4.08923	9
19	39440422	39452366	dup	11945	61.2939	1
19	39602422	39633462	dup	31041	3.6001	18
19	39979422	39994440	dup	15019	3.67746	10
19	40305422	40320463	dup	15042	3.24198	9
19	40559340	40605627	dup	46288	3.91297	32
19	40678340	40710935	dup	32596	4.13501	22
19	40965340	40976143	dup	10804	4.00653	6
19	41026340	41049378	dup	23039	3.6134	16
19	41073340	41083833	dup	10494	3.507	6
19	41267340	41282540	dup	15201	3.7424	4
19	41437340	41449435	dup	12096	3.20981	5
19	41487340	41499881	dup	12542	4.73767	6
19	41523340	41550197	dup	26858	3.44977	11
19	41600340	41668791	dup	68452	3.67221	34
19	41724340	41734528	dup	10189	6.43479	3
19	41805340	41838589	dup	33250	3.37035	15
19	41919340	42018658	dup	99319	3.24107	38
19	42022340	42154295	dup	131956	5.78534	50
19	42172340	42264403	dup	92064	2.91227	44
19	42304340	42330719	dup	26380	3.70864	16
19	42357340	42370459	dup	13120	5.65002	9
19	42462340	42487555	dup	25216	6.02112	19
19	42602340	42618258	dup	15919	4.19598	8
19	42651340	42665485	dup	14146	4.49756	10
19	43148340	43398363	dup	250024	5.39205	148
19	43442340	43564361	dup	122022	4.02677	83
19	43639340	43689455	dup	50116	3.38615	28
19	43861340	43880860	dup	19521	8.86141	8
19	43888340	43947439	dup	59100	6.29553	24
19	44519340	44548701	dup	29362	3.51176	20
19	44729340	44757411	dup	28072	4.07075	13
19	44777340	44872046	dup	94707	3.44151	51
19	45162340	45546293	dup	383954	4.441	233
19	45849340	45873152	dup	23813	3.48228	10
19	46843340	46869478	dup	26139	3.60106	12
19	47513340	47523554	dup	10215	3.57345	7
19	48617340	48629425	dup	12086	3.74058	9
19	48856340	48903761	dup	47422	4.86093	20
19	49327593	49337701	dup	10109	10.3925	8
19	50030593	50058852	dup	28260	3.36395	14
19	50123593	50134892	dup	11300	3.45874	6
19	50668593	50689764	dup	21172	9.67316	10
19	50848593	51151812	dup	303220	7.98675	164
19	51213593	51241690	dup	28098	3.46204	18
19	51579593	51609619	dup	30027	3.50395	25
19	51634593	51654923	dup	20331	7.22613	17
19	51726593	51737818	dup	11226	3.72039	8
19	52133593	52146880	dup	13288	24.0744	1
19	52738593	52761954	dup	23362	3.97464	16
19	52776593	52795830	dup	19238	4.53087	14
19	52878593	52916683	dup	38091	3.61799	21
19	52929593	52943806	dup	14214	4.46666	11
19	53021602	53048723	dup	27122	3.64584	18
19	53084602	53097030	dup	12429	3.50629	6
19	53105602	53118567	dup	12966	3.5667	8
19	54116602	54134049	dup	17448	3.3687	10
19	54827602	54839303	dup	11702	16.5637	1
19	55080602	55091029	dup	10428	3.26146	6
19	55665602	55675648	dup	10047	4.6118	7
19	56279602	56291944	dup	12343	3.02612	4
19	56346602	56357708	dup	11107	3.43757	6
19	56943602	56953676	dup	10075	2.5676	6
19	56988602	57414791	dup	426190	5.00334	237
19	57455602	57475823	dup	20222	4.32976	6
19	58670602	58685622	dup	15021	3.54377	11
19	58855602	58901802	dup	46201	3.7057	21
19	59182602	59194253	dup	11652	3.21058	6
19	59203602	59221073	dup	17472	3.69177	8
19	59245602	59257739	dup	12138	3.30383	6
19	59573602	59585779	dup	12178	2.98355	6
19	60534602	60545368	dup	10767	3.22538	3
19	60614602	60646768	dup	32167	3.50996	15
19	60834602	60852228	dup	17627	3.15455	9
19	60916602	60928062	dup	11461	3.8316	5
19	62012827	62026926	dup	14100	4.25443	5
19	62314827	62329073	dup	14247	4.42991	11
19	63229827	63244279	dup	14453	4.05658	7
19	63372827	63739923	dup	367097	5.09427	228
19	63972827	64056068	dup	83242	24.8673	36
2	1	251225	dup	251225	3.64385	28
2	647001	673995	dup	26995	3.65792	15
2	1035001	1073221	dup	38221	3.49511	15
2	1243001	1253134	dup	10134	6.16915	6
2	1317001	1340334	dup	23334	3.37011	5
2	1995001	2030193	dup	35193	11.0073	8
2	2811001	2838505	dup	27505	3.54612	5
2	3312001	3359535	dup	47535	5.61868	8
2	3634001	3644107	dup	10107	3.83865	3
2	3666001	3686072	dup	20072	3.60646	8
2	4548001	4566253	dup	18253	3.62287	9
2	4990001	5045715	dup	55715	3.038	15
2	5391001	5443129	dup	52129	3.42134	23
2	5756001	6370148	dup	614148	5.05875	198
2	6976001	7024103	dup	48103	3.18227	15
2	7082001	7099113	dup	17113	3.17209	6
2	7316001	7347186	dup	31186	6.75864	21
2	8774961	8785098	dup	10138	28.3047	1
2	10746961	10765004	dup	18044	5.8288	1
2	11198961	11235107	dup	36147	3.5086	6
2	13832524	13848014	dup	15491	2.88049	6
2	14439524	14449870	dup	10347	8.47573	2
2	15533524	15551969	dup	18446	3.2083	10
2	16684524	16697546	dup	13023	3.34728	5
2	16953524	17386084	dup	432561	4.82626	185
2	18480524	18493756	dup	13233	3.3936	5
2	19463524	19491731	dup	28208	22.48	14
2	19503524	19520785	dup	17262	3.67832	8
2	19568524	19589948	dup	21425	3.63757	6
2	19687524	19703768	dup	16245	4.38447	11
2	20335524	20352603	dup	17080	5.4305	7
2	20622524	20634142	dup	11619	7.80207	2
2	20877524	20897801	dup	20278	3.17841	10
[truncated: 2,996 more rows]

## Sheet: S1.2
Table S1.2	SD regions of porcine genome detected by WSSD method
Chr.	start	end	type	length	copynumber	count of copy windows
1	1	172145	dup	172145	231.48	85
1	4099507	4123725	dup	24219	12.8522	14
1	4166507	4176591	dup	10085	2.94037	7
1	18305040	18355579	dup	50540	3.30352	21
1	26583649	26595004	dup	11356	3.29914	3
1	34633867	34645960	dup	12094	4.03246	5
1	34660867	34671989	dup	11123	3.91524	4
1	35796607	35807099	dup	10493	2.78515	3
1	42203571	42214599	dup	11029	2.86834	7
1	52030069	52042300	dup	12232	3.02039	5
1	52330069	52358496	dup	28428	3.2187	13
1	55671651	55689821	dup	18171	3.07537	9
1	60253368	60267159	dup	13792	2.90932	3
1	61084882	61100369	dup	15488	5.44788	1
1	71621263	71633840	dup	12578	3.55706	7
1	85436669	85450507	dup	13839	3.09143	6
1	99177521	99188274	dup	10754	77.3619	1
1	111748532	111759798	dup	11267	2.88523	6
1	113592907	113608368	dup	15462	2.95458	10
1	121928787	121939870	dup	11084	3.96842	4
1	123644656	123666118	dup	21463	2.87438	3
1	133900916	133936079	dup	35164	4.90323	16
1	138338112	138352878	dup	14767	3.09456	6
1	157884625	157901285	dup	16661	2.75499	7
1	157996625	158010755	dup	14131	177.12	12
1	158061273	158087854	dup	26582	4.9285	1
1	179491415	179501664	dup	10250	4.47939	4
1	187999250	188010953	dup	11704	7.60169	1
1	195786960	195817421	dup	30462	3.1499	13
1	214350859	214362117	dup	11259	2.66055	6
1	224525077	224641946	dup	116870	3.949	60
1	224693403	224854734	dup	161332	4.331	80
1	224981948	225217130	dup	235183	4.67409	111
1	225302954	225391783	dup	88830	5.21578	41
1	227589580	227599913	dup	10334	5.60605	1
1	234552224	234565896	dup	13673	3.71742	3
1	263372134	263387925	dup	15792	3.16868	11
1	264418490	264459782	dup	41293	3.39486	14
1	271522371	271533983	dup	11613	3.88335	6
1	271586852	271608609	dup	21758	3.58484	7
1	273565149	273579299	dup	14151	2.94817	2
1	275265505	275290920	dup	25416	2.52305	11
1	275663319	275689144	dup	25826	2.51233	12
1	280419123	280430418	dup	11296	3.56215	5
1	290924652	290936348	dup	11697	2.5246	5
1	294805753	294923871	dup	118119	5.98231	29
1	295000207	295018793	dup	18587	2.9626	7
1	295045207	295056700	dup	11494	3.50453	4
1	295069207	295098940	dup	29734	3.18033	10
1	295117207	295135396	dup	18190	3.12666	4
1	295162207	295182228	dup	20022	3.89631	5
1	295234207	295247347	dup	13141	2.88428	5
1	295259207	295275939	dup	16733	3.85663	3
1	295289207	295306342	dup	17136	3.40304	5
1	295552953	295618183	dup	65231	3.12016	23
1	295656953	295732140	dup	75188	3.23364	27
1	295783953	295819116	dup	35164	2.95039	10
1	296014245	296097506	dup	83262	3.50481	36
1	296192826	296332227	dup	139402	5.40935	37
1	296384687	296462015	dup	77329	5.23539	17
1	296579235	296602400	dup	23166	3.50691	9
1	296816682	296857096	dup	40415	3.28258	13
1	296918714	297125185	dup	206472	5.43306	54
1	297147714	297207015	dup	59302	2.9765	12
1	302033105	302050671	dup	17567	3.79752	5
1	308947083	308990425	dup	43343	3.43439	19
1	309011083	309032285	dup	21203	3.72671	4
1	311796883	312113265	dup	316383	4.60722	132
1	312165193	312659726	dup	494534	4.62731	217
1	312718163	312857575	dup	139413	4.94064	57
1	312908587	313008938	dup	100352	89.6524	41
1	313035587	313115954	dup	80368	6.08517	32
1	313228587	313284052	dup	55466	3.08901	21
1	313386964	313406223	dup	19260	3.10309	8
1	313559964	313571804	dup	11841	2.77114	5
1	314215039	314359512	dup	144474	8.23678	36
1	314410666	314548531	dup	137866	9.95609	43
1	314599520	314721003	dup	121484	8.50788	36
1	314771444	314796769	dup	25326	10.3984	10
1	314852854	315135844	dup	282991	4.04547	81
1	315188854	315292129	dup	103276	2.91368	34
10	432256	533653	dup	101398	3.69776	48
10	570256	612359	dup	42104	4.91971	18
10	670427	713724	dup	43298	3.33149	13
10	731427	744459	dup	13033	3.43218	2
10	775427	812818	dup	37392	2.84309	15
10	894427	913633	dup	19207	3.5557	7
10	15773804	15814221	dup	40418	108.55	15
10	17491862	17635816	dup	143955	4.88231	43
10	21577094	21694544	dup	117451	3.89698	36
10	21887094	21998742	dup	111649	4.28073	61
10	22215943	22349484	dup	133542	16.7412	61
10	22403524	22544917	dup	141394	10.9531	47
10	22597137	22822610	dup	225474	11.4547	73
10	22872897	23243320	dup	370424	11.2218	157
10	23294193	23390340	dup	96148	16.2362	46
10	23458516	23542781	dup	84266	3.42618	36
10	23574516	23590672	dup	16157	2.99575	7
10	24923196	24949382	dup	26187	3.21509	3
10	29426988	29456051	dup	29064	69.4263	12
10	38768023	38779265	dup	11243	3.18977	3
10	40185545	40198906	dup	13362	10.1205	5
10	40275545	40307803	dup	32259	12.8597	13
10	40415435	40458717	dup	43283	12.2596	22
10	42950122	42962373	dup	12252	3.10776	6
10	47755373	47775490	dup	20118	3.79796	8
10	49741038	49760146	dup	19109	3.18017	4
10	49781038	49798614	dup	17577	4.02602	8
10	68207003	68415016	dup	208014	3.2281	94
10	68443003	68454363	dup	11361	2.80768	5
10	68589003	68616216	dup	27214	3.89473	13
10	76402217	76444317	dup	42101	4.73077	19
10	76767699	76782872	dup	15174	4.14493	1
10	76869699	76974074	dup	104376	9.61553	27
10	77792269	77811883	dup	19615	3.25428	6
10	77918269	77929136	dup	10868	2.85813	4
10	78041685	78074562	dup	32878	2.90746	9
10	78114685	78132522	dup	17838	3.26329	9
10	78172685	78226985	dup	54301	3.26195	19
10	78341685	78359744	dup	18060	5.25051	3
10	78713370	78935754	dup	222385	21.0078	103
10	78988156	79101598	dup	113443	21.0456	49
11	33862589	33875271	dup	12683	2.74542	6
11	34892115	34908121	dup	16007	8.57515	1
11	38306109	38332478	dup	26370	8.02886	3
11	42055919	42071184	dup	15266	3.00054	8
11	70155301	70166095	dup	10795	2.76871	5
11	70183301	70214543	dup	31243	2.54341	14
11	70552697	70852822	dup	300126	10.7539	136
11	70904222	70991839	dup	87618	11.6718	35
11	71046466	71228976	dup	182511	6.7934	80
11	71289429	71505454	dup	216026	10.0593	82
11	71556359	71767189	dup	210831	9.09224	83
11	71818934	71910274	dup	91341	6.58759	44
11	87470228	87480494	dup	10267	599.805	5
11	87578228	87591474	dup	13247	600.656	5
12	707920	811131	dup	103212	11.8398	67
12	6577911	6602376	dup	24466	4.48892	8
12	17941557	18005620	dup	64064	8.02191	32
12	18037557	18056725	dup	19169	7.7308	5
12	18107737	18143004	dup	35268	7.28955	17
12	18229737	18303979	dup	74243	7.78955	34
12	21362468	21378636	dup	16169	3.00016	9
12	21704484	21724859	dup	20376	3.84848	8
12	25310673	25389916	dup	79244	2.98482	27
12	26541415	26563574	dup	22160	4.13768	9
12	26639415	26692573	dup	53159	4.39547	23
12	26710415	26745887	dup	35473	3.97873	19
12	35390780	35429614	dup	38835	4.3877	13
12	35885140	35904676	dup	19537	13.6226	3
12	36350326	36382390	dup	32065	4.1933	14
12	43347250	43357416	dup	10167	3.02655	4
12	50766400	50829278	dup	62879	15.1516	25
12	50879400	50955774	dup	76375	4.48125	34
12	51018094	51187523	dup	169430	15.086	74
12	51293686	51323461	dup	29776	11.8325	4
12	51351686	51364755	dup	13070	3.09832	4
12	51391686	51411423	dup	19738	5.85721	2
12	53585868	53596913	dup	11046	327.807	6
12	57965324	58013534	dup	48211	3.10522	31
12	58121324	58132323	dup	11000	2.90418	8
12	58207324	58229248	dup	21925	3.33895	14
12	61814046	61826307	dup	12262	179.399	8
13	2702560	2713136	dup	10577	4.81736	4
13	25661511	25673027	dup	11517	2.90457	8
13	34125467	34163649	dup	38183	18.3985	15
13	34198467	34234054	dup	35588	6.74252	8
13	34385041	34400594	dup	15554	25.7436	3
13	35149041	35160342	dup	11302	2.76997	6
13	36668703	36694632	dup	25930	3.01607	6
13	36814703	36846859	dup	32157	2.66116	23
13	54502887	54519546	dup	16660	2.70537	4
13	64840229	64855400	dup	15172	3.29662	5
13	66903508	66917579	dup	14072	2.73152	4
13	69455944	69488567	dup	32624	3.1231	7
13	86723153	86734267	dup	11115	15.486	1
13	87546082	87557475	dup	11394	27.3168	5
13	127791433	127803304	dup	11872	8.73729	1
13	131398931	131409337	dup	10407	2.92112	6
13	134373394	134388655	dup	15262	2.51514	3
13	142693740	142704789	dup	11050	7.44538	1
13	147793692	147814971	dup	21280	4.00381	11
13	147839692	147868562	dup	28871	3.97534	12
13	170609410	170693629	dup	84220	3.95626	21
13	170749538	171011053	dup	261516	4.85204	58
13	171155863	171228721	dup	72859	2.73867	17
13	171282539	171314456	dup	31918	7.23888	3
13	171356539	171468764	dup	112226	8.53959	31
13	171520857	171674075	dup	153219	8.66484	51
13	171724820	171855931	dup	131112	8.76396	40
13	171915247	172027846	dup	112600	5.07794	44
13	172130247	172157905	dup	27659	2.72209	6
13	172256753	172610337	dup	353585	4.39903	105
13	204258789	204275341	dup	16553	3.57572	9
13	204710229	204754005	dup	43777	43.1873	23
13	204776229	204805931	dup	29703	39.2172	12
13	205731334	205742026	dup	10693	3.42256	2
13	217193177	217207515	dup	14339	3.86087	7
14	129001	151867	dup	22867	18.449	10
14	4513252	4523272	dup	10021	3.72949	2
14	6143682	6232021	dup	88340	16.7915	24
14	6288264	6351901	dup	63638	14.411	15
14	6498873	6511608	dup	12736	22.6333	3
14	6535873	6616042	dup	80170	13.4457	25
14	7785233	7800553	dup	15321	4.0016	4
14	7869233	7886466	dup	17234	5.39831	10
14	7982022	7998223	dup	16202	5.16049	5
14	8074022	8120717	dup	46696	5.16638	22
14	8272743	8288895	dup	16153	5.0857	5
14	8330743	8347279	dup	16537	5.3128	6
14	21082671	21104183	dup	21513	3.57487	6
14	23771588	23788558	dup	16971	4.1521	11
14	38679987	38691268	dup	11282	3.41353	4
14	39078514	39089676	dup	11163	3.08908	6
14	42305669	42323692	dup	18024	5.18415	8
14	42641095	42656354	dup	15260	34.7184	1
14	45388042	45431309	dup	43268	3.38055	13
14	45546991	45558053	dup	11063	4.80468	7
14	52116188	52136704	dup	20517	4.52335	8
14	52196188	52207231	dup	11044	4.63447	5
14	52228188	52289437	dup	61250	4.03998	29
14	52383302	52404605	dup	21304	3.58527	9
14	56603557	56615248	dup	11692	3.73553	1
14	65661944	65673087	dup	11144	85.87	1
14	86751278	86763724	dup	12447	2.835	5
14	89869126	89888477	dup	19352	3.0934	3
14	92715962	92731624	dup	15663	2.77556	6
14	94204527	94312859	dup	108333	5.15935	32
14	94398125	94483581	dup	85457	5.26463	27
14	94549968	94654618	dup	104651	5.32594	30
14	95826348	95847021	dup	20674	2.7759	14
14	95874348	95891689	dup	17342	3.36258	12
14	96048946	96063295	dup	14350	3.49851	10
14	99189760	99215003	dup	25244	3.09089	7
14	99375258	99398521	dup	23264	3.88303	5
14	106094409	106108723	dup	14315	10.736	1
14	107339400	107354071	dup	14672	2.98538	7
14	113194737	113204820	dup	10084	6.70833	2
14	115837592	115865901	dup	28310	5.26035	13
14	115920227	116033801	dup	113575	5.0319	24
14	116088548	116291577	dup	203030	5.30495	66
14	116460548	116506931	dup	46384	2.88465	16
14	120463535	120505603	dup	42069	3.08759	20
14	120673535	120707998	dup	34464	4.9067	13
14	120794535	120845903	dup	51369	4.82275	19
14	128041041	128053211	dup	12171	3.06526	5
14	128969868	128981939	dup	12072	3.04966	3
14	144070131	144081383	dup	11253	3.65499	6
14	144098131	144108455	dup	10325	3.37643	5
14	153339374	153470493	dup	131120	4.24618	39
14	153567670	153591354	dup	23685	5.05375	5
14	153667670	153690221	dup	22552	3.9963	4
14	153699670	153733077	dup	33408	4.03994	7
14	153822670	153840025	dup	17356	3.14604	6
15	2223179	2362031	dup	138853	4.04542	40
15	2492510	2554331	dup	61822	9.97378	11
15	2649510	2714536	dup	65027	3.85693	22
15	6043494	6055009	dup	11516	73.0405	1
15	9358250	9369625	dup	11376	2.87142	7
15	13193434	13220781	dup	27348	2.97124	6
15	18432681	18557426	dup	124746	3.69185	56
15	22804137	22815531	dup	11395	2.99624	6
15	23042137	23068738	dup	26602	38.5122	1
15	28626100	28637389	dup	11290	3.59778	6
15	28695100	28707506	dup	12407	3.0252	6
15	32929107	32944106	dup	15000	2.86822	6
15	35264150	35274220	dup	10071	3.25458	7
15	35651836	35664150	dup	12315	6.78646	2
15	35799609	35873912	dup	74304	3.84985	31
15	36025609	36044815	dup	19207	4.15899	7
15	36069609	36092336	dup	22728	4.64303	8
15	36912665	36924665	dup	12001	7.34283	2
15	43112972	43132050	dup	19079	2.68638	13
15	43381603	43392776	dup	11174	9.55648	7
15	43697409	43769316	dup	71908	8.4725	24
15	43829374	43908519	dup	79146	4.58688	33
15	47672565	47683168	dup	10604	2.75761	4
15	58982223	58992755	dup	10533	2.91737	6
15	60629949	60642159	dup	12211	3.01623	4
15	66563408	66581576	dup	18169	2.64999	7
15	71435620	71453743	dup	18124	2.58147	5
15	74084284	74096737	dup	12454	2.81186	1
15	81774425	81792113	dup	17689	3.19266	7
15	93767079	93784269	dup	17191	2.65141	14
15	96367436	96379880	dup	12445	3.68701	3
15	97764254	97780651	dup	16398	42.0913	1
15	105389503	105407774	dup	18272	2.64422	6
15	110460088	110470488	dup	10401	12.2728	1
15	121480570	121491030	dup	10461	2.93988	2
15	125465160	125475588	dup	10429	2.80129	3
15	130307462	130318492	dup	11031	49.3667	1
15	148003872	148030228	dup	26357	4.22567	9
15	148112872	148140983	dup	28112	4.49765	12
15	148296872	148317517	dup	20646	4.4831	8
15	148475496	148501147	dup	25652	4.27526	9
15	153954230	154035586	dup	81357	5.86997	31
15	154091230	154124748	dup	33519	6.506	15
15	154185170	154196512	dup	11343	6.76124	2
15	154237170	154354206	dup	117037	6.62218	51
15	155177717	155592975	dup	415259	132.564	179
16	1787789	1816774	dup	28986	3.8506	8
16	2057857	2098303	dup	40447	3.73131	11
16	5726323	5746516	dup	20194	3.20022	10
16	7603180	7699993	dup	96814	3.59834	46
16	9462162	9472167	dup	10006	3.13475	5
16	14147396	14160492	dup	13097	3.32376	2
16	14484624	14495855	dup	11232	3.02856	3
16	20913398	20923501	dup	10104	174.178	3
16	26732631	26743134	dup	10504	2.77966	6
16	29124699	29194882	dup	70184	5.25308	42
16	29267449	29312694	dup	45246	6.34239	24
16	33554421	33571693	dup	17273	2.77529	6
16	40607319	40634830	dup	27512	3.64984	14
16	43459449	43478029	dup	18581	2.6456	9
16	44684071	44704641	dup	20571	3.43693	4
16	44907071	44918067	dup	10997	2.96582	4
16	54712364	54736495	dup	24132	78.0601	7
16	60993709	61011871	dup	18163	2.74205	10
16	86104695	86258825	dup	154131	5.91035	72
16	86313008	86493413	dup	180406	5.96087	82
17	12001	289122	dup	277122	4.77205	111
17	363777	456896	dup	93120	3.92944	38
17	4610481	4628891	dup	18411	3.99801	2
17	9523585	9635600	dup	112016	5.80467	48
17	9689786	9708306	dup	18521	3.7533	7
17	10996148	11007694	dup	11547	5.05483	5
17	14278300	14519284	dup	240985	5.43778	108
17	15214459	15225907	dup	11449	22.3344	6
17	16023827	16043414	dup	19588	4.04473	10
17	16096302	16382972	dup	286671	5.57147	128
17	17674142	17684606	dup	10465	3.34223	5
17	35067168	35078718	dup	11551	32.3547	4
17	35631145	35648914	dup	17770	28.9205	7
17	37928788	37942825	dup	14038	4.21578	6
17	37954788	37996751	dup	41964	3.15653	18
17	38272678	38298275	dup	25598	2.74079	9
17	56122343	56133434	dup	11092	3.32227	6
17	59737953	59806733	dup	68781	26.1643	46
17	63258066	63274480	dup	16415	3.44168	2
17	67525727	67551655	dup	25929	5.14573	14
17	67630727	67678795	dup	48069	5.88424	19
17	69395951	69530015	dup	134065	27.3817	86
17	69580715	69693935	dup	113221	187.184	86
18	225110	394525	dup	169416	217.971	81
18	445607	527287	dup	81681	3.44432	18
18	1066055	1077820	dup	11766	19.9425	3
18	7715487	7752643	dup	37157	4.28413	19
18	7779487	7807894	dup	28408	6.51738	8
18	26385931	26396388	dup	10458	2.54885	4
18	41279777	41292620	dup	12844	5.34533	1
18	44347343	44358407	dup	11065	3.07105	4
18	44685333	44729509	dup	44177	3.79003	24
18	48751615	48765163	dup	13549	4.6609	8
18	48821047	48837679	dup	16633	3.8891	9
2	533939	546368	dup	12430	4.23014	7
2	696651	721198	dup	24548	3.85284	15
2	7945518	7976704	dup	31187	2.9248	8
2	7998518	8017477	dup	18960	3.27879	9
2	8689322	8713441	dup	24120	2.76195	11
2	9821209	9868439	dup	47231	12.1397	16
2	9930341	10110763	dup	180423	6.8578	83
2	11426107	11465534	dup	39428	6.16566	18
2	11499107	11542302	dup	43196	14.9587	22
2	11592991	11767163	dup	174173	10.597	74
2	11957991	12021444	dup	63454	3.70576	24
2	12051991	12082189	dup	30199	3.6119	9
2	12682991	12706282	dup	23292	6.59169	11
2	13060695	13266883	dup	206189	6.51337	73
2	13319768	13346735	dup	26968	5.00572	13
2	13526768	13552433	dup	25666	5.54335	6
2	13727490	13772272	dup	44783	5.40834	16
2	13807490	13906835	dup	99346	3.04612	41
2	13961351	14119709	dup	158359	4.78495	68
2	14174767	14357892	dup	183126	4.67988	65
2	14437691	14485816	dup	48126	6.10103	19
2	14519691	14607196	dup	87506	3.49214	27
2	14661512	14850314	dup	188803	4.85179	95
2	14900928	15068375	dup	167448	15.0112	57
2	15118479	15418238	dup	299760	4.94574	135
2	15472115	15630706	dup	158592	4.07405	62
2	21103089	21119139	dup	16051	55.3861	1
2	21515089	21526410	dup	11322	3.35067	5
2	24752290	24769664	dup	17375	2.89332	9
2	25744338	25755635	dup	11298	2.89041	3
2	26957369	26969027	dup	11659	139.571	1
2	29589566	29609085	dup	19520	6.16267	6
2	29626566	29657278	dup	30713	5.28895	12
2	29864171	29916091	dup	51921	6.07553	22
2	43885692	43899860	dup	14169	3.22217	3
2	47457917	47471307	dup	13391	4.90403	4
2	47508917	47532347	dup	23431	3.35251	10
2	53309058	53398580	dup	89523	3.61304	42
2	53442058	53476409	dup	34352	3.89055	7
2	53573964	53615114	dup	41151	5.34752	27
2	53654964	53715073	dup	60110	4.29913	24
2	54412825	54456076	dup	43252	2.96205	17
2	55486797	55759426	dup	272630	3.48007	71
2	55835774	55859560	dup	23787	4.28713	6
2	56009050	56050157	dup	41108	2.82477	11
2	56087050	56132228	dup	45179	3.39496	8
2	56200050	56235235	dup	35186	3.81632	11
2	58037068	58048534	dup	11467	3.31882	3
2	61422556	61567699	dup	145144	5.26038	47
2	62264980	62373930	dup	108951	6.02033	32
2	62413980	62427427	dup	13448	4.86098	3
2	62479706	62669691	dup	189986	7.31857	77
2	62722410	63104477	dup	382068	6.02895	136
2	63158364	63212870	dup	54507	4.0857	18
2	63268364	63440565	dup	172202	3.34644	62
2	63512364	63566508	dup	54145	3.18877	19
2	63647560	63782987	dup	135428	4.74384	31
2	63833847	64201203	dup	367357	3.69897	122
2	64260159	64306289	dup	46131	4.34863	16
2	64368159	64447535	dup	79377	4.42462	15
2	64510735	64643048	dup	132314	4.82853	34
2	64769349	64855484	dup	86136	4.9454	19
2	67157276	67192628	dup	35353	4.0222	8
2	67251276	67269271	dup	17996	3.88751	5
2	67586276	67616586	dup	30311	2.74864	8
2	67735276	68222970	dup	487695	6.14986	180
2	68273780	68301486	dup	27707	5.28499	8
2	68308780	68358862	dup	50083	3.86545	18
2	68374780	68539455	dup	164676	4.71078	59
2	68589798	68840789	dup	250992	4.88265	89
2	72479206	72578837	dup	99632	5.26484	35
2	76156164	76169910	dup	13747	3.06676	5
2	78493345	78520654	dup	27310	2.78684	7
2	78695607	78711908	dup	16302	2.73601	5
2	78891878	78922641	dup	30764	4.30491	7
2	79136758	79150569	dup	13812	4.28858	6
2	81195346	81205427	dup	10082	3.96782	6
2	81252346	81279751	dup	27406	3.30476	12
2	83594445	83607173	dup	12729	7.60898	1
2	96254279	96270724	dup	16446	195.772	4
2	98096978	98108398	dup	11421	2.7692	5
2	98166978	98177203	dup	10226	2.56259	4
2	100865301	100875558	dup	10258	2.74677	5
2	115834718	115845026	dup	10309	32.8154	1
2	120048127	120064908	dup	16782	213.391	11
2	148405530	148460731	dup	55202	3.6281	33
2	148516768	148534316	dup	17549	2.5884	11
2	148876706	148948774	dup	72069	3.25834	30
2	149009326	149027713	dup	18388	3.42581	6
2	149091972	149118197	dup	26226	3.12022	14
2	149164972	149281302	dup	116331	3.63697	88
2	152122201	152132963	dup	10763	22.0634	2
2	152247201	152258233	dup	11033	15.8944	3
2	158543890	159425260	dup	881371	3.65413	469
2	159985092	160007111	dup	22020	6.59445	1
2	160083569	160104323	dup	20755	2.97362	10
2	160117569	160141771	dup	24203	5.7833	17
2	160176569	160272364	dup	95796	3.96283	35
2	160323582	160458752	dup	135171	6.18814	59
2	160511018	160649166	dup	138149	3.65249	52
2	160670018	160708189	dup	38172	3.24112	15
2	160766296	160903409	dup	137114	2.73025	32
2	160992361	161065943	dup	73583	3.25212	13
2	161082361	161123422	dup	41062	3.41189	15
2	161165361	161303553	dup	138193	2.83595	48
2	161496669	161525958	dup	29290	4.19902	12
2	161631442	161726626	dup	95185	3.46404	47
2	161772442	161785409	dup	12968	3.26781	4
2	161840613	161931968	dup	91356	2.91794	22
2	162406395	162568898	dup	162504	27.7639	54
3	6055052	6074320	dup	19269	3.15514	11
3	6763362	6886992	dup	123631	7.6379	38
3	6937548	7053459	dup	115912	7.62045	39
3	7195548	7246804	dup	51257	5.4065	17
3	7284548	7299815	dup	15268	3.58523	6
3	7654083	7666436	dup	12354	5.01618	6
3	8220549	8386811	dup	166263	3.02266	57
3	17063550	17073585	dup	10036	4.85592	4
3	21958645	22014314	dup	55670	7.28533	25
3	22149359	22249715	dup	100357	11.1886	47
3	22314426	22480879	dup	166454	4.39581	51
3	29643415	29687566	dup	44152	9.29182	21
3	29729415	29739881	dup	10467	22.2232	4
3	30396949	30408697	dup	11749	6.56763	1
3	30933298	30944374	dup	11077	3.1503	5
3	40265623	40278753	dup	13131	3.24017	8
3	40757804	40806865	dup	49062	192.059	22
3	42935568	42963105	dup	27538	17.3037	8
3	44471408	44483479	dup	12072	2.83632	8
3	44945408	44959894	dup	14487	26.2465	2
3	45014430	45107821	dup	93392	43.8666	40
3	45163796	45397912	dup	234117	12.4437	89
3	47834842	47913317	dup	78476	5.0072	36
3	48595411	48673731	dup	78321	5.26724	31
3	49628813	49640818	dup	12006	3.44997	7
3	56364013	56451198	dup	87186	4.27379	38
3	59615922	59672832	dup	56911	16.5314	32
3	59737922	59763151	dup	25230	14.177	13
3	59927881	59995663	dup	67783	17.6948	35
3	63511145	63521387	dup	10243	3.50826	3
3	67671883	67683929	dup	12047	4.90187	1
3	68069883	68081980	dup	12098	4.75189	6
3	82577404	82588062	dup	10659	3.3574	4
3	87219768	87230130	dup	10363	2.72898	5
3	100323811	100399659	dup	75849	4.12997	35
3	112673467	112690718	dup	17252	3.18638	5
3	113524776	113539101	dup	14326	4.46238	7
3	124984378	124995856	dup	11479	2.75947	3
3	132217776	132233060	dup	15285	2.8288	4
3	142678497	142734311	dup	55815	4.94387	18
3	142859103	143026502	dup	167400	9.61526	55
3	143077907	143181221	dup	103315	8.91518	27
3	143233285	143349564	dup	116280	14.6437	24
3	143400220	143497176	dup	96957	10.8223	20
3	143551848	143634789	dup	82942	10.4359	14
3	144346830	144366360	dup	19531	5.64381	6
3	144398830	144551016	dup	152187	8.33053	80
3	144605583	144786994	dup	181412	9.784	87
4	36001	76067	dup	40067	7.81548	30
4	5682618	5694637	dup	12020	2.67001	5
4	10914081	10937795	dup	23715	3.90988	6
4	11081804	11099262	dup	17459	3.55924	4
4	50850759	50876396	dup	25638	3.47559	3
4	50983248	51043120	dup	59873	3.26448	6
4	54530110	54541618	dup	11509	3.28143	2
4	88847413	88878483	dup	31071	3.70486	12
4	89069413	89086800	dup	17388	2.71338	6
4	96925361	96949271	dup	23911	12.7722	10
4	97389435	97436386	dup	46952	6.20955	18
4	97599435	97625032	dup	25598	6.23628	11
4	99455547	99471746	dup	16200	5.15788	9
4	99645547	99655887	dup	10341	6.83281	5
4	99831923	99850503	dup	18581	7.22417	7
4	100007923	100025376	dup	17454	3.05145	6
4	101020504	101043034	dup	22531	3.65643	10
4	101184942	101198229	dup	13288	4.66896	2
4	101231942	101246114	dup	14173	3.39949	8
4	101339942	101367949	dup	28008	4.10538	10
4	101595283	101614776	dup	19494	3.40569	9
4	105379944	105497327	dup	117384	15.856	64
4	105979773	105993037	dup	13265	4.12563	2
4	108521409	108532605	dup	11197	4.66905	6
4	108687579	108739701	dup	52123	5.45749	30
4	108815579	108827654	dup	12076	6.01813	6
4	108897457	108944964	dup	47508	7.27186	27
4	109968969	109982938	dup	13970	2.99024	2
4	110225969	110335250	dup	109282	9.60635	52
4	110403726	110454173	dup	50448	9.14422	16
4	111054925	111150025	dup	95101	24.829	55
4	111276745	111340824	dup	64080	25.5339	35
4	111394739	111443915	dup	49177	4.1096	30
4	119153706	119164824	dup	11119	3.07745	6
4	119346794	119361632	dup	14839	2.96575	8
4	126260104	126328013	dup	67910	9.60691	26
4	126468693	126586334	dup	117642	8.48104	43
4	126639693	126684887	dup	45195	10.0862	20
4	139460693	139506893	dup	46201	2.66689	17
4	139607172	139641255	dup	34084	3.75235	16
5	14910931	14924028	dup	13098	3.7632	7
5	18142589	18154029	dup	11441	2.96641	8
5	18184589	18206721	dup	22133	7.05443	11
5	21032430	21043704	dup	11275	3.0667	3
5	21066430	21097994	dup	31565	3.05263	12
5	21235383	21620671	dup	385289	4.06225	168
5	21675745	21856207	dup	180463	3.52444	80
5	21907929	22241612	dup	333684	4.72644	143
5	22295233	22573648	dup	278416	4.07862	125
5	24073714	24108871	dup	35158	7.10821	22
5	24127714	24142421	dup	14708	3.88204	8
5	25295457	25307671	dup	12215	3.11893	6
5	31367095	31382314	dup	15220	2.80204	5
5	35399385	35410577	dup	11193	8.08605	2
5	56234779	56250101	dup	15323	3.22528	5
5	58912087	58946926	dup	34840	2.85449	7
5	59224337	59234632	dup	10296	3.17129	4
5	63792544	63836211	dup	43668	8.60669	26
5	63927544	63940817	dup	13274	2.65044	3
5	65983562	66055060	dup	71499	9.52137	32
5	82483396	82532569	dup	49174	10.97	20
5	91489788	91502182	dup	12395	3.50039	7
5	94439789	94490132	dup	50344	12.4347	21
5	98385423	98408037	dup	22615	4.22842	13
5	99840435	99862779	dup	22345	2.64956	5
5	100062435	100074911	dup	12477	3.16844	6
6	1	123335	dup	123335	8.66	73
6	159001	176162	dup	17162	653.63	9
6	840969	883434	dup	42466	95.2243	15
6	900969	914160	dup	13192	147.382	5
6	948969	960411	dup	11443	175.081	6
6	12276708	12293232	dup	16525	6.38474	3
6	13294493	13325512	dup	31020	3.00596	6
6	13713264	13736645	dup	23382	3.63434	8
6	13804264	13817406	dup	13143	3.69626	7
6	16801851	16820227	dup	18377	3.42945	7
6	16945851	16956222	dup	10372	4.52794	4
6	17056386	17104830	dup	48445	95.0429	19
6	19337686	19360283	dup	22598	2.95949	10
6	26503431	26545866	dup	42436	80.8217	18
6	27159464	27179536	dup	20073	6.39444	9
6	27233464	27392205	dup	158742	5.08686	65
6	34115100	34130207	dup	15108	2.83265	11
6	43141064	43155086	dup	14023	2.50191	5
6	43629707	43659943	dup	30237	3.68893	19
6	43678707	43720190	dup	41484	3.185	21
6	44946404	44979116	dup	32713	3.76251	11
6	45171630	45194865	dup	23236	4.113	9
6	45330630	45362995	dup	32366	4.3724	11
6	45380630	45391234	dup	10605	4.22058	4
6	45405630	45439896	dup	34267	2.82975	11
6	45969236	45991039	dup	21804	4.07226	11
6	52190946	52202101	dup	11156	2.73461	6
6	52411388	52598646	dup	187259	10.7213	76
6	52774022	52883153	dup	109132	6.40905	51
6	53374660	53386880	dup	12221	3.70359	4
6	53597841	53616064	dup	18224	4.23582	8
6	53643841	53654329	dup	10489	5.55997	2
6	53921681	53938960	dup	17280	2.95297	7
6	54750810	54761213	dup	10404	2.7643	3
6	54952810	54966881	dup	14072	3.14746	4
6	55086509	55102064	dup	15556	4.17126	1
6	55826767	55851063	dup	24297	5.30896	10
6	56847340	56881624	dup	34285	3.15063	10
6	66836147	66846543	dup	10397	3.27153	4
6	66883147	66958190	dup	75044	3.78509	37
6	67012714	67064242	dup	51529	4.26016	25
6	67079714	67113733	dup	34020	2.56918	17
6	67958987	67971058	dup	12072	2.86147	3
6	88407397	88444515	dup	37119	3.08262	16
6	88713494	88726724	dup	13231	3.53007	6
6	95546544	95556904	dup	10361	2.74398	5
6	114264338	114274491	dup	10154	2.88372	6
6	115019594	115033881	dup	14288	3.16828	2
6	116613667	116626896	dup	13230	3.00392	8
6	117167379	117177830	dup	10452	3.42126	4
6	119259721	119269781	dup	10061	3.12657	6
6	121661567	121673828	dup	12262	2.8225	6
6	139424692	139445312	dup	20621	2.83746	3
6	139867267	139885359	dup	18093	3.08175	9
6	139901267	139922375	dup	21109	2.6439	9
6	139935267	139956416	dup	21150	3.49214	9
6	144384172	144397214	dup	13043	3.01819	7
6	150084522	150101137	dup	16616	3.31087	3
6	151916451	152046450	dup	130000	8.50844	46
6	152098979	152209123	dup	110145	13.7083	46
6	154416827	154447177	dup	30351	2.80972	10
6	154498827	154563866	dup	65040	3.34918	43
6	155597055	155678431	dup	81377	3.87235	17
6	155713055	155803445	dup	90391	3.59661	19
7	15763904	15776314	dup	12411	3.04163	6
7	22197582	22240236	dup	42655	7.14868	21
7	22315582	22346044	dup	30463	8.68702	16
7	22417723	22474338	dup	56616	8.08409	31
7	22523723	22538199	dup	14477	7.71419	7
7	22708902	22738125	dup	29224	3.59883	19
7	22803641	22832105	dup	28465	3.99937	18
7	23083641	23106489	dup	22849	4.19348	13
7	23173640	23188719	dup	15080	4.82471	10
7	23323640	23338872	dup	15233	3.86967	8
7	23360640	23403575	dup	42936	5.63881	19
7	23462642	23598011	dup	135370	4.42559	55
7	23651266	23667819	dup	16554	4.91617	9
7	23755266	23814970	dup	59705	5.3577	22
7	24340210	24357384	dup	17175	11.2538	10
7	24640712	24751846	dup	111135	3.20374	49
7	25354905	25560827	dup	205923	6.61979	85
7	25613357	25795532	dup	182176	6.25596	67
7	25846221	25902405	dup	56185	10.0783	28
7	25953420	26085811	dup	132392	5.5241	53
7	26141159	26308498	dup	167340	6.60217	66
7	26420451	26614911	dup	194461	11.3365	78
7	27698151	27715633	dup	17483	4.44705	8
7	27917005	27942732	dup	25728	4.44195	11
7	28089005	28116763	dup	27759	3.41043	14
7	28185631	28217103	dup	31473	3.46383	16
7	28340631	28388887	dup	48257	16.5687	14
7	28513631	28607819	dup	94189	7.62846	16
7	28661563	28823225	dup	161663	8.66442	63
7	29079566	29104012	dup	24447	3.02639	14
7	29111566	29123709	dup	12144	3.90742	6
7	31783189	31803432	dup	20244	3.27352	8
7	31831189	31844301	dup	13113	2.87137	10
7	58605487	58621877	dup	16391	2.89357	6
7	58831309	58844513	dup	13205	3.59338	7
7	58976309	58994521	dup	18213	4.24883	9
7	59018309	59092874	dup	74566	2.95748	32
7	59203619	59263988	dup	60370	3.21685	25
7	78869816	78880953	dup	11138	2.81965	6
7	79743814	79775870	dup	32057	2.59966	12
7	82175316	82578005	dup	402690	5.71204	193
7	82683695	82713344	dup	29650	7.8335	14
7	83703594	83730098	dup	26505	3.85759	8
7	83781172	84335779	dup	554608	6.24413	222
7	84387085	84565421	dup	178337	5.2346	74
7	84621477	84962745	dup	341269	5.58464	121
7	85013321	85342992	dup	329672	5.51431	113
7	85404578	85800694	dup	396117	4.41698	145
7	85853684	86059288	dup	205605	3.95123	55
7	100209397	100221186	dup	11790	7.08646	1
7	100309397	100393494	dup	84098	4.2152	20
7	102781296	102791295	dup	10000	4.95402	2
7	103730296	103743034	dup	12739	3.78207	9
7	104609769	104623832	dup	14064	3.34495	8
7	122931173	123043369	dup	112197	3.78519	56
7	123093553	123120895	dup	27343	3.88163	17
7	131439525	131733267	dup	293743	6.18684	102
7	131785610	131942110	dup	156501	6.61799	59
7	132551686	132718320	dup	166635	6.7777	46
7	132775289	133102550	dup	327262	5.09442	115
7	133162710	133872421	dup	709712	5.17044	292
7	134255215	134268659	dup	13445	3.69447	7
7	134289215	134317419	dup	28205	3.53043	15
7	134717215	134758818	dup	41604	4.00172	17
8	44204580	44453799	dup	249220	5.54321	61
8	44509568	44573666	dup	64099	6.19591	20
8	44636596	44665886	dup	29291	5.94126	8
8	45942651	46054095	dup	111445	3.1796	33
8	46161472	46182556	dup	21085	4.77343	8
8	46227472	46242211	dup	14740	4.06365	4
8	51924411	51947241	dup	22831	3.43827	3
8	54430500	54443412	dup	12913	21.971	1
8	55393113	55403339	dup	10227	3.20362	2
8	57140586	57201832	dup	61247	3.39333	16
8	57225586	57264881	dup	39296	3.24446	14
8	57376665	57396729	dup	20065	3.3197	8
8	57517665	57531141	dup	13477	3.43449	6
8	70555437	70615748	dup	60312	4.69986	18
8	70649437	70704002	dup	54566	3.38096	21
8	70754638	70789968	dup	35331	4.3453	14
8	70873638	70935818	dup	62181	3.53719	23
8	77059457	77074560	dup	15104	2.97655	10
8	77328457	77342625	dup	14169	3.5398	3
8	140024969	140231102	dup	206134	5.76994	89
9	120001	180731	dup	60731	12.3758	44
9	1672730	1691808	dup	19079	3.8333	11
9	1801673	2187013	dup	385341	4.52418	118
9	2266979	2278071	dup	11093	2.74246	4
9	3309322	3330466	dup	21145	2.95428	7
9	3345322	3369688	dup	24367	3.07554	6
9	3414322	3425910	dup	11589	3.02447	6
9	3611221	3633971	dup	22751	4.91252	4
9	4255775	4265881	dup	10107	4.0042	7
9	4444775	4526944	dup	82170	4.58149	46
9	5131507	5226628	dup	95122	4.34288	61
9	5315222	5428523	dup	113302	4.18994	68
9	5480388	5634714	dup	154327	4.03977	92
9	5765368	5792489	dup	27122	3.27388	13
9	6583338	6650978	dup	67641	5.87552	29
9	6708988	6760288	dup	51301	7.95346	19
9	11129204	11147352	dup	18149	4.18801	7
9	12429204	12456038	dup	26835	3.14811	7
9	12576204	12605866	dup	29663	3.56219	8
9	16464132	16479331	dup	15200	2.96349	3
9	20366258	20381426	dup	15169	2.98985	9
9	25546312	25593661	dup	47350	3.49423	27
9	25778947	25795126	dup	16180	3.60536	6
9	30822683	30858865	dup	36183	4.4234	15
9	30982861	31021022	dup	38162	4.7254	16
9	34810402	34822442	dup	12041	3.11373	5
9	39985888	40008461	dup	22574	60.7945	13
9	40045888	40065162	dup	19275	67.1848	11
9	55954510	55970021	dup	15512	2.76336	5
9	56071510	56185774	dup	114265	8.63304	53
9	56238525	56371035	dup	132511	8.36869	69
9	56665409	56684647	dup	19239	2.54298	7
9	56774409	56808512	dup	34104	2.99785	17
9	56950491	57009848	dup	59358	2.85332	20
9	57282790	57335660	dup	52871	3.78509	15
9	58527342	58543236	dup	15895	3.76977	7
9	58661754	58675751	dup	13998	3.92297	6
9	58743754	58758982	dup	15229	3.44284	6
9	68297166	68308230	dup	11065	4.25934	1
9	68709336	68720407	dup	11072	3.43172	2
9	68756336	68767208	dup	10873	8.21207	4
9	68971521	68982229	dup	10709	2.5247	3
9	69707444	69767095	dup	59652	5.21793	33
9	69952444	69970385	dup	17942	3.41228	9
9	70194444	70215957	dup	21514	3.18175	9
9	72778278	72816603	dup	38326	3.23624	14
9	74144270	74154361	dup	10092	4.96788	2
9	94472473	94486537	dup	14065	3.03429	3
9	101334813	101353683	dup	18871	207.3	9
9	102158794	102219505	dup	60712	4.523	27
9	102309282	102472032	dup	162751	3.58763	62
9	102577282	102636350	dup	59069	3.68702	27
9	102721282	102745395	dup	24114	3.01294	8
9	104025843	104039150	dup	13308	4518.47	5
9	105664655	105678821	dup	14167	16.1871	3
9	109816085	109827385	dup	11301	3.8919	5
9	110056950	110071147	dup	14198	3.21181	8
9	115192091	115202336	dup	10246	2.58464	3
9	117622947	117636060	dup	13114	3.38519	5
9	119536463	119549259	dup	12797	4.12679	7
9	128939487	128954758	dup	15272	3.64733	5
9	130326487	130341580	dup	15094	2.93684	3
9	130430487	130445829	dup	15343	213.73	2
9	134440765	134462260	dup	21496	11.584	12
9	134503765	134533676	dup	29912	4.39747	8
9	146691856	146756252	dup	64397	3.44421	35
9	146810856	146842879	dup	32024	5.49307	17
GL892295.2	1001	26197	dup	25197	2.67658	10
GL892295.2	73001	93636	dup	20636	2.97536	12
GL893384.1	1	26189	dup	26189	3.53972	13
GL893870.2	41001	60544	dup	19544	3.11204	9
GL894051.2	73001	88509	dup	15509	2.62467	5
GL894155.1	19001	37440	dup	18440	2.91293	10
GL895528.1	22001	38285	dup	16285	2.87022	4
GL896531.2	87001	105719	dup	18719	2.99695	13
X	1	171521	dup	171521	6.34053	66
X	228731	372752	dup	144022	6.41932	54
X	1886935	1897998	dup	11064	2.92094	5
X	5827235	5843355	dup	16121	2.83843	7
X	6804194	6906117	dup	101924	13.705	36
X	6957715	7232463	dup	274749	9.82298	92
X	10867241	10910504	dup	43264	3.04466	35
X	13144375	13162837	dup	18463	3.64958	8
X	13195375	13206515	dup	11141	4.3251	6
X	13256375	13269155	dup	12781	4.14516	6
X	13275375	13293946	dup	18572	4.06921	9
X	14735659	14751374	dup	15716	13.1169	1
X	15415683	15428955	dup	13273	3.58213	1
X	15617683	15630549	dup	12867	2.69577	1
X	20405384	20428182	dup	22799	3.39868	3
X	21901263	21918076	dup	16814	3.11013	8
X	23485245	23496277	dup	11033	53.2212	9
X	23793428	23808603	dup	15176	3.0869	6
X	28314571	28331658	dup	17088	3.18946	9
X	28673571	28685027	dup	11457	2.93897	4
X	29980501	29991012	dup	10512	2.51824	4
X	30805033	30821236	dup	16204	3.63919	6
X	30971033	30988099	dup	17067	2.52105	5
X	32222983	32244964	dup	21982	3.05716	5
X	34237697	34254800	dup	17104	3.45315	8
X	34341163	34358672	dup	17510	3.03341	9
X	34989163	35020181	dup	31019	3.22451	17
X	35166163	35187085	dup	20923	2.87715	13
X	36250709	36269061	dup	18353	3.55125	12
X	36425709	36441798	dup	16090	3.90011	4
X	36524439	36562767	dup	38329	2.85763	4
X	36885846	36909642	dup	23797	5.7864	2
X	37220387	37231290	dup	10904	4.33241	3
X	45929236	45939520	dup	10285	2.84482	6
X	45961236	45976874	dup	15639	3.09634	6
X	49684560	49727069	dup	42510	3.60742	16
X	49900491	49923681	dup	23191	4.87057	9
X	50057028	50078824	dup	21797	4.90697	9
X	50192028	50206925	dup	14898	4.03542	4
X	50361197	50373397	dup	12201	3.48074	3
X	50406197	50421545	dup	15349	4.32124	3
X	50476074	50491500	dup	15427	3.61006	4
X	50799074	50840430	dup	41357	2.78873	9
X	50884074	50965245	dup	81172	3.9913	18
X	51182096	51242359	dup	60264	4.31997	21
X	51298855	51360370	dup	61516	4.68265	32
X	51624855	51638141	dup	13287	4.04797	3
X	51668855	51679898	dup	11044	4.95289	1
X	52039855	52096305	dup	56451	3.65255	8
X	53330895	53341513	dup	10619	3.81788	5
X	53376895	53455075	dup	78181	2.81523	14
X	53547745	53602864	dup	55120	12.8906	4
X	53710763	53740112	dup	29350	3.07796	7
X	54006291	54035573	dup	29283	4.37348	10
X	55252122	55298269	dup	46148	22.3944	9
X	56067423	56146570	dup	79148	3.97262	13
X	56284865	56299127	dup	14263	3.66916	1
X	56516921	56529990	dup	13070	2.93953	5
X	58693848	58711224	dup	17377	2.59119	3
X	59157848	59173145	dup	15298	4.28017	2
X	59431848	59499939	dup	68092	3.25214	6
X	59959913	59975446	dup	15534	2.87293	3
X	63988120	64004816	dup	16697	3.81185	3
X	64988232	65000375	dup	12144	3.04157	6
X	65080232	65093931	dup	13700	4.92273	6
X	66245630	66260772	dup	15143	2.53193	5
X	66450480	66483513	dup	33034	4.47122	12
X	66563480	66595827	dup	32348	3.56348	7
X	66791991	66804183	dup	12193	3.59708	4
X	66828991	66839163	dup	10173	3.20726	5
X	67166786	67180854	dup	14069	3.07744	11
X	67604454	67620489	dup	16036	2.52012	3
X	69318960	69374301	dup	55342	3.7077	22
X	69499975	69510800	dup	10826	4.4593	1
X	71084521	71099888	dup	15368	18.9795	3
X	73270339	73282615	dup	12277	3.0499	9
X	74792623	74824863	dup	32241	13.0625	1
X	75483415	75505367	dup	21953	9.5189	1
X	76162871	76179652	dup	16782	16.536	1
X	76508939	76521938	dup	13000	3.1137	3
X	80729421	80749574	dup	20154	2.73031	5
X	80836421	80856959	dup	20539	8.44943	6
X	82238092	82259492	dup	21401	3.07119	4
X	84014087	84051155	dup	37069	3.24792	7
X	84225380	84282378	dup	56999	3.31033	9
X	84336380	84371815	dup	35436	3.6199	6
X	85399118	85410214	dup	11097	3.70944	2
X	88766497	88788587	dup	22091	2.54946	7
X	93668630	93687458	dup	18829	2.65799	4
X	94019630	94039390	dup	19761	9.51792	3
X	95063850	95084859	dup	21010	3.36937	5
X	95326850	95344297	dup	17448	3.94731	1
X	95952667	95970365	dup	17699	8.34971	1
X	96693684	96707537	dup	13854	3.72459	3
X	96912684	96936087	dup	23404	4.26537	1
X	97002012	97024138	dup	22127	2.75533	6
X	97194012	97218839	dup	24828	3.59506	11
X	97504012	97606031	dup	102020	4.81112	44
X	97740446	97752587	dup	12142	3.23104	9
X	97824446	97886408	dup	61963	2.90252	26
X	98505417	98570569	dup	65153	5.06138	27
X	98716986	98791939	dup	74954	4.63711	29
X	100062892	100075295	dup	12404	2.77185	6
X	102802776	102843393	dup	40618	4.36087	18
X	107280728	107293329	dup	12602	6.91987	1
X	109578602	109628268	dup	49667	24.96	31
X	109731565	109748665	dup	17101	25.5279	7
X	116077616	116093434	dup	15819	7.49088	1
X	124085333	124104614	dup	19282	3.21244	7
X	126672227	126691411	dup	19185	2.70715	7
X	126842003	126857109	dup	15107	2.651	8
X	127014003	127031145	dup	17143	2.93926	5
X	133279463	133290682	dup	11220	3.33988	6
X	134431708	134452039	dup	20332	2.76631	10
X	139085542	139116617	dup	31076	4.60119	23
X	139155542	139168781	dup	13240	4.76433	8
X	139208542	139232630	dup	24089	4.75312	16
X	141465701	141483665	dup	17965	3.76567	7
X	141501701	141526871	dup	25171	3.15399	9
X	141634701	141658941	dup	24241	4.52015	10
X	142399939	142571098	dup	171160	5.25913	75
X	142886691	142896786	dup	10096	2.65001	4
X	143751786	143829441	dup	77656	4.51771	11

## Sheet: S1.3
Table S1.3	SD regions of equine genome detected by WSSD method
Chr.	start	end	type	length	copynumber	count of copy windows
1	29001	78600	dup	49600	3.31183	15
1	188001	207128	dup	19128	3.12945	7
1	754001	765071	dup	11071	2.89761	7
1	2580001	2592568	dup	12568	3.84615	7
1	2779001	2795392	dup	16392	3.50125	8
1	2974001	2985440	dup	11440	3.3676	8
1	4963001	4981150	dup	18150	3.10224	12
1	4992001	5002192	dup	10192	3.53603	7
1	5316001	5336024	dup	20024	2.90419	10
1	5408001	5422679	dup	14679	3.55544	12
1	5442001	5452130	dup	10130	3.4443	7
1	7938001	7948113	dup	10113	3.40119	7
1	8306001	8329186	dup	23186	3.11839	16
1	10159001	10310022	dup	151022	4.28631	89
1	10338001	10433234	dup	95234	4.4388	51
1	20608001	20622341	dup	14341	3.20906	7
1	21611001	21771838	dup	160838	4.75953	79
1	25569001	25590551	dup	21551	2.60736	5
1	26242001	26253132	dup	11132	3.90385	4
1	27681001	27693694	dup	12694	3.53666	9
1	27780001	27790161	dup	10161	3.23731	8
1	27886001	27908982	dup	22982	3.47114	11
1	28179001	28204064	dup	25064	3.3892	12
1	33991001	34011221	dup	20221	3.40378	3
1	34645001	34659779	dup	14779	4.00339	1
1	38891001	38947754	dup	56754	3.69974	25
1	44001001	44586021	dup	585021	6.07311	194
1	51384001	51399309	dup	15309	2.90439	11
1	55834001	55844077	dup	10077	6.88049	1
1	57337001	57365816	dup	28816	4.19076	7
1	58083001	58095163	dup	12163	3.77934	9
1	58527001	58539388	dup	12388	3.01342	8
1	58757001	58767101	dup	10101	3.09113	6
1	59029001	59044840	dup	15840	3.16412	9
1	59359001	59371761	dup	12761	2.97388	6
1	59980001	59990357	dup	10357	3.04943	6
1	62973001	62989104	dup	16104	2.88789	6
1	64817001	64827591	dup	10591	3.82732	7
1	64867001	64879159	dup	12159	3.50098	7
1	66787001	66810210	dup	23210	11.1202	9
1	67008283	67031066	dup	22784	15.8404	1
1	67042283	67148282	dup	106000	19.7127	25
1	68112283	68123704	dup	11422	7.39208	4
1	69162283	69186734	dup	24452	95.9962	8
1	69364283	69377351	dup	13069	2.94354	4
1	69736283	69750792	dup	14510	2.69672	4
1	69867283	69893241	dup	25959	3.12215	14
1	70629283	70641078	dup	11796	2.78624	4
1	71766283	71784673	dup	18391	7.14158	1
1	78059283	78069401	dup	10119	3.46148	7
1	80084283	80246395	dup	162113	3.65715	14
1	82956283	82978054	dup	21772	4.31679	11
1	83012283	83025604	dup	13322	3.49395	3
1	83031283	83067520	dup	36238	3.70406	16
1	83090283	83138712	dup	48430	3.19918	17
1	83222283	83233652	dup	11370	3.11005	6
1	83338283	83351656	dup	13374	4.75885	4
1	88973283	88996490	dup	23208	5.01964	10
1	89059283	89178730	dup	119448	4.79828	36
1	89942283	89964652	dup	22370	3.46516	15
1	90280283	90292346	dup	12064	3.46928	8
1	90783283	90800079	dup	16797	3.73914	9
1	90843283	90863374	dup	20092	4.11601	7
1	92156283	92169365	dup	13083	3.09053	6
1	93508283	93605429	dup	97147	3.65938	34
1	93617283	93640413	dup	23131	5.82204	11
1	99694283	99716598	dup	22316	3.57959	10
1	104328283	104345383	dup	17101	3.1856	12
1	106112283	106124245	dup	11963	11.6998	1
1	106838283	106851243	dup	12961	26.7438	1
1	110068283	110095021	dup	26739	11.8116	1
1	110240283	110277412	dup	37130	4.40705	3
1	110479283	110501347	dup	22065	45.7763	17
1	114022283	114107695	dup	85413	5.36804	45
1	114161283	114287512	dup	126230	6.33914	55
1	122780283	122791311	dup	11029	3.39954	6
1	125564283	125574327	dup	10045	3.23976	6
1	128079283	128090421	dup	11139	3.10571	7
1	128217283	128233883	dup	16601	2.82575	8
1	131164283	131177751	dup	13469	2.89973	8
1	132486283	132498513	dup	12231	3.45874	7
1	136474283	136487148	dup	12866	17.4961	1
1	137381283	137392416	dup	11134	3.29873	6
1	138997283	139013376	dup	16094	4.1377	5
1	144309283	144321637	dup	12355	2.75988	9
1	145127283	145594981	dup	467699	5.05679	255
1	145836283	145867926	dup	31644	6.48191	1
1	146431283	146442946	dup	11664	3.26297	7
1	147694283	147707486	dup	13204	3.29251	9
1	154669283	154679332	dup	10050	3.01221	8
1	154766283	154817691	dup	51409	3.32299	15
1	154902283	154945381	dup	43099	2.51527	13
1	155454283	155467356	dup	13074	4.26123	6
1	155701283	155721436	dup	20154	2.75097	8
1	155851283	155875445	dup	24163	2.77429	11
1	155936283	155950059	dup	13777	3.33982	7
1	156079283	156097016	dup	17734	3.26254	7
1	156118283	156162434	dup	44152	3.23975	22
1	156177283	156205508	dup	28226	3.05642	6
1	157262283	157314440	dup	52158	3.10979	15
1	157337283	157358339	dup	21057	4.22712	8
1	157385283	157437278	dup	51996	3.38523	16
1	157599283	157619693	dup	20411	17.2977	6
1	157660283	157684582	dup	24300	3.23052	8
1	157791283	157826620	dup	35338	3.06317	21
1	157869283	157883364	dup	14082	3.54239	10
1	158616283	158641133	dup	24851	3.14972	11
1	158660283	158705618	dup	45336	3.21771	19
1	158751283	159245495	dup	494213	5.38022	171
1	159261283	159288998	dup	27716	6.42649	11
1	159328283	159413341	dup	85059	3.71038	37
1	159509283	159551559	dup	42277	3.41255	19
1	159643283	159666841	dup	23559	3.90719	9
1	159831283	159882461	dup	51179	3.26686	22
1	159911283	159955903	dup	44621	4.69542	16
1	160068283	160085924	dup	17642	4.44466	3
1	160094283	160104347	dup	10065	3.0103	5
1	160121283	160139505	dup	18223	3.03649	9
1	160190283	160215761	dup	25479	3.19825	7
1	160223283	160241855	dup	18573	3.11378	8
1	160873283	160971960	dup	98678	3.99404	41
1	161476283	161490322	dup	14040	3.93767	10
1	161507283	161521412	dup	14130	3.3719	9
1	162078283	162091301	dup	13019	3.39743	10
1	162397283	162450636	dup	53354	7.5348	28
1	162452514	163327543	dup	875030	13.4975	400
1	165706514	165729645	dup	23132	3.07878	9
1	171379514	171418162	dup	38649	3.53129	5
1	171437514	171470179	dup	32666	4.15911	12
1	171569514	171590141	dup	20628	11.997	7
10	93001	103468	dup	10468	2.62547	4
10	1424001	1435769	dup	11769	3.82765	4
10	1939001	1952139	dup	13139	3.35373	10
10	2149001	2163077	dup	14077	3.80296	11
10	2619001	2633146	dup	14146	3.28163	10
10	3376001	3389211	dup	13211	3.06541	7
10	3459001	3469262	dup	10262	2.67652	6
10	4542001	4568070	dup	26070	3.3616	18
10	7459001	7476503	dup	17503	3.21026	4
10	7862001	7899458	dup	37458	3.13369	19
10	7920001	7963258	dup	43258	3.28531	16
10	11173001	11184235	dup	11235	3.70164	5
10	11976001	12320666	dup	344666	3.73324	149
10	12353001	12431640	dup	78640	6.69931	21
10	12438001	12616130	dup	178130	3.41544	74
10	12643001	12656611	dup	13611	3.94527	7
10	12688001	12778579	dup	90579	3.6318	43
10	12799001	13398076	dup	599076	4.31405	274
10	13872001	14221422	dup	349422	3.98619	146
10	14257001	14402664	dup	145664	4.36282	45
10	15040001	15055123	dup	15123	2.89392	5
10	15486001	15585999	dup	99999	3.91981	46
10	16446001	16536588	dup	90588	3.74148	34
10	16551001	16605457	dup	54457	4.58178	17
10	17287001	17305226	dup	18226	2.79696	9
10	17778001	17790394	dup	12394	3.65344	3
10	17853001	18003857	dup	150857	4.4183	53
10	18718001	18728074	dup	10074	4.44979	4
10	20295001	20355541	dup	60541	3.37556	26
10	20626001	20636899	dup	10899	3.67526	6
10	20718001	20729697	dup	11697	3.29751	6
10	20767001	20797215	dup	30215	3.39016	14
10	20961001	20992181	dup	31181	3.63283	13
10	21040001	21061143	dup	21143	3.33002	10
10	21089001	21124428	dup	35428	2.89983	15
10	21228001	21240382	dup	12382	3.24995	6
10	21318001	21337215	dup	19215	3.66022	9
10	21909001	21995345	dup	86345	4.74108	37
10	22775001	22982000	dup	207000	6.79919	79
10	23250001	24234082	dup	984082	10.3195	473
10	24832001	24842065	dup	10065	3.89286	5
10	24869001	24882908	dup	13908	4.00154	6
10	25586001	25604976	dup	18976	3.79118	10
10	26718001	26740581	dup	22581	3.81432	7
10	26760001	26804402	dup	44402	3.69296	12
10	26820001	26832597	dup	12597	3.94956	3
10	27135001	27158295	dup	23295	3.68248	9
10	27170001	27197619	dup	27619	3.24568	9
10	27235001	27290861	dup	55861	3.29847	12
10	27326001	27347023	dup	21023	3.10249	7
10	27360001	27381056	dup	21056	3.34022	8
10	27474001	27562155	dup	88155	3.10283	28
10	28284082	28601131	dup	317050	6.04408	115
10	36015082	36034589	dup	19508	53.6998	1
10	38558082	38569101	dup	11020	3.06056	6
10	54333082	54350034	dup	16953	2.82236	5
10	56252082	56264253	dup	12172	2.92305	6
10	57795082	58332380	dup	537299	4.5998	239
10	59078082	59092166	dup	14085	3.26566	6
10	60753082	60775921	dup	22840	12.9974	1
10	61276082	61290916	dup	14835	2.89898	7
10	65186082	65249065	dup	62984	3.53082	23
10	70512082	70525215	dup	13134	6.64655	1
10	77751082	77830512	dup	79431	3.72957	40
10	77877082	77989323	dup	112242	3.56574	47
10	78045082	78533216	dup	488135	4.75578	253
10	78652082	78730257	dup	78176	3.89442	39
10	78756082	78797672	dup	41591	4.35452	24
10	81768082	81780386	dup	12305	3.31625	6
10	82744082	82755262	dup	11181	3.4846	5
10	83536082	83546221	dup	10140	3.27562	7
11	15001	25490	dup	10490	3.2522	3
11	844001	856538	dup	12538	3.32665	5
11	971001	987109	dup	16109	3.31635	13
11	1537534	1547781	dup	10248	3.31968	6
11	6448534	6459752	dup	11219	3.39617	7
11	6682534	6692657	dup	10124	3.30038	5
11	7422534	7433873	dup	11340	3.02542	6
11	8365534	8379668	dup	14135	3.04481	9
11	8394534	8406556	dup	12023	3.27313	8
11	8673534	8683976	dup	10443	3.17758	6
11	9496534	9507898	dup	11365	2.90439	7
11	12122534	12141720	dup	19187	2.91834	8
11	12265534	12286103	dup	20570	3.62125	11
11	12711534	12725900	dup	14367	3.17959	8
11	15676534	15686803	dup	10270	3.45514	7
11	18460534	18475625	dup	15092	3.10996	8
11	18611534	18625594	dup	14061	3.29317	11
11	19352534	19367887	dup	15354	3.79524	10
11	19928534	19997910	dup	69377	3.79398	22
11	20196534	20211745	dup	15212	3.74307	7
11	20222534	20248587	dup	26054	3.37008	15
11	20767534	20782623	dup	15090	3.3482	9
11	20938534	20950923	dup	12390	3.46019	9
11	21248534	21260933	dup	12400	3.17534	8
11	21334534	21374571	dup	40038	3.40839	28
11	21532534	21576556	dup	44023	6.98846	14
11	21796534	21844417	dup	47884	4.58022	26
11	22453534	22464929	dup	11396	3.27315	8
11	30133534	30152072	dup	18539	2.94525	3
11	30346534	30434680	dup	88147	4.91378	37
11	31310534	31323856	dup	13323	4.90282	6
11	31349534	31370043	dup	20510	4.28907	11
11	31759534	31770335	dup	10802	3.60248	5
11	31873534	31886182	dup	12649	3.07155	8
11	31920534	31934554	dup	14021	3.08768	10
11	31963534	31974079	dup	10546	3.1912	6
11	32879534	32893810	dup	14277	3.1587	3
11	33435534	33446710	dup	11177	3.52303	8
11	37927534	37939621	dup	12088	3.27141	9
11	38576534	38596767	dup	20234	4.02944	7
11	41511534	41926348	dup	414815	3.86973	182
11	52669534	52681645	dup	12112	2.93342	6
11	52798534	52811581	dup	13048	2.97883	7
11	52837534	52849775	dup	12242	2.67047	4
11	52864534	52876116	dup	11583	3.56633	7
11	52917534	52936742	dup	19209	3.6098	14
11	52976534	53010710	dup	34177	3.05668	23
11	53017534	53027721	dup	10188	2.89379	6
11	53090534	53107733	dup	17200	3.47524	12
11	55815534	55828289	dup	12756	83.1049	1
11	58357534	58367995	dup	10462	3.39593	5
11	58868534	58895292	dup	26759	3.72744	6
11	59108534	59136533	dup	28000	2.90675	6
11	59621534	59633552	dup	12019	3.35317	8
11	60711534	60738105	dup	26572	31.6667	12
11	60754534	60807259	dup	52726	7.5601	22
11	60889534	60901667	dup	12134	3.32875	8
11	61266534	61305896	dup	39363	8.6238	12
12	1036001	1047208	dup	11208	3.18082	6
12	1380001	1400552	dup	20552	3.29673	10
12	1858891	1871022	dup	12132	2.63825	8
12	2555891	2605760	dup	49870	31.5412	24
12	2899891	2917771	dup	17881	3.41548	10
12	3306891	3317832	dup	10942	3.97958	5
12	3380891	3419412	dup	38522	8.76891	14
12	4531891	4554753	dup	22863	36.864	4
12	9480891	9491372	dup	10482	2.6811	4
12	10523891	10535069	dup	11179	2.75684	7
12	11526891	11537458	dup	10568	3.15628	6
12	11643891	11654180	dup	10290	3.71094	8
12	12395891	12547212	dup	151322	6.81462	67
12	12578891	12633309	dup	54419	3.00875	25
12	12683891	12914077	dup	230187	3.39846	111
12	13050891	13219813	dup	168923	3.34035	83
12	13260891	13300267	dup	39377	2.80214	16
12	13355891	13433057	dup	77167	3.15351	38
12	13480891	13517935	dup	37045	4.03873	21
12	13553891	13567185	dup	13295	3.55101	3
12	13578891	13612383	dup	33493	3.83275	15
12	13624891	13640332	dup	15442	2.66604	3
12	13757891	14178038	dup	420148	3.191	183
12	14271891	14324036	dup	52146	3.91326	16
12	14372891	14388832	dup	15942	3.08667	6
12	14414891	14532072	dup	117182	3.17375	56
12	14580891	14626679	dup	45789	3.14087	20
12	14699891	14935597	dup	235707	3.60632	106
12	14973532	15190902	dup	217371	7.44269	65
12	15314532	15333832	dup	19301	2.90585	7
12	15609532	15619626	dup	10095	2.92087	4
12	15627532	15673828	dup	46297	2.97386	27
12	16280532	16290669	dup	10138	3.82667	5
12	16332532	16362670	dup	30139	3.33973	16
12	16520532	16571626	dup	51095	3.40606	25
12	16581532	16598928	dup	17397	3.2113	3
12	17120532	17486771	dup	366240	9.41998	169
12	19309532	19428570	dup	119039	9.31403	40
12	19438821	19578116	dup	139296	23.065	66
12	20066821	20089922	dup	23102	3.5552	12
12	20102821	20179547	dup	76727	3.22777	29
12	20913821	21282200	dup	368380	5.83082	128
12	22083821	22095856	dup	12036	3.22094	6
12	22146821	22158441	dup	11621	3.66254	6
12	22174821	22196926	dup	22106	3.18859	8
12	22211821	22283150	dup	71330	5.9518	26
12	22330821	22361967	dup	31147	3.70975	11
12	22368821	22379302	dup	10482	3.85597	6
12	22391821	22440810	dup	48990	3.39397	16
12	22465821	22491259	dup	25439	3.24552	10
12	22582821	22605991	dup	23171	3.61092	10
12	22618821	22642156	dup	23336	3.41647	13
12	22705821	22781516	dup	75696	4.30387	34
12	22822821	22833088	dup	10268	3.48624	5
12	23445821	23472787	dup	26967	3.42774	3
12	23766821	23945380	dup	178560	3.63736	40
12	24641821	25103348	dup	461528	4.775	238
12	25473821	25611457	dup	137637	4.8356	69
12	27837821	27850071	dup	12251	3.81608	5
12	28276821	28290333	dup	13513	3.17552	8
12	29168821	29294934	dup	126114	47.0499	40
12	29699821	29711935	dup	12115	3.08297	6
12	29887821	29901174	dup	13354	2.98179	6
12	30064821	30305007	dup	240187	4.30232	90
12	30444821	31118378	dup	673558	5.07509	381
12	31360821	31416744	dup	55924	4.47279	33
12	31612821	31686924	dup	74104	5.74764	34
12	31729821	31749674	dup	19854	3.0981	13
12	32180821	32276974	dup	96154	4.91072	44
12	32343821	32358862	dup	15042	20.3745	7
12	32746821	32767559	dup	20739	5.07139	13
12	32922821	32983326	dup	60506	4.0451	18
13	1	132223	dup	132223	15.6568	36
13	900001	913383	dup	13383	3.36481	9
13	2098001	2137668	dup	39668	3.46758	23
13	3297001	3307459	dup	10459	2.89606	7
13	4615001	4625161	dup	10161	3.75572	6
13	5035001	5055303	dup	20303	3.27902	14
13	6543001	6554294	dup	11294	3.55968	8
13	6741399	6776444	dup	35046	5.00058	14
13	6993399	7091584	dup	98186	5.2309	37
13	7132399	7168473	dup	36075	3.14227	13
13	7212399	7293600	dup	81202	3.12916	25
13	7563399	7585915	dup	22517	4.6737	5
13	7612399	7677543	dup	65145	4.09161	19
13	7726399	7800523	dup	74125	10.8456	35
13	8195399	8216783	dup	21385	3.82584	2
13	8234399	8254196	dup	19798	3.5372	2
13	8876045	8888410	dup	12366	2.93068	5
13	9832045	9842154	dup	10110	3.44199	6
13	12278045	12356518	dup	78474	9.95043	22
13	12482045	12529053	dup	47009	7.98282	12
13	12616336	12630091	dup	13756	3.95693	6
13	12655336	12682734	dup	27399	6.92952	11
13	12700336	12712600	dup	12265	3.50393	8
13	15499336	15509519	dup	10184	3.1776	7
13	18696321	18714433	dup	18113	3.08241	10
13	18988321	18998378	dup	10058	3.66028	6
13	21522321	22156619	dup	634299	23.9911	237
13	22496321	22802475	dup	306155	27.2863	101
13	24815321	25023824	dup	208504	5.87419	88
13	25042321	25090369	dup	48049	3.3731	26
13	25131321	25513031	dup	381711	4.67615	170
13	26678321	27004241	dup	325921	6.90814	126
13	30279321	30296579	dup	17259	3.70497	11
13	31983321	31999029	dup	15709	2.88755	6
13	35396240	35408447	dup	12208	3.09262	6
13	36136240	36190485	dup	54246	6.77548	33
13	36898240	36910199	dup	11960	3.08147	6
13	37668240	37687149	dup	18910	3.19408	4
13	39249240	39266348	dup	17109	3.39216	10
13	39383240	39449413	dup	66174	3.4137	37
13	39966240	39982504	dup	16265	4.1911	9
13	40001240	40011656	dup	10417	3.578	6
13	40028240	40039509	dup	11270	3.8757	3
13	40091240	40115733	dup	24494	3.05048	10
13	40535240	40546331	dup	11092	2.93788	7
13	41003240	41013280	dup	10041	3.43144	7
13	41224240	41240970	dup	16731	3.32234	12
13	41295240	41305357	dup	10118	3.16536	7
13	42079240	42576578	dup	497339	6.83468	291
14	1	1163144	dup	1163144	9.28012	277
14	1241001	1251013	dup	10013	4.5929	4
14	1336001	1369095	dup	33095	3.51815	10
14	1416001	1451206	dup	35206	2.58229	5
14	1965001	1982000	dup	17000	6.37217	1
14	3541001	3583100	dup	42100	3.44814	11
14	3791001	3836008	dup	45008	3.60857	12
14	5185001	5200681	dup	15681	10.9725	1
14	10441001	10452523	dup	11523	3.31275	5
14	10866001	10876890	dup	10890	3.22746	5
14	12822001	12835433	dup	13433	3.36023	7
14	13405001	13417071	dup	12071	2.92395	7
14	16931001	16942744	dup	11744	3.44293	6
14	23572001	23582130	dup	10130	3.14219	5
14	23951001	23977862	dup	26862	3.46653	15
14	29435001	29734391	dup	299391	4.67519	97
14	33401001	33417360	dup	16360	2.93681	4
14	34070001	34639771	dup	569771	4.45143	294
14	35552001	35650646	dup	98646	3.23458	75
14	35676001	35832047	dup	156047	2.70122	71
14	36046001	36080122	dup	34122	2.8525	26
14	36084001	36107141	dup	23141	3.84078	15
14	38253001	38266181	dup	13181	3.2553	10
14	40027001	40055120	dup	28120	3.58195	21
14	40603001	40626089	dup	23089	3.08227	18
14	42659001	43629502	dup	970502	5.26264	453
14	50081001	50097614	dup	16614	5.50326	1
14	52280001	52300184	dup	20184	4.13915	4
14	52446001	52465679	dup	19679	4.18574	7
14	62785001	62796232	dup	11232	6.55222	1
14	72357001	72367266	dup	10266	3.07827	6
14	72469001	72481678	dup	12678	5.36577	1
14	88422001	88433086	dup	11086	3.40896	7
14	90293001	90303090	dup	10090	3.41518	5
14	91546001	91560217	dup	14217	3.09942	8
14	92763001	92782080	dup	19080	3.54979	13
14	92821001	92928706	dup	107706	5.42069	17
14	93179001	93207390	dup	28390	3.93771	14
14	93293001	93305000	dup	12000	3.66469	5
14	93412001	93425164	dup	13164	7.44152	9
14	93463001	93494118	dup	31118	3.47267	10
14	93820001	93832086	dup	12086	3.52874	4
15	145001	198783	dup	53783	9.93151	3
15	561001	572173	dup	11173	3.17535	7
15	3387405	3605314	dup	217910	18.3708	78
15	8615405	8631784	dup	16380	3.54312	10
15	12614405	13679964	dup	1065560	4.71209	459
15	15450405	15467486	dup	17082	2.67946	7
15	15496405	15506438	dup	10034	14.7463	1
15	15752405	15792543	dup	40139	4.56491	15
15	16042405	16055663	dup	13259	5.88665	6
15	16158405	16168722	dup	10318	3.37935	6
15	16718405	16751197	dup	32793	3.07217	13
15	16933405	16958570	dup	25166	3.27928	6
15	17009405	17024669	dup	15265	3.35618	6
15	23888405	23916701	dup	28297	9.45286	11
15	24339405	24354627	dup	15223	3.22465	7
15	24599405	24622765	dup	23361	4.96243	7
15	28864405	28933787	dup	69383	16.473	40
15	29258405	29326284	dup	67880	15.6362	37
15	29343405	29363474	dup	20070	3.40963	12
15	37244405	37267540	dup	23136	3.18474	13
15	38759405	38771810	dup	12406	8.98951	1
15	45756405	45766558	dup	10154	2.94109	6
15	47758405	48274699	dup	516295	5.13735	214
15	51964405	51975705	dup	11301	3.29831	8
15	59984405	59998568	dup	14164	3.8372	9
15	65117405	65307454	dup	190050	3.92495	91
15	65346405	65466539	dup	120135	3.85876	45
15	66372405	66382792	dup	10388	12.3522	1
15	68052405	68063954	dup	11550	2.86801	6
15	68851405	68867561	dup	16157	2.89544	12
15	74348405	74359019	dup	10615	2.88079	6
15	74540405	74553543	dup	13139	3.01219	9
15	83992405	84002404	dup	10000	3.45293	6
15	88695405	88709700	dup	14296	3.02061	10
15	90084405	90095024	dup	10620	2.93013	5
15	90330405	90348544	dup	18140	2.88952	12
15	90364405	90374562	dup	10158	4.0111	6
15	90449405	90463435	dup	14031	2.88364	7
15	90991405	91003494	dup	12090	3.4585	8
16	1414001	1451417	dup	37417	4.47308	22
16	2127001	2151240	dup	24240	3.69906	10
16	2760001	2839558	dup	79558	3.90953	33
16	2852001	2864835	dup	12835	549.666	3
16	3264001	3289369	dup	25369	3.68955	15
16	7908001	7921564	dup	13564	3.17719	6
16	18601001	18613491	dup	12491	3.62717	9
16	21025001	21036744	dup	11744	2.90439	5
16	21989001	22003026	dup	14026	4.54722	1
16	24753058	24767403	dup	14346	3.23039	9
16	32577058	32587224	dup	10167	3.13653	6
16	35558058	35572106	dup	14049	3.10817	9
16	35797058	35832591	dup	35534	3.66385	4
16	36955058	36976258	dup	21201	3.12322	17
16	37284058	37295154	dup	11097	3.52449	8
16	37526058	37540429	dup	14372	3.14661	11
16	37823058	37839439	dup	16382	3.36205	12
16	38016058	38027724	dup	11667	3.41894	8
16	38696058	38770705	dup	74648	3.80972	37
16	38783058	38794300	dup	11243	4.5715	6
16	39286058	39301598	dup	15541	3.28532	9
16	39888058	39901390	dup	13333	3.0384	9
16	40587058	40598910	dup	11853	2.98672	5
16	40654058	40664218	dup	10161	3.29501	6
16	41166058	41177137	dup	11080	5.25019	1
16	47099058	47111565	dup	12508	3.17359	10
16	47909058	47921682	dup	12625	3.52354	5
16	48272058	48282290	dup	10233	5.14819	4
16	53293058	53318248	dup	25191	3.49007	11
16	53647058	53659121	dup	12064	7.03502	3
16	56563058	56573385	dup	10328	3.44806	5
16	56777058	56793575	dup	16518	3.01315	5
16	62897058	62908280	dup	11223	2.72181	4
16	64587058	64600498	dup	13441	3.01569	8
16	68119058	68140476	dup	21419	3.45324	13
16	74161058	74179589	dup	18532	3.6389	12
16	76971058	76983619	dup	12562	3.22458	7
16	80491058	80504221	dup	13164	3.54573	11
17	1	21750	dup	21750	4.14826	14
17	28001	41368	dup	13368	3.41541	6
17	68001	109347	dup	41347	3.96522	21
17	5095001	5111813	dup	16813	3.0042	7
17	7093001	7105262	dup	12262	3.13223	6
17	7823001	7887829	dup	64829	4.26257	26
17	9294001	9866423	dup	572423	4.71968	288
17	12186001	12198326	dup	12326	3.40121	8
17	15474001	15512284	dup	38284	3.96856	27
17	17751226	17804339	dup	53114	20.3511	16
17	18800226	19066356	dup	266131	27.4037	99
17	24494226	24505615	dup	11390	3.22724	7
17	25005226	25017822	dup	12597	3.21355	6
17	26152226	26168746	dup	16521	2.76597	10
17	31289226	31325567	dup	36342	8.15033	17
17	37163226	37173870	dup	10645	5.35926	1
17	65237226	65257798	dup	20573	10.9243	2
17	76831226	76863488	dup	32263	2.95748	17
17	77980226	77991537	dup	11312	3.18185	8
17	79427226	79933917	dup	506692	6.78548	322
17	80315226	80326764	dup	11539	3.60093	8
18	1	96076	dup	96076	4.1836	55
18	124001	156332	dup	32332	4.2675	15
18	1732001	1752730	dup	20730	4.90062	3
18	3253001	3285494	dup	32494	14.7328	10
18	3388001	3478319	dup	90319	15.5885	45
18	3739001	3751891	dup	12891	3.88891	3
18	3927001	3954678	dup	27678	21.1074	8
18	4080001	4094056	dup	14056	3.17353	6
18	6133001	6144031	dup	11031	19.6631	1
18	6655001	6666129	dup	11129	3.25552	7
18	8991001	9079776	dup	88776	4.25919	26
18	9511001	10109317	dup	598317	5.29839	221
18	10496001	10509207	dup	13207	4.68376	6
18	11426001	11519164	dup	93164	3.9265	35
18	12883001	13404464	dup	521464	5.99012	260
18	16726001	16737875	dup	11875	3.17654	6
18	25949001	25973446	dup	24446	2.61877	5
18	31854001	31866404	dup	12404	2.87941	7
18	33345001	33554244	dup	209244	4.61949	83
18	33706001	33719196	dup	13196	3.43032	9
18	33739001	33752590	dup	13590	3.26465	8
18	34522001	34532112	dup	10112	3.57954	6
18	35985001	35996654	dup	11654	2.97717	6
18	53261001	53293739	dup	32739	2.96435	10
18	68311001	68321240	dup	10240	2.96425	6
18	71685001	71698441	dup	13441	2.86393	8
18	73102001	73116210	dup	14210	3.05739	8
18	75356001	75890290	dup	534290	4.47807	234
18	77099001	77135387	dup	36387	7.86265	19
18	79513001	79525166	dup	12166	3.53074	8
18	80202001	80218399	dup	16399	2.85884	8
18	81210001	81221346	dup	11346	3.08964	7
18	81857001	81868254	dup	11254	3.40235	7
19	1	13309	dup	13309	3.39664	4
19	37001	56673	dup	19673	4.18871	10
19	2259001	2585485	dup	326485	18.3648	81
19	2617001	2628589	dup	11589	4.25098	5
19	2900001	2931000	dup	31000	3.06271	4
19	4739001	5107341	dup	368341	10.8137	142
19	8260001	8299303	dup	39303	157.727	26
19	8652001	8665634	dup	13634	2.78532	5
19	22751001	22858145	dup	107145	3.95963	32
19	25603001	25615643	dup	12643	2.86825	6
19	33408001	33435506	dup	27506	3.57459	6
19	34802001	34815245	dup	13245	3.60503	7
19	35088001	35098560	dup	10560	3.18708	6
19	35198001	35208096	dup	10096	3.31301	5
19	39374001	39390294	dup	16294	3.17995	8
19	40139001	40151392	dup	12392	3.66377	1
19	44940001	44955177	dup	15177	3.22295	5
19	45273001	45284177	dup	11177	57.8945	1
19	45585001	45595202	dup	10202	3.10692	4
19	47572001	47591445	dup	19445	76.2619	1
19	55549001	55559152	dup	10152	3.27616	8
19	56586001	56602621	dup	16621	3.07911	4
19	56620001	56635265	dup	15265	2.92093	8
19	56661001	56684384	dup	23384	2.7602	10
19	56730001	56772332	dup	42332	3.36762	21
2	1	120236	dup	120236	10.6369	40
2	1233001	1246173	dup	13173	3.10948	5
2	1847001	1860574	dup	13574	3.03951	7
2	2031001	2044514	dup	13514	2.77052	5
2	2865001	2876374	dup	11374	2.80758	6
2	5299001	5310810	dup	11810	3.03684	5
2	10476001	10517458	dup	41458	9.85471	11
2	11399001	11820299	dup	421299	3.96276	159
2	12155001	12198830	dup	43830	4.06862	10
2	12912001	12924129	dup	12129	3.57962	7
2	17419001	17433071	dup	14071	3.27948	10
2	18248001	18258452	dup	10452	3.32855	4
2	18277001	18302350	dup	25350	2.85162	11
2	18484001	18515210	dup	31210	3.36232	18
2	19196001	19206327	dup	10327	3.076	5
2	19873001	19884023	dup	11023	2.87209	7
2	26116001	26127959	dup	11959	3.9793	3
2	34365001	34376560	dup	11560	3.82026	6
2	34699001	34731862	dup	32862	4.17002	15
2	35602801	35614205	dup	11405	3.07623	6
2	36232801	36249193	dup	16393	3.18573	12
2	37215801	37225893	dup	10093	3.71376	8
2	45391801	45404297	dup	12497	3.67874	7
2	47306801	47470039	dup	163239	5.07101	19
2	47803801	47815018	dup	11218	3.43647	6
2	48775305	48972177	dup	196873	10.6098	30
2	49492305	49504587	dup	12283	3.17633	7
2	50008305	50034106	dup	25802	3.47075	9
2	50618305	50633545	dup	15241	2.85586	5
2	51844305	51881431	dup	37127	3.01449	3
2	73394305	73602365	dup	208061	25.8039	9
2	73604292	73799393	dup	195102	4.28586	7
2	80701292	80713923	dup	12632	4.32223	3
2	80733292	80748687	dup	15396	3.25885	9
2	107799292	107850017	dup	50726	33.3472	24
2	107973292	108104373	dup	131082	16.1936	61
2	119486292	119507391	dup	21100	3.43243	2
20	374811	528706	dup	153896	3.80718	1
20	660001	697144	dup	37144	3.79191	12
20	1257001	1271331	dup	14331	133.55	1
20	1454001	1470570	dup	16570	8.48206	3
20	4154001	4166129	dup	12129	3.73543	8
20	12905001	12920193	dup	15193	3.78915	10
20	13758001	13768019	dup	10019	3.59504	6
20	14796001	14806093	dup	10093	3.34705	7
20	15159001	15169142	dup	10142	2.86317	4
20	22094001	22104194	dup	10194	3.38814	5
20	23115001	23146492	dup	31492	11.376	1
20	23931001	23960074	dup	29074	3.19432	15
20	24082001	24124075	dup	42075	2.64606	27
20	24141001	24166070	dup	25070	4.54963	12
20	24244001	24261485	dup	17485	3.93077	8
20	24303001	24363908	dup	60908	5.15594	32
20	24454001	24477719	dup	23719	5.69612	2
20	24488001	24576131	dup	88131	4.36791	46
20	24778001	24802113	dup	24113	3.39255	7
20	24818001	24843289	dup	25289	3.25027	12
20	24930001	24946430	dup	16430	3.89411	9
20	25084001	25101191	dup	17191	3.6196	9
20	25215001	25238072	dup	23072	3.93682	11
20	25330001	25355055	dup	25055	3.72412	11
20	25369001	25409516	dup	40516	5.07447	15
20	25433001	25444105	dup	11105	5.64775	5
20	25494001	25504240	dup	10240	4.03282	6
20	25754001	25798284	dup	44284	3.21022	20
20	25814001	25826213	dup	12213	3.54092	6
20	26068001	26080377	dup	12377	4.19772	8
20	26104001	26122099	dup	18099	3.3416	10
20	26289001	26325162	dup	36162	2.71499	17
20	26345001	26373414	dup	28414	2.74922	13
20	26417001	26475484	dup	58484	3.24899	20
20	27178001	27188328	dup	10328	4.29581	4
20	27193001	27206237	dup	13237	4.14566	5
20	27461001	27504456	dup	43456	3.62534	13
20	28089001	28139176	dup	50176	3.0366	20
20	28967001	29114269	dup	147269	4.17553	43
20	29297001	29490163	dup	193163	3.54528	59
20	29808001	29824447	dup	16447	3.54648	6
20	30159001	30363558	dup	204558	4.30319	42
20	30430001	30443285	dup	13285	5.18784	5
20	30476001	30493282	dup	17282	7.03133	3
20	30545001	31324303	dup	779303	8.6051	199
20	31726001	31740180	dup	14180	4.40344	9
20	32161001	32590025	dup	429025	5.82818	131
20	32686001	32723393	dup	37393	3.43552	15
20	32742001	32754150	dup	12150	3.38995	4
20	32785001	32806535	dup	21535	3.6625	8
20	32820001	32839842	dup	19842	13.5025	1
20	32886001	32916343	dup	30343	2.92468	14
20	32977001	33080119	dup	103119	3.26562	34
20	33101001	33136262	dup	35262	3.02229	18
20	34043001	34054564	dup	11564	3.29866	8
20	35177001	35188498	dup	11498	3.91052	7
20	37048001	37062106	dup	14106	3.16983	9
20	37898001	37912046	dup	14046	3.03455	10
20	40156001	40167594	dup	11594	3.18758	5
20	40642001	40820129	dup	178129	3.80323	72
20	40839001	41195229	dup	356229	4.99953	196
20	43393001	43405054	dup	12054	2.99422	6
20	43506001	43516019	dup	10019	2.732	5
20	44358001	44380301	dup	22301	3.13024	11
20	50340001	50535458	dup	195458	5.57899	102
20	63982001	64156068	dup	174068	4.62033	94
21	1	157557	dup	157557	11.7589	33
21	177001	242860	dup	65860	3.06755	12
21	536001	546264	dup	10264	3.52246	7
21	744001	1377101	dup	633101	7.53578	191
21	1699001	1712535	dup	13535	3.43048	8
21	3121001	3132061	dup	11061	3.32065	7
21	3874001	3884296	dup	10296	3.39554	7
21	4272341	4379179	dup	106839	80.7453	31
21	10791341	10898347	dup	107007	43.0677	31
21	11285341	11295583	dup	10243	3.41347	6
21	11502341	11513462	dup	11122	3.35089	6
21	12125341	12174517	dup	49177	3.1355	10
21	15459341	16163423	dup	704083	5.18452	349
21	23572341	23601762	dup	29422	3.88294	2
21	26431341	26441491	dup	10151	3.07017	7
21	27406341	27425356	dup	19016	2.7158	8
21	29165341	29187486	dup	22146	29.9159	5
21	31695341	31743311	dup	47971	31.7576	21
21	31817341	31846061	dup	28721	8.80387	14
21	47307341	47355952	dup	48612	92.4635	29
21	50652341	50662564	dup	10224	3.01867	6
21	52632341	52648492	dup	16152	3.02365	9
21	52742341	52759522	dup	17182	3.07476	11
21	53435341	53467096	dup	31756	3.56513	23
21	53585341	53596591	dup	11251	3.12271	5
21	55147341	55158465	dup	11125	4.17573	5
21	55752341	55768471	dup	16131	3.05559	11
21	56324341	56346407	dup	22067	3.24901	15
21	57188341	57199428	dup	11088	3.59042	7
22	1	25305	dup	25305	3.7641	12
22	533001	727356	dup	194356	7.75728	49
22	1118001	1130039	dup	12039	3.25633	9
22	2019001	2032134	dup	13134	5.8395	9
22	2336001	2360082	dup	24082	2.99229	15
22	3321001	3333160	dup	12160	2.90934	3
22	7610001	7621284	dup	11284	3.73324	5
22	11745001	11759541	dup	14541	8.81638	1
22	20825001	20889168	dup	64168	5.62231	23
22	20966001	21034116	dup	68116	3.376	25
22	22252001	22264157	dup	12157	2.9738	1
22	23345001	23355044	dup	10044	3.11637	7
22	23894001	24293432	dup	399432	3.76399	150
22	25077001	25124640	dup	47640	9.36433	3
22	25176001	25197065	dup	21065	3.36949	9
22	25950001	26468291	dup	518291	4.77277	252
22	29677001	29689290	dup	12290	3.04561	7
22	31702001	31721072	dup	19072	3.43614	9
22	33236001	33246666	dup	10666	3.9109	5
22	33692001	33702314	dup	10314	2.72473	6
22	34056001	34076717	dup	20717	3.20185	13
22	34510001	34520086	dup	10086	4.38381	2
22	34652001	34673000	dup	21000	2.62716	7
22	35994001	36013036	dup	19036	3.22521	10
22	36453001	36464138	dup	11138	4.59725	7
22	36528001	36569699	dup	41699	3.99944	24
22	36814001	36859365	dup	45365	3.79629	28
22	36899001	36928347	dup	29347	3.90157	16
22	36984001	36999087	dup	15087	3.82614	8
22	37621001	37641745	dup	20745	3.30596	10
22	38583869	38600991	dup	17123	3.67375	13
22	42886869	42897052	dup	10184	3.90762	5
22	44100869	44115634	dup	14766	3.239	11
22	45623869	45635018	dup	11150	2.97163	6
22	45679869	45691868	dup	12000	3.34386	8
22	45973869	45984945	dup	11077	3.66452	7
22	46283869	46295494	dup	11626	3.30274	6
22	47157869	47171106	dup	13238	3.12559	8
22	47395869	47410023	dup	14155	2.77582	9
22	47690869	47715938	dup	25070	3.39021	17
22	48080869	48094083	dup	13215	3.11801	7
22	49009869	49026169	dup	16301	3.44106	13
22	49344869	49356013	dup	11145	3.93396	7
22	49459869	49470964	dup	11096	5.13591	2
23	1	293664	dup	293664	33.4538	96
23	496001	577417	dup	81417	3.96816	26
23	1027001	1060988	dup	33988	31.6201	1
23	1165001	1177299	dup	12299	4.74396	7
23	2314001	2325175	dup	11175	3.85094	9
23	5531001	6440388	dup	909388	7.79022	386
23	6941001	8798650	dup	1857650	7.15151	826
23	8842001	8962432	dup	120432	4.32233	54
23	9318001	9489408	dup	171408	111.36	35
23	9965001	9982138	dup	17138	3.40412	7
23	10337001	10372842	dup	35842	12.2387	16
23	10402001	10458218	dup	56218	9.12606	28
23	10785001	10796268	dup	11268	3.47445	7
23	13523001	13570025	dup	47025	4.38314	27
23	15083001	15110197	dup	27197	4.1413	12
23	15356001	15378107	dup	22107	3.78475	15
23	16257001	16498308	dup	241308	4.40304	50
23	17996001	18128689	dup	132689	4.52176	55
23	19038001	19064703	dup	26703	3.80192	11
23	20725001	20737258	dup	12258	3.34081	5
23	21601001	21619575	dup	18575	2.91036	7
23	24380001	24397057	dup	17057	3.2546	11
23	24405001	24421158	dup	16158	2.81408	13
23	24591001	24617406	dup	26406	3.74998	12
23	27487001	27607062	dup	120062	4.38307	47
23	40098001	40126754	dup	28754	4.21834	12
23	40150001	40204299	dup	54299	3.20919	23
23	40239001	40291069	dup	52069	3.39305	19
23	40302001	40324283	dup	22283	3.03258	6
23	40342001	40354419	dup	12419	3.04379	5
23	40648001	40729144	dup	81144	3.79534	43
23	40785001	40935419	dup	150419	3.84067	82
23	44590001	44602124	dup	12124	3.01963	7
23	49770001	49782193	dup	12193	3.56544	7
23	50622001	50666568	dup	44568	4.65444	15
23	50703001	50774358	dup	71358	4.85043	31
23	50985001	51002152	dup	17152	2.82092	5
23	51641001	51658842	dup	17842	3.74189	9
23	53009001	53020180	dup	11180	3.45295	8
23	54099001	54123164	dup	24164	3.45819	3
23	54611001	54626029	dup	15029	3.17348	10
24	1	1028463	dup	1028463	15.8353	244
24	1861001	2382182	dup	521182	5.50582	252
24	2988001	3003166	dup	15166	3.0894	11
24	3356001	3428438	dup	72438	11.037	27
24	3464001	3475096	dup	11096	6.86044	5
24	11242001	11254081	dup	12081	3.59217	8
24	12870001	12884649	dup	14649	16.9638	1
24	16177001	16194554	dup	17554	3.07515	10
24	16458001	16714187	dup	256187	4.15785	17
24	18707001	18717055	dup	10055	3.29619	6
24	19230001	19345958	dup	115958	3.84788	33
24	20912001	21220907	dup	308907	5.70831	146
24	23576001	23586401	dup	10401	3.24073	3
24	23750001	23760320	dup	10320	2.95815	7
24	26956001	26974091	dup	18091	3.27038	6
24	32795001	32806044	dup	11044	3.47109	6
24	34566001	34578522	dup	12522	3.29136	8
24	37021001	37079835	dup	58835	4.88683	37
24	38317001	38400369	dup	83369	4.0501	31
24	38536001	38552073	dup	16073	3.03684	6
24	41044001	41537387	dup	493387	5.24239	282
24	41605001	41616162	dup	11162	3.11437	6
24	42266001	42277223	dup	11223	3.37214	4
24	43716001	43726139	dup	10139	3.22299	6
24	43752001	43763000	dup	11000	3.39118	8
24	43952001	43967614	dup	15614	33.068	1
24	44527001	44537064	dup	10064	2.9733	7
24	46478001	46500140	dup	22140	3.16905	7
25	1	63000	dup	63000	12.683	5
25	277001	303151	dup	26151	4.3848	6
25	394001	406048	dup	12048	3.10799	6
25	496001	512188	dup	16188	22.0411	2
25	1173001	1268103	dup	95103	3.71865	36
25	1344001	1355756	dup	11756	6.6605	4
25	1685001	1770195	dup	85195	3.98917	33
25	1786001	1819359	dup	33359	3.89806	8
25	1847001	1868251	dup	21251	3.89387	9
25	2016001	2031629	dup	15629	3.47872	9
25	2062001	2073852	dup	11852	4.79826	5
25	3039001	3057523	dup	18523	3.37469	12
25	3416001	3832089	dup	416089	3.925	158
25	3854001	3948286	dup	94286	3.90808	37
25	3958001	4018688	dup	60688	4.46774	26
25	4084001	4178639	dup	94639	4.37047	34
25	4202001	4245585	dup	43585	3.53065	10
25	4265001	4281042	dup	16042	3.9044	10
25	4353001	4451261	dup	98261	3.83968	49
25	6038001	6051156	dup	13156	3.55751	3
25	10148001	10160448	dup	12448	3.47871	6
25	10511001	10566342	dup	55342	3.34337	29
25	10737001	10757305	dup	20305	3.17154	11
25	10767001	10785249	dup	18249	4.11889	8
25	10807001	10825336	dup	18336	4.27698	8
25	10864001	10874185	dup	10185	3.26136	5
25	14760001	14770279	dup	10279	3.16364	6
25	15345001	15374079	dup	29079	3.2654	19
25	17556001	17726574	dup	170574	5.14765	81
25	17797001	18044973	dup	247973	4.09376	89
25	19113001	19174172	dup	61172	3.67171	30
25	23986001	23997808	dup	11808	2.82852	5
25	26176001	26199549	dup	23549	2.99034	10
25	26453001	26463049	dup	10049	2.86664	4
25	26886001	26958370	dup	72370	3.24286	35
25	31300001	31342682	dup	42682	3.86748	22
25	31776001	31798097	dup	22097	3.35128	15
25	32010001	32481926	dup	471926	5.86865	246
25	32931001	32946070	dup	15070	3.44435	11
25	33780001	33790214	dup	10214	2.68821	3
25	33963001	33974471	dup	11471	2.81862	7
25	34140001	34150194	dup	10194	3.21661	7
25	34332001	34343143	dup	11143	3.98315	9
25	36988001	37000103	dup	12103	3.23305	8
25	37205001	37215021	dup	10021	3.49976	6
25	38618001	38652108	dup	34108	3.96304	14
25	38669001	38684467	dup	15467	4.76291	9
26	1	365000	dup	365000	18.3641	76
26	440037	575407	dup	135371	3.75964	29
26	613001	633582	dup	20582	3.7665	10
26	12843001	12855295	dup	12295	20.04	5
26	14549001	14560767	dup	11767	11.2409	6
26	14671001	14727978	dup	56978	6.69857	27
26	14771001	14852597	dup	81597	15.3679	33
26	16402001	16416685	dup	14685	7.88828	7
26	26737001	26747152	dup	10152	3.04389	6
26	27419001	27429163	dup	10163	2.95074	4
26	27514001	27531209	dup	17209	3.31335	11
26	27817001	27837109	dup	20109	4.73245	11
26	28758001	30710213	dup	1952213	4.97193	1017
26	30809001	30819257	dup	10257	2.72899	5
26	31017001	31028850	dup	11850	3.28386	7
26	31067001	31078372	dup	11372	2.92847	6
26	31315001	31334437	dup	19437	3.18932	13
26	31484001	31510292	dup	26292	3.1964	18
26	32266001	32280433	dup	14433	2.70002	7
26	32393001	32512981	dup	119981	4.11258	43
26	32546001	32561525	dup	15525	2.80739	8
26	32932001	32950844	dup	18844	3.15135	10
26	34063001	34076252	dup	13252	3.39763	8
26	34554001	34565443	dup	11443	3.23663	6
26	34886001	35464906	dup	578906	4.9076	290
26	37200001	37213501	dup	13501	3.62581	4
26	38036001	38047340	dup	11340	2.9954	6
26	38074001	38088156	dup	14156	3.16463	5
26	38373001	38388157	dup	15157	3.41781	6
26	38416001	38463851	dup	47851	3.8012	24
26	38510001	38534540	dup	24540	3.7892	16
26	38585001	38599952	dup	14952	3.11859	8
26	39071001	39083328	dup	12328	2.87258	5
26	39698001	39725168	dup	27168	2.90507	11
26	39730001	39801588	dup	71588	2.92141	25
26	39813001	39834955	dup	21955	3.92513	11
26	39978001	40007175	dup	29175	3.4311	19
26	40031001	40116052	dup	85052	3.43963	50
27	1	205084	dup	205084	33.152	41
27	299001	702470	dup	403470	16.0713	129
27	3644001	3662240	dup	18240	3.62343	13
27	5400001	5430485	dup	30485	4.05447	10
27	5465001	5495023	dup	30023	3.518	4
27	5689001	5726222	dup	37222	3.42407	5
27	5822001	5899755	dup	77755	3.11753	6
27	6011001	6021470	dup	10470	3.36681	2
27	6184001	6224244	dup	40244	5.16749	9
27	6552001	6605437	dup	53437	4.95751	9
27	7764001	7775134	dup	11134	3.01653	7
27	14355001	14368339	dup	13339	3.36675	5
27	14494001	14505164	dup	11164	2.79078	6
27	23566001	23580737	dup	14737	2.7415	4
27	23904001	23914425	dup	10425	3.60384	2
27	32987001	32998108	dup	11108	3.92494	8
27	33036001	33049000	dup	13000	5.20876	9
27	33090001	33133231	dup	43231	3.47536	25
27	33250001	33260135	dup	10135	2.99768	6
27	33426001	33450310	dup	24310	3.424	12
27	33530001	33543606	dup	13606	2.9998	9
27	33571001	33594332	dup	23332	4.32501	16
27	33634001	33694086	dup	60086	3.66902	40
27	33769001	33986132	dup	217132	4.02546	102
27	39024001	39034140	dup	10140	2.96507	6
28	248001	278885	dup	30885	3.16769	7
28	316001	344956	dup	28956	10.7258	8
28	2465001	2475084	dup	10084	15.5276	1
28	19799001	19812000	dup	13000	3.72717	8
28	20105001	20116740	dup	11740	3.36397	6
28	27410001	27422580	dup	12580	3.2782	7
28	30447001	31268094	dup	821094	5.83059	397
28	31605001	31620157	dup	15157	3.52606	6
28	33571001	33584496	dup	13496	3.23963	7
28	33723001	33753486	dup	30486	3.65	23
28	35414001	35424136	dup	10136	3.54759	7
28	35898001	35935658	dup	37658	4.29383	19
28	35962001	35992229	dup	30229	5.21832	15
28	36733001	36743190	dup	10190	3.52318	7
28	37891001	37902238	dup	11238	3.21134	6
28	38485001	38710372	dup	225372	4.46638	88
28	42306447	42318068	dup	11622	3.38735	7
28	44594447	44605639	dup	11193	3.4615	8
28	45593447	45607029	dup	13583	2.95458	3
29	1	1255064	dup	1255064	15.2666	370
29	1296001	1315238	dup	19238	2.9515	10
29	2471001	2481223	dup	10223	2.93325	5
29	4929001	4957182	dup	28182	3.66596	9
29	5087001	5108891	dup	21891	13.9722	1
29	8817001	8828618	dup	11618	8.18225	1
29	15823001	15834028	dup	11028	3.51098	5
29	18186001	18207260	dup	21260	2.65109	8
29	21113001	21129174	dup	16174	3.23253	12
29	27999001	28015139	dup	16139	3.25486	9
29	28590001	28674252	dup	84252	3.86903	28
29	28694001	28708662	dup	14662	4.68966	7
29	28778001	28790865	dup	12865	4.05213	1
29	28807001	28818415	dup	11415	4.11278	5
29	28864001	28941346	dup	77346	4.12562	28
29	29020001	29045314	dup	25314	4.20404	7
29	29152001	29169216	dup	17216	3.76838	1
29	29256001	29266467	dup	10467	3.25199	4
29	30368001	30378211	dup	10211	3.1573	6
29	30498001	30509023	dup	11023	3.03481	6
29	30966001	30978163	dup	12163	3.00109	8
29	32160001	32171058	dup	11058	2.99818	7
29	33354001	33366102	dup	12102	3.23728	9
3	1	115123	dup	115123	3.21128	38
3	2800001	2813208	dup	13208	3.54589	8
3	7513001	7524473	dup	11473	3.2361	8
3	7834001	8352979	dup	518979	3.93073	206
3	8695001	8705066	dup	10066	3.53552	3
3	9011001	9045268	dup	34268	3.67989	24
3	9531001	9541491	dup	10491	3.64794	7
3	13491001	13975042	dup	484042	4.42798	237
3	16715001	16726493	dup	11493	2.96182	5
3	18102001	18114120	dup	12120	3.30528	8
3	18179001	18199573	dup	20573	2.87242	15
3	18320001	18336019	dup	16019	6.42806	6
3	19094001	19104802	dup	10802	7.75115	5
3	19131001	19143049	dup	12049	6.88319	4
3	21826001	21851207	dup	25207	3.16944	18
3	22007001	22023269	dup	16269	3.48458	13
3	23388001	23400548	dup	12548	4.26391	5
3	23446001	23458623	dup	12623	4.20564	7
3	23474001	23488385	dup	14385	3.69508	11
3	23519001	23538199	dup	19199	4.85888	9
3	25377001	25403607	dup	26607	3.14418	14
3	25692001	25715381	dup	23381	3.52626	10
3	31034001	31053269	dup	19269	3.18509	10
3	31835001	31845151	dup	10151	2.94584	6
3	32079001	32089721	dup	10721	3.16188	4
3	33380001	33406632	dup	26632	3.04288	18
3	34075001	34089151	dup	14151	3.0252	10
3	34304001	34329108	dup	25108	3.30886	16
3	34498001	34515704	dup	17704	3.37097	10
3	35722001	35740743	dup	18743	3.21208	13
3	35822001	35836118	dup	14118	3.25677	10
3	36097001	36130052	dup	33052	3.35575	19
3	36404001	36565118	dup	161118	6.1134	75
3	36592094	36778523	dup	186430	24.0315	29
3	39677094	39690359	dup	13266	3.43933	6
3	40031094	40189343	dup	158250	4.22829	58
3	42299094	42310623	dup	11530	35.7128	1
3	43558094	43608337	dup	50244	4.3728	37
3	50882094	50892217	dup	10124	6.45652	1
3	59058094	59076161	dup	18068	3.07242	11
3	64830094	64841232	dup	11139	4.11938	6
3	64873094	64883658	dup	10565	4.56072	4
3	65475094	65497376	dup	22283	4.62072	5
3	65569094	65591619	dup	22526	3.11058	6
3	65644094	65685307	dup	41214	3.27379	7
3	65829094	65851224	dup	22131	2.8414	8
3	65899094	66416754	dup	517661	4.10614	153
3	98099094	98117010	dup	17917	3.25391	8
3	105221094	105237852	dup	16759	3.20392	6
3	107365094	107489598	dup	124505	4.32923	51
3	113000094	113012673	dup	12580	3.53687	5
3	115157094	115167455	dup	10362	3.1477	6
3	116332094	116371866	dup	39773	135.74	7
3	118318094	118332253	dup	14160	3.39165	8
3	118449094	118461124	dup	12031	3.12665	6
30	4462001	4472752	dup	10752	5.70004	6
30	4509001	4527309	dup	18309	4.74372	10
30	7188001	7202346	dup	14346	3.17523	10
30	7742001	7760135	dup	18135	2.696	11
30	9729225	9746623	dup	17399	2.76336	7
30	10186225	10276326	dup	90102	3.56277	38
30	11121225	11133342	dup	12118	3.35566	3
30	12364225	12513631	dup	149407	3.60048	67
30	16501225	16518436	dup	17212	3.31191	11
30	24483225	24541706	dup	58482	3.7743	18
30	24606225	24661447	dup	55223	4.15432	19
30	24698225	24718773	dup	20549	3.59903	6
30	28080225	28100309	dup	20085	3.54565	11
30	28262225	28291770	dup	29546	4.46412	19
30	28304225	28327555	dup	23331	3.33057	12
30	28363225	28374477	dup	11253	2.97685	7
31	1918001	1929180	dup	11180	3.28692	6
31	2097001	2109278	dup	12278	3.21083	8
31	2827001	2837042	dup	10042	2.91881	5
31	7183001	7212680	dup	29680	3.39133	18
31	7772001	7791313	dup	19313	2.79443	13
31	8519001	8534139	dup	15139	3.04346	5
31	8656001	8670128	dup	14128	3.071	10
31	10051001	10074175	dup	23175	3.22282	16
31	10327001	10637008	dup	310008	6.69983	80
31	16738941	16769028	dup	30088	4.68459	18
31	16904941	16954115	dup	49175	3.87924	27
31	18339941	18353443	dup	13503	3.18897	7
31	20844941	20858024	dup	13084	3.47914	4
31	21152941	21169306	dup	16366	3.73894	7
4	5945001	5962170	dup	17170	3.11373	9
4	8756001	9819534	dup	1063534	3.54912	529
4	13519001	13532080	dup	13080	3.90039	5
4	15046001	15058025	dup	12025	3.28163	9
4	15390001	15400245	dup	10245	3.5168	7
4	17237001	17260006	dup	23006	13.8496	1
4	20512001	20522143	dup	10143	3.41639	6
4	24840001	24851069	dup	11069	3.47051	4
4	24883001	24896428	dup	13428	6.58073	2
4	25238001	25252232	dup	14232	16.4298	1
4	25404001	25705648	dup	301648	6.87122	97
4	25708647	25746775	dup	38129	4.72079	14
4	25764647	25785252	dup	20606	4.17338	5
4	25862647	26035407	dup	172761	6.86659	63
4	26316647	26331144	dup	14498	7.56934	1
4	34027647	35162039	dup	1134393	4.44594	528
4	35768647	35779430	dup	10784	8.8896	1
4	36990647	37001902	dup	11256	3.2686	2
4	41738647	41751256	dup	12610	13.4668	1
4	48741647	48753522	dup	11876	2.85893	5
4	52408647	52451838	dup	43192	3.33488	22
4	52487647	52501797	dup	14151	3.44629	4
4	52577647	52598090	dup	20444	3.69981	9
4	52609647	52625320	dup	15674	2.95365	7
4	56857647	56868615	dup	10969	4.04004	6
4	57943647	58524730	dup	581084	5.03747	329
4	62912647	62928696	dup	16050	3.25626	4
4	65545647	65555744	dup	10098	2.72542	4
4	66365647	66377873	dup	12227	3.28163	7
4	71587647	72570010	dup	982364	4.64844	513
4	73192647	75145976	dup	1953330	5.17931	978
4	79637647	79962067	dup	324421	5.12797	73
4	81825647	82916757	dup	1091111	4.78162	548
4	86597557	86608837	dup	11281	3.25716	7
4	86673557	86684609	dup	11053	4.16459	7
4	87271557	87285573	dup	14017	17.6873	2
4	88977557	89586836	dup	609280	3.66126	261
4	94748557	94760661	dup	12105	3.60615	3
4	95016557	95066994	dup	50438	3.30776	29
4	95089557	95115790	dup	26234	3.68041	18
4	95136557	95180991	dup	44435	3.69773	30
4	95193557	95211583	dup	18027	3.36567	11
4	95254557	95324655	dup	70099	3.83146	37
4	95414557	95424630	dup	10074	4.20677	5
4	95534557	95560101	dup	25545	2.73791	10
4	95566557	95577671	dup	11115	3.95392	7
4	95614557	95625846	dup	11290	3.2247	3
4	95765557	95780142	dup	14586	3.14082	5
4	95846557	95858919	dup	12363	3.51368	3
4	96103557	96117684	dup	14128	2.98572	7
4	96491557	96521606	dup	30050	3.50981	9
4	96556557	96566732	dup	10176	3.03858	6
4	96621557	96632371	dup	10815	3.43029	6
4	96656557	96673730	dup	17174	3.34942	8
4	96933557	97013819	dup	80263	3.80231	37
4	97075557	97110269	dup	34713	3.8304	13
4	97134557	97175025	dup	40469	3.29814	18
4	97184557	97234937	dup	50381	2.97698	28
4	97267557	97348883	dup	81327	3.26519	43
4	101510557	101666154	dup	155598	14.5879	19
4	101968557	102224030	dup	255474	7.24718	65
4	102237237	102440717	dup	203481	7.83079	65
4	105070237	105081300	dup	11064	2.95168	7
4	105545237	105583405	dup	38169	3.15396	23
4	106572237	106583464	dup	11228	3.11124	7
4	107848237	107866336	dup	18100	3.27016	12
5	111001	125393	dup	14393	3.14644	8
5	396001	410325	dup	14325	3.23308	9
5	3288001	3325282	dup	37282	4.12536	15
5	6106001	6116663	dup	10663	3.9385	6
5	6279001	6289405	dup	10405	4.98902	1
5	10516001	10527489	dup	11489	3.14354	6
5	10788001	10815500	dup	27500	3.16583	16
5	14128147	14205759	dup	77613	3.74563	44
5	14223147	14261811	dup	38665	3.59109	10
5	14646147	14663702	dup	17556	3.26959	9
5	15973147	16916947	dup	943801	12.7455	194
5	21678952	21690516	dup	11565	3.74981	6
5	21915952	21951109	dup	35158	17.5096	15
5	27323952	27337839	dup	13888	10.1927	2
5	27772952	27787269	dup	14318	3.26736	7
5	28706952	28721647	dup	14696	3.18032	9
5	30246952	30259044	dup	12093	3.83173	9
5	30311952	30324025	dup	12074	3.75573	5
5	30335952	30350604	dup	14653	2.9726	5
5	30367952	30379030	dup	11079	4.6234	3
5	30393952	30412498	dup	18547	2.82949	8
5	30626952	30656519	dup	29568	3.25485	17
5	30687952	30738777	dup	50826	3.30076	15
5	30749952	30796518	dup	46567	3.51995	18
5	30972952	31233816	dup	260865	16.8203	58
5	32922952	32934128	dup	11177	3.02358	7
5	34365952	34455838	dup	89887	4.19817	30
5	35031952	35690402	dup	658451	21.9357	164
5	36146952	36205250	dup	58299	5.94859	23
5	36620952	36705071	dup	84120	47.0986	33
5	36706624	36783204	dup	76581	36.5128	29
5	38530624	38545956	dup	15333	4.23683	8
5	38992624	39019551	dup	26928	3.39284	6
5	39063624	39085451	dup	21828	3.7081	6
5	40148624	40170009	dup	21386	4.18341	4
5	40219624	40230190	dup	10567	6.01579	3
5	40263624	40278791	dup	15168	3.06419	5
5	40373624	40487012	dup	113389	4.63899	52
5	40500624	41198368	dup	697745	5.83835	235
5	43638624	43652716	dup	14093	3.19892	11
5	44135624	44244040	dup	108417	4.7181	50
5	44538624	44592006	dup	53383	15.9319	19
5	45484624	46149807	dup	665184	4.66755	344
5	46374624	46391151	dup	16528	3.91436	5
5	47063624	47227476	dup	163853	5.49448	50
5	47255624	47283766	dup	28143	3.02388	12
5	47356624	47800819	dup	444196	5.27867	130
5	48910624	48959245	dup	48622	22.7232	24
5	49046406	49296645	dup	250240	17.5901	95
5	49788406	49843881	dup	55476	13.8479	28
5	54788406	54833688	dup	45283	3.76357	20
5	54844406	54865525	dup	21120	3.56519	13
5	58421406	58468596	dup	47191	3.54713	29
5	60140406	60160552	dup	20147	3.41635	12
5	64801406	64824476	dup	23071	34.5753	4
5	75101406	75138161	dup	36756	3.81845	15
5	75164406	75181502	dup	17097	4.2397	7
5	77351406	77376593	dup	25188	3.19406	14
5	77392406	77448860	dup	56455	3.51685	27
5	86768406	86785671	dup	17266	12.0715	1
5	88206406	88270570	dup	64165	4.34093	26
5	93918406	93930581	dup	12176	3.11557	7
5	97052406	97068666	dup	16261	3.37353	8
5	99378406	99388590	dup	10185	3.99999	6
5	99507406	99519812	dup	12407	3.01653	5
5	99645406	99677494	dup	32089	6.04221	15
6	1	44520	dup	44520	6.1528	15
6	139001	249727	dup	110727	7.26944	61
6	8244842	8254910	dup	10069	3.46335	8
6	8750842	9422624	dup	671783	4.70627	369
6	10980842	10994040	dup	13199	3.07827	6
6	17905842	17926510	dup	20669	3.53972	3
6	18411842	18431509	dup	19668	3.0749	9
6	19482842	19528085	dup	45244	3.13543	24
6	19607842	19619885	dup	12044	3.46305	8
6	20296842	20840589	dup	543748	6.17009	299
6	21924842	21935040	dup	10199	3.4338	7
6	21956842	21967077	dup	10236	3.3316	6
6	23460842	23478274	dup	17433	3.19246	12
6	24933842	24946956	dup	13115	3.5547	10
6	25694842	25730128	dup	35287	3.73528	17
6	26506842	26518082	dup	11241	3.41358	8
6	26909842	26922934	dup	13093	3.32239	8
6	27374631	27402570	dup	27940	3.37867	20
6	30048631	30061322	dup	12692	3.27017	6
6	32709631	32720394	dup	10764	2.86414	5
6	34051631	34064954	dup	13324	3.25247	6
6	34965631	34977743	dup	12113	4.8973	1
6	35066631	35087171	dup	20541	48.406	1
6	37576631	37592937	dup	16307	2.53974	3
6	38220631	38308405	dup	87775	3.26068	32
6	38329631	38431891	dup	102261	3.5336	42
6	38502631	38537698	dup	35068	3.41357	15
6	39170631	39187832	dup	17202	2.76682	5
6	58759118	59588409	dup	829292	5.42478	360
6	65553118	65571570	dup	18453	3.72892	6
6	69402118	69423208	dup	21091	4.17128	14
6	69511118	69595227	dup	84110	3.45501	53
6	69699118	69709157	dup	10040	3.61849	6
6	69736118	69781259	dup	45142	3.68203	32
6	69855118	69865622	dup	10505	3.87983	7
6	69913118	69924400	dup	11283	2.83579	5
6	71739118	71752464	dup	13347	2.5949	5
6	71776118	71827465	dup	51348	2.95853	19
6	71844118	71855645	dup	11528	4.05551	5
6	71937118	71963321	dup	26204	3.1193	8
6	72376118	72395275	dup	19158	2.83475	9
6	72449118	72459231	dup	10114	3.86831	5
6	72623118	72674393	dup	51276	2.95434	26
6	72692118	72720311	dup	28194	2.59256	11
6	72833118	72850313	dup	17196	4.42416	7
6	72935118	72952529	dup	17412	3.39683	6
6	73070118	73090317	dup	20200	2.53085	7
6	73213118	73241214	dup	28097	3.47671	11
6	73292118	73304305	dup	12188	3.32854	5
6	73329118	73347702	dup	18585	3.73649	3
6	74417118	74441564	dup	24447	3.34686	8
6	74457118	74502171	dup	45054	3.1657	6
6	74532118	74546415	dup	14298	2.786	5
6	74619118	74678347	dup	59230	4.17879	37
6	75726118	75737186	dup	11069	3.35703	5
6	76603118	76619933	dup	16816	2.73872	6
6	82848118	82864546	dup	16429	3.33393	8
6	83593118	83604434	dup	11317	3.60793	6
7	942001	953047	dup	11047	3.25535	8
7	1551001	1789895	dup	238895	3.75772	90
7	4424001	4446207	dup	22207	4.20838	9
7	4488001	4545207	dup	57207	4.48304	22
7	5033001	5104118	dup	71118	4.00194	29
7	9497001	9511376	dup	14376	5.80641	8
7	22456001	22475413	dup	19413	3.42591	14
7	24630001	25133386	dup	503386	4.73541	237
7	29035001	29054610	dup	19610	3.37856	10
7	30964001	30978672	dup	14672	3.87517	8
7	31054001	31065624	dup	11624	3.74548	7
7	31121001	31131127	dup	10127	3.48864	2
7	31139001	31181130	dup	42130	3.23694	14
7	31347001	31357557	dup	10557	5.61814	1
7	31385001	31403879	dup	18879	3.26563	8
7	31453001	31464046	dup	11046	3.72998	6
7	31498001	31520066	dup	22066	4.3129	6
7	31614001	31624368	dup	10368	4.09101	6
7	31688001	31712360	dup	24360	2.99856	9
7	33004001	33022481	dup	18481	2.95999	5
7	33056001	33092552	dup	36552	3.15497	11
7	33225001	33238058	dup	13058	3.852	8
7	33583001	33594141	dup	11141	3.08726	7
7	34143001	34337601	dup	194601	3.91078	74
7	34616001	34729260	dup	113260	3.71834	53
7	35852001	35865300	dup	13300	3.33466	8
7	39521001	40071524	dup	550524	5.15588	323
7	40504001	40516024	dup	12024	2.9983	6
7	41359001	41370025	dup	11025	3.31385	7
7	41748001	41766558	dup	18558	3.11557	9
7	43607001	43955648	dup	348648	4.34625	51
7	43975185	44399252	dup	424068	7.14071	130
7	45808185	48162037	dup	2353853	4.06629	601
7	48169406	48652578	dup	483173	5.42323	133
7	50069406	50102982	dup	33577	3.54711	12
7	50242406	50266935	dup	24530	3.25962	7
7	50380406	50409327	dup	28922	3.1248	8
7	50424406	50435739	dup	11334	3.92532	2
7	50729406	50789230	dup	59825	3.77171	19
7	51080406	51103648	dup	23243	3.1851	7
7	51139406	51155033	dup	15628	3.30815	4
7	51513406	51535007	dup	21602	3.26816	9
7	51720406	51742745	dup	22340	2.61441	5
7	52015406	52148949	dup	133544	6.95573	44
7	52411406	52433586	dup	22181	5.2454	10
7	52487406	52532476	dup	45071	7.71409	16
7	52624406	52749543	dup	125138	4.79743	56
7	53269406	53281323	dup	11918	3.17533	4
7	54067406	54086998	dup	19593	3.1432	11
7	56549406	56582580	dup	33175	4.01742	18
7	56613406	56649599	dup	36194	3.78327	19
7	58086406	58100007	dup	13602	3.33135	4
7	58849406	58867541	dup	18136	2.96809	8
7	66512406	66522770	dup	10365	3.06458	6
7	68091406	68101446	dup	10041	2.9117	6
7	68983406	68994714	dup	11309	3.0617	5
7	71151406	71174111	dup	22706	3.37088	6
7	72120406	72133764	dup	13359	3.12575	6
7	72175406	72207521	dup	32116	3.6064	17
7	72262406	74912427	dup	2650022	6.14961	1376
7	74945406	74964102	dup	18697	2.67073	9
7	75874406	75891669	dup	17264	3.10268	4
7	75984406	75997860	dup	13455	4.67987	9
7	76030406	76074754	dup	44349	3.93274	14
7	77267406	77303946	dup	36541	2.97724	9
7	80530406	80544714	dup	14309	3.2837	8
7	83426406	83448818	dup	22413	4.12107	8
7	83564406	83574753	dup	10348	4.42669	6
7	83593406	83606176	dup	12771	4.03829	7
7	86335406	86536281	dup	200876	4.67789	80
7	86970406	86999833	dup	29428	3.32275	11
7	87669406	87686472	dup	17067	3.11016	9
7	90697406	90720833	dup	23428	125.16	8
7	96406406	96420551	dup	14146	3.22701	10
7	98504406	98523907	dup	19502	13.5492	8
8	46001	101045	dup	55045	5.57935	19
8	232001	476888	dup	244888	3.58252	107
8	550001	588453	dup	38453	8.28878	20
8	874001	893049	dup	19049	3.29417	13
8	1215001	1235964	dup	20964	2.77611	4
8	1399001	1410232	dup	11232	2.96322	8
8	1555001	2981073	dup	1426073	4.24265	522
8	3318001	3329092	dup	11092	3.29879	7
8	3411001	3421073	dup	10073	3.67772	3
8	3656001	4133193	dup	477193	13.7856	240
8	4315001	4483027	dup	168027	3.82686	81
8	4708001	5688816	dup	980816	5.58161	462
8	6366001	6379064	dup	13064	3.5327	3
8	7422001	7442817	dup	20817	3.94655	11
8	8532001	8554046	dup	22046	3.36984	15
8	11020001	11293133	dup	273133	4.21674	88
8	11889001	11900526	dup	11526	3.13642	7
8	12941001	13082824	dup	141824	7.08413	46
8	13086558	13200451	dup	113894	4.03841	53
8	13601558	13611711	dup	10154	3.24736	6
8	13866558	13878151	dup	11594	3.18182	6
8	13901558	13913689	dup	12132	3.5426	8
8	14309558	14319590	dup	10033	3.73179	3
8	16816558	16827768	dup	11211	2.89458	5
8	18622558	18638557	dup	16000	3.55365	13
8	19679558	19689717	dup	10160	3.7733	4
8	20359558	20393655	dup	34098	4.19669	19
8	20548558	20558589	dup	10032	3.38473	6
8	21927558	22058856	dup	131299	4.42437	72
8	22926558	22938506	dup	11949	3.13438	8
8	23646558	23659125	dup	12568	3.55428	7
8	24704558	24716309	dup	11752	3.31165	5
8	25290558	25301285	dup	10728	2.75059	4
8	25839558	25849745	dup	10188	3.20773	4
8	27544558	27559971	dup	15414	3.23875	6
8	27872558	27884579	dup	12022	3.50201	6
8	27903558	27915777	dup	12220	3.78019	6
8	28332558	28347771	dup	15214	3.55285	10
8	28358558	28379945	dup	21388	4.10686	8
8	28404558	28454611	dup	50054	4.13564	32
8	28467558	28480875	dup	13318	3.84492	6
8	28489558	28509688	dup	20131	4.34153	11
8	28519558	28529676	dup	10119	4.6147	7
8	28596558	28647319	dup	50762	4.01878	22
8	28655558	28671650	dup	16093	4.0057	9
8	28719558	28730002	dup	10445	3.78013	4
8	28753558	28800870	dup	47313	4.90003	23
8	29621558	29638654	dup	17097	2.93716	9
8	30109558	30126838	dup	17281	3.37633	7
8	30234559	30249538	dup	14980	312.851	1
8	30344925	30381449	dup	36525	3.1631	12
8	30448925	30476491	dup	27567	3.42758	5
8	33093925	33107924	dup	14000	3.09462	8
8	33324925	33346397	dup	21473	4.41449	10
8	33449925	33467042	dup	17118	6.1134	1
8	33909925	33944129	dup	34205	3.69301	13
8	35786925	35804144	dup	17220	3.34447	6
8	36438925	36458393	dup	19469	5.02669	4
8	37045925	37062077	dup	16153	4.51093	7
8	38298925	38313079	dup	14155	3.85174	7
8	38661925	38672596	dup	10672	3.42233	6
8	41427925	41441452	dup	13528	3.40699	2
8	45306925	45362253	dup	55329	3.23766	30
8	45965925	45980116	dup	14192	4.67345	5
8	47135925	47148174	dup	12250	6.62786	1
8	49174925	49695618	dup	520694	4.92351	259
8	56906925	56917135	dup	10211	3.28762	5
8	63851925	63868007	dup	16083	2.92489	11
8	65447925	65458989	dup	11065	3.48887	5
8	68396925	68413123	dup	16199	3.05305	10
8	79795706	80465558	dup	669853	6.95686	320
8	83610706	83624217	dup	13512	7.33211	1
8	88955706	89006288	dup	50583	64.0174	24
8	89085706	89101757	dup	16052	44.6779	7
8	89222706	89275029	dup	52324	4.917	31
8	90089706	90132189	dup	42484	6.49146	24
8	90621706	90631864	dup	10159	3.79107	8
8	91093706	91104728	dup	11023	3.4588	5
8	93224706	93246773	dup	22068	3.46221	18
8	93341706	93352398	dup	10693	3.63998	7
8	93717706	93730747	dup	13042	3.62375	5
NW_001867446.1	1	646168	dup	646168	25.0197	182
NW_001867457.1	1	622317	dup	622317	32.8252	227
NW_001867468.1	68001	198788	dup	130788	4.00765	5
NW_001867468.1	246001	276310	dup	30310	3.61388	6
NW_001867468.1	431001	811265	dup	380265	4.88558	64
NW_001867479.1	1	518000	dup	518000	24.3915	144
NW_001867490.1	1	437695	dup	437695	16.289	116
NW_001867501.1	1	452584	dup	452584	11.5647	116
NW_001867512.1	1	469430	dup	469430	12.711	121
NW_001867523.1	1	242546	dup	242546	10.3025	70
NW_001867534.1	1	559816	dup	559816	14.6387	115
NW_001867545.1	1	521230	dup	521230	55.9419	183
NW_001867556.1	1	363683	dup	363683	9.62903	169
NW_001867567.1	1	45000	dup	45000	15.9311	3
NW_001867567.1	213581	237388	dup	23808	22.5741	2
NW_001867578.1	1	295379	dup	295379	28.813	88
NW_001867589.1	1	352610	dup	352610	64.1942	111
NW_001867600.1	1	365177	dup	365177	32.6669	123
NW_001867611.1	1	419140	dup	419140	12.0469	75
NW_001867622.1	1	385616	dup	385616	6.13524	102
NW_001867633.1	1	302266	dup	302266	11.6125	90
NW_001867644.1	1	293388	dup	293388	21.6966	83
NW_001867655.1	1	12787	dup	12787	5.79133	8
NW_001867655.1	84001	114160	dup	30160	5.78876	14
NW_001867666.1	1	281794	dup	281794	9.23855	85
NW_001867677.1	1	301084	dup	301084	15.2558	156
NW_001867688.1	1	294375	dup	294375	52.8561	78
NW_001867699.1	1	281369	dup	281369	58.0307	103
NW_001867710.1	1	258546	dup	258546	24.8145	69
NW_001867732.1	1	310830	dup	310830	25.4534	80
NW_001867743.1	54001	239311	dup	185311	3.74195	62
NW_001867754.1	1	249702	dup	249702	24.8745	66
NW_001867765.1	58001	81882	dup	23882	16.124	4
NW_001867765.1	234349	294112	dup	59764	9.86124	8
NW_001867787.1	1	258902	dup	258902	15.1611	94
NW_001867798.1	1	277865	dup	277865	8.5333	82
NW_001867809.1	1	199000	dup	199000	9.48644	27
NW_001867820.1	3001	215676	dup	212676	4.67334	14
NW_001867831.1	3001	63116	dup	60116	3.47196	4
NW_001867831.1	166001	193079	dup	27079	3.18163	8
NW_001867842.1	1	237230	dup	237230	10.833	49
NW_001867853.1	13001	209738	dup	196738	9.06178	97
NW_001867864.1	1	219492	dup	219492	24.2204	56
NW_001867875.1	1	252096	dup	252096	12.9169	66
NW_001867886.1	1	202207	dup	202207	16.1989	73
NW_001867897.1	1	69210	dup	69210	3.96185	12
NW_001867897.1	132001	147168	dup	15168	3.55846	4
NW_001867897.1	199001	225668	dup	26668	4.73177	14
NW_001867908.1	1	196384	dup	196384	20.4963	87
NW_001867919.1	1	190160	dup	190160	35.2103	57
NW_001867930.1	265908	477850	dup	211943	36.2831	2
NW_001867941.1	1	190692	dup	190692	24.5514	60
NW_001867952.1	1	23000	dup	23000	167.121	1
NW_001867952.1	214609	304080	dup	89472	16.0239	13
NW_001867963.1	1	251832	dup	251832	13.7116	36
NW_001867974.1	1	489479	dup	489479	4.74027	31
NW_001867985.1	1	197684	dup	197684	26.2524	8
NW_001867996.1	1	265258	dup	265258	10.3858	42
NW_001868007.1	1	189582	dup	189582	18.8954	68
NW_001868018.1	1	161729	dup	161729	69.0063	43
NW_001868029.1	1	241604	dup	241604	6.64412	42
NW_001868040.1	1	156748	dup	156748	8.58732	64
NW_001868051.1	1	146589	dup	146589	23.7538	38
NW_001868062.1	1	179626	dup	179626	24.0015	22
NW_001868073.1	1	164158	dup	164158	6.44513	89
NW_001868084.1	1	164118	dup	164118	27.6489	39
NW_001868095.1	39001	150721	dup	111721	3.66776	24
NW_001868106.1	1	142436	dup	142436	80.4831	72
NW_001868117.1	1	184115	dup	184115	18.1304	33
NW_001868128.1	1	137403	dup	137403	21.897	33
NW_001868139.1	1	135432	dup	135432	13.47	40
NW_001868150.1	17001	173163	dup	156163	18.3419	32
NW_001868161.1	21001	287000	dup	266000	15.2218	11
NW_001868172.1	6001	155281	dup	149281	4.43133	51
NW_001868183.1	1	133551	dup	133551	22.2989	19
NW_001868205.1	11001	150399	dup	139399	4.21854	32
NW_001868216.1	2001	127557	dup	125557	5.13611	46
NW_001868227.1	1	111689	dup	111689	13.2771	41
NW_001868238.1	1	135624	dup	135624	20.6256	35
NW_001868249.1	38001	142393	dup	104393	4.67173	15
NW_001868260.1	1	122650	dup	122650	29.319	40
NW_001868282.1	1	158893	dup	158893	32.5929	53
NW_001868293.1	1	127395	dup	127395	24.1901	38
NW_001868315.1	1	116507	dup	116507	23.8282	32
NW_001868326.1	1	248044	dup	248044	17.9565	58
NW_001868337.1	1	116119	dup	116119	16.9693	19
NW_001868348.1	1	125838	dup	125838	55.3728	41
NW_001868359.1	1	113161	dup	113161	24.6791	36
NW_001868381.1	1	232118	dup	232118	11.659	34
NW_001868392.1	1	61132	dup	61132	26.8572	17
NW_001868403.1	3001	263185	dup	260185	4.48583	58
NW_001868414.1	1	109702	dup	109702	15.895	25
NW_001868436.1	1	99196	dup	99196	37.0927	28
NW_001868447.1	1	95060	dup	95060	14.6979	31
NW_001868458.1	1	127557	dup	127557	27.7086	31
NW_001868469.1	1	258700	dup	258700	5.69639	32
NW_001868480.1	2001	28468	dup	26468	3.86893	12
NW_001868480.1	49001	78598	dup	29598	4.33847	13
NW_001868491.1	46001	88649	dup	42649	18.92	7
NW_001868513.1	1	88827	dup	88827	24.9877	26
NW_001868546.1	1	84606	dup	84606	21.4917	25
NW_001868557.1	1	46000	dup	46000	34.9769	2
NW_001868568.1	1	239787	dup	239787	15.6793	23
NW_001868579.1	1	86231	dup	86231	7.72009	38
NW_001868590.1	1	75920	dup	75920	22.461	26
NW_001868612.1	1	92196	dup	92196	11.1609	52
NW_001868623.1	1	79085	dup	79085	24.7337	23
NW_001868634.1	1	91551	dup	91551	19.3555	17
NW_001868645.1	1	80632	dup	80632	117.813	27
NW_001868656.1	4001	56266	dup	52266	6.58013	20
NW_001868667.1	1	75249	dup	75249	18.3677	11
NW_001868689.1	1	82016	dup	82016	4.2174	26
NW_001868700.1	1	102451	dup	102451	14.6723	21
NW_001868711.1	1	66250	dup	66250	5.5679	33
NW_001868722.1	31001	76505	dup	45505	3.68342	15
NW_001868733.1	1	88107	dup	88107	137.963	25
NW_001868744.1	1	42069	dup	42069	21.9579	8
NW_001868755.1	1	74613	dup	74613	5.51303	27
NW_001868766.1	1	83251	dup	83251	18.6275	12
NW_001868799.1	2001	73543	dup	71543	22.1748	22
NW_001868821.1	1	65861	dup	65861	5.05629	26
NW_001868832.1	1	67544	dup	67544	23.8354	10
NW_001868854.1	1	34070	dup	34070	4.91375	22
NW_001868854.1	47001	63050	dup	16050	3.4042	10
NW_001868865.1	1	64623	dup	64623	33.4169	23
NW_001868876.1	1	93248	dup	93248	61.634	25
NW_001868887.1	1	71601	dup	71601	22.9374	6
NW_001868898.1	1	82890	dup	82890	121.302	22
NW_001868909.1	1001	65494	dup	64494	5.5771	31
NW_001868920.1	176001	238569	dup	62569	4.07667	21
NW_001868931.1	1	66199	dup	66199	25.6851	21
NW_001868953.1	1	70893	dup	70893	78.4631	37
NW_001868964.1	1	86205	dup	86205	24.1221	27
NW_001868975.1	1	91833	dup	91833	42.4099	26
NW_001868986.1	1	57525	dup	57525	25.4708	15
NW_001868997.1	1	68468	dup	68468	4.60394	20
NW_001869008.1	1	93944	dup	93944	130.851	17
NW_001869019.1	1	14499	dup	14499	6.40513	6
NW_001869030.1	1	65337	dup	65337	74.8686	35
NW_001869074.1	1	74797	dup	74797	36.5247	13
NW_001869107.1	1	60268	dup	60268	27.1855	22
NW_001869118.1	1	60158	dup	60158	31.5802	25
NW_001869140.1	45001	61370	dup	16370	6.12057	7
NW_001869151.1	1	55461	dup	55461	16.7758	19
NW_001869173.1	1	68384	dup	68384	49.8592	22
NW_001869184.1	1	64173	dup	64173	5.2347	18
NW_001869195.1	1	68201	dup	68201	25.8187	27
NW_001869206.1	1	67297	dup	67297	36.7805	17
NW_001869217.1	1	66514	dup	66514	9.13639	21
NW_001869272.1	1	71645	dup	71645	17.4567	9
NW_001869283.1	1	55017	dup	55017	27.1179	15
NW_001869294.1	1	52450	dup	52450	133.476	18
NW_001869305.1	1	55688	dup	55688	29.2807	6
NW_001869327.1	54001	68345	dup	14345	3.64257	4
NW_001869349.1	1	42701	dup	42701	12.9588	11
NW_001869360.1	1	63115	dup	63115	45.7854	27
NW_001869371.1	1	52369	dup	52369	25.9944	10
NW_001869382.1	1	52254	dup	52254	43.16	9
NW_001869404.1	1	68983	dup	68983	28.9143	11
NW_001869426.1	1	64533	dup	64533	24.4267	15
NW_001869437.1	1	20836	dup	20836	29.282	2
NW_001869448.1	1	54640	dup	54640	11.0975	8
NW_001869459.1	1	49875	dup	49875	6.43712	12
NW_001869470.1	1	75908	dup	75908	15.8561	26
NW_001869481.1	1	45280	dup	45280	20.9136	9
NW_001869492.1	2001	47718	dup	45718	5.11355	20
NW_001869514.1	1	45042	dup	45042	146.922	11
NW_001869525.1	1	46667	dup	46667	60.1249	17
NW_001869547.1	1	53316	dup	53316	29.5435	11
NW_001869558.1	1	20318	dup	20318	4.83969	10
NW_001869569.1	1	77376	dup	77376	9.6008	19
NW_001869580.1	1	73379	dup	73379	41.7689	23
NW_001869591.1	4001	15088	dup	11088	4.41784	5
NW_001869602.1	2001	228521	dup	226521	12.6347	5
NW_001869613.1	1	48174	dup	48174	4.14361	10
NW_001869624.1	1	40702	dup	40702	13.414	19
NW_001869657.1	1	42455	dup	42455	88.4997	18
NW_001869679.1	1	81363	dup	81363	120.872	14
NW_001869690.1	1	35583	dup	35583	16.6166	21
NW_001869723.1	1	55589	dup	55589	31.299	10
NW_001869734.1	1	41284	dup	41284	49.0618	8
NW_001869778.1	1	52530	dup	52530	4.61665	19
NW_001869844.1	1	37847	dup	37847	100.29	15
NW_001869855.1	1	57735	dup	57735	24.6546	12
NW_001869888.1	1	37113	dup	37113	3.45079	14
NW_001869910.1	2001	21010	dup	19010	6.39792	7
NW_001869921.1	1	41651	dup	41651	36.4082	12
NW_001869943.1	1	47989	dup	47989	6.65607	11
NW_001869965.1	1	36014	dup	36014	40.6615	10
NW_001869987.1	1	62629	dup	62629	60.7588	12
NW_001870031.1	2001	37131	dup	35131	6.35998	17
NW_001870075.1	1	36072	dup	36072	10.8419	16
NW_001870086.1	1	83259	dup	83259	49.2458	8
NW_001870108.1	1	34855	dup	34855	39.4713	6
NW_001870119.1	1	34595	dup	34595	20.8229	16
NW_001870130.1	1	26520	dup	26520	4.82385	10
NW_001870141.1	1	35283	dup	35283	5.78256	21
NW_001870185.1	18001	33469	dup	15469	2.55194	5
NW_001870196.1	1	49560	dup	49560	21.7346	16
NW_001870207.1	1	31940	dup	31940	12.8137	10
NW_001870218.1	1	35919	dup	35919	54.0367	14
NW_001870229.1	1	31476	dup	31476	6.44369	17
NW_001870251.1	1	45086	dup	45086	26.2635	20
NW_001870273.1	1	55765	dup	55765	48.4048	8
NW_001870306.1	1	27768	dup	27768	12.4946	4
NW_001870317.1	1	204510	dup	204510	5.15665	7
NW_001870372.1	1	30637	dup	30637	4.24654	14
NW_001870383.1	1	29865	dup	29865	31.3011	9
NW_001870405.1	18001	29695	dup	11695	3.09603	5
NW_001870427.1	1	50866	dup	50866	128.33	10
NW_001870449.1	1	21351	dup	21351	4.37219	8
NW_001870460.1	1	24570	dup	24570	31.4303	6
NW_001870471.1	1	36281	dup	36281	14.7523	8
NW_001870493.1	1	34685	dup	34685	3.87949	8
NW_001870526.1	1	30279	dup	30279	10.3965	14
NW_001870548.1	1	28137	dup	28137	14.969	8
NW_001870559.1	1	29559	dup	29559	5.20518	12
NW_001870647.1	1	48111	dup	48111	15.6474	7
NW_001870658.1	1	29839	dup	29839	26.0855	6
NW_001870702.1	1	24314	dup	24314	14.6151	6
NW_001870713.1	1	26312	dup	26312	121.626	9
NW_001870746.1	1	26070	dup	26070	20.3158	7
NW_001870823.1	1	27322	dup	27322	17.8738	13
NW_001870845.1	1	24125	dup	24125	20.0692	14
NW_001870878.1	1	77568	dup	77568	27.5933	10
NW_001870911.1	1	28361	dup	28361	12.4379	9
NW_001870933.1	1	50104	dup	50104	4.99752	11
NW_001870955.1	1	25149	dup	25149	40.9351	10
NW_001870966.1	1	41292	dup	41292	25.8386	10
NW_001870977.1	1	25020	dup	25020	46.8684	22
NW_001871032.1	1	206434	dup	206434	19.1472	7
NW_001871043.1	1	25218	dup	25218	26.3003	14
NW_001871076.1	1	26127	dup	26127	8.87955	7
NW_001871109.1	1	23874	dup	23874	21.5058	7
NW_001871131.1	1	50285	dup	50285	10.1942	4
NW_001871142.1	1	22546	dup	22546	25.5556	8
NW_001871164.1	11001	45210	dup	34210	4.10952	6
NW_001871175.1	7001	23276	dup	16276	5.12519	6
NW_001871186.1	1	24998	dup	24998	6.9959	14
NW_001871197.1	1	17634	dup	17634	20.6902	5
NW_001871219.1	2001	22359	dup	20359	9.42595	10
NW_001871241.1	1	20127	dup	20127	35.7074	4
NW_001871263.1	1	18840	dup	18840	26.0508	8
NW_001871296.1	1	24325	dup	24325	22.7345	11
NW_001871318.1	1	20531	dup	20531	81.4036	13
NW_001871340.1	1	40870	dup	40870	12.4095	8
NW_001871395.1	1	39519	dup	39519	207.15	5
NW_001871450.1	1	17733	dup	17733	13.8769	6
NW_001871483.1	1	21025	dup	21025	53.9815	11
NW_001871505.1	1	23132	dup	23132	5.95207	11
NW_001871527.1	1001	19967	dup	18967	5.3154	10
NW_001871538.1	1	21059	dup	21059	19.3813	6
NW_001871582.1	1	19168	dup	19168	4.76301	12
NW_001871593.1	1	20045	dup	20045	11.7879	8
NW_001871648.1	1	57586	dup	57586	8.89656	11
NW_001871681.1	1	17190	dup	17190	27.7919	7
NW_001871692.1	1	22671	dup	22671	49.8115	10
NW_001871725.1	1	16242	dup	16242	14.6457	3
NW_001871758.1	1	16614	dup	16614	13.4033	7
NW_001871813.1	1	19427	dup	19427	4.83801	10
NW_001871857.1	1	20970	dup	20970	16.9681	10
NW_001871879.1	1	17760	dup	17760	13.3737	6
NW_001871890.1	1	19345	dup	19345	110.412	6
NW_001872044.1	1	15344	dup	15344	24.469	8
NW_001872077.1	1	16957	dup	16957	146.387	4
NW_001872110.1	1	19105	dup	19105	92.0484	8
NW_001872187.1	1	18388	dup	18388	46.8675	11
NW_001872198.1	1	20140	dup	20140	27.344	6
NW_001872264.1	1	19555	dup	19555	51.1512	6
NW_001872297.1	1	45093	dup	45093	29.3622	8
NW_001872385.1	1	18153	dup	18153	9.72011	10
NW_001872418.1	1	17380	dup	17380	35.417	9
NW_001872462.1	2001	44085	dup	42085	31.3379	8
NW_001872495.1	1	16260	dup	16260	4.68605	7
NW_001872605.1	1	16323	dup	16323	14.2294	7
NW_001872638.1	1	17713	dup	17713	132.48	6
NW_001872671.1	1	16429	dup	16429	18.3546	6
NW_001872682.1	1	17219	dup	17219	51.6039	8
NW_001872693.1	1	18421	dup	18421	40.0747	5
NW_001872737.1	1	22580	dup	22580	119.122	6
NW_001872759.1	1	16295	dup	16295	34.2561	10
NW_001872825.1	1	15741	dup	15741	28.7061	6
NW_001872858.1	1	15047	dup	15047	6.96667	9
NW_001872990.1	1	13208	dup	13208	3.57498	7
NW_001873034.1	1	40777	dup	40777	4.88295	4
NW_001873056.1	1	19352	dup	19352	14.4084	5
NW_001873122.1	1	43479	dup	43479	33.2634	9
NW_001873155.1	1001	12884	dup	11884	4.67414	6
NW_001873243.1	1	41384	dup	41384	34.4188	7
NW_001873650.1	1	17682	dup	17682	18.9322	5
NW_001873683.1	1	12307	dup	12307	7.00907	3
NW_001873771.1	1	33808	dup	33808	81.4487	4
NW_001873793.1	1	11295	dup	11295	4.52298	6
NW_001873837.1	1	13361	dup	13361	6.36282	8
NW_001873969.1	1	20350	dup	20350	115.847	8
NW_001874013.1	1	13620	dup	13620	32.758	8
NW_001874035.1	1	12394	dup	12394	12.6571	4
NW_001874134.1	1	13082	dup	13082	88.1507	8
NW_001874178.1	1	12796	dup	12796	9.6776	6
NW_001875686.1	1	111239	dup	111239	17.4403	10
NW_001875797.1	1	81115	dup	81115	27.6116	45
NW_001875797.1	375001	424594	dup	49594	5.88883	7
NW_001875797.1	1343001	1373468	dup	30468	3.65696	8
NW_001876019.1	837001	848597	dup	11597	4.89827	4
NW_001876019.1	873001	887697	dup	14697	4.4256	5
NW_001876130.1	1	91958	dup	91958	23.0888	6
NW_001876130.1	134001	171775	dup	37775	3.43576	6
NW_001876130.1	187001	219075	dup	32075	3.54672	4
NW_001876130.1	319677	1334505	dup	1014829	20.4875	271
NW_001876241.1	1	1416688	dup	1416688	12.3484	312
NW_001876352.1	1	1237965	dup	1237965	15.8296	339
NW_001876463.1	1	229221	dup	229221	15.3107	76
NW_001876463.1	339001	368418	dup	29418	3.1118	9
NW_001876463.1	385001	395409	dup	10409	3.58746	4
NW_001876463.1	432001	453518	dup	21518	3.69266	12
NW_001876463.1	477001	490487	dup	13487	3.15394	3
NW_001876463.1	558001	599215	dup	41215	2.89565	22
NW_001876463.1	618001	636339	dup	18339	3.26671	5
NW_001876463.1	653001	670106	dup	17106	5.76019	1
NW_001876463.1	785001	852211	dup	67211	3.96989	31
NW_001876463.1	879001	893407	dup	14407	4.28119	6
NW_001876685.1	1	995589	dup	995589	53.5757	387
NW_001876796.1	1001	38741	dup	37741	3.16646	11
NW_001876796.1	67001	79759	dup	12759	3.83093	6
NW_001876796.1	150001	284196	dup	134196	4.80957	75
NW_001876796.1	348001	384525	dup	36525	4.07227	11
NW_001876796.1	395001	408169	dup	13169	3.78498	5
NW_001876796.1	557001	744741	dup	187741	4.49174	80
NW_001876907.1	1	971145	dup	971145	17.8998	227
NW_001877006.1	1	554548	dup	554548	3.38354	195
NW_001877006.1	587001	622459	dup	35459	3.48124	16
NW_001877006.1	666001	796929	dup	130929	6.82979	59
NW_001877017.1	754001	765712	dup	11712	3.47619	3
NW_001877028.1	1	741765	dup	741765	23.801	204
NW_001877039.1	360001	376311	dup	16311	3.37614	8
NW_001877039.1	610001	633077	dup	23077	9.1627	11
X	762001	1452392	dup	690392	5.36957	350
X	3868001	3879160	dup	11160	3.03168	3
X	6234001	6245049	dup	11049	3.27067	5
X	9043001	9060154	dup	17154	13.9752	14
X	13318001	13339026	dup	21026	3.74004	14
X	16908001	16919949	dup	11949	326.783	1
X	17428001	17489697	dup	61697	3.80911	18
X	18491001	18502483	dup	11483	4.93481	6
X	18535001	18549107	dup	14107	5.02189	6
X	20939001	20962022	dup	23022	65.9619	17
X	24257001	24338611	dup	81611	4.04011	34
X	24538001	24550695	dup	12695	3.07122	6
X	27360001	27463290	dup	103290	3.87313	42
X	27687001	27699122	dup	12122	3.9293	7
X	28610001	28703435	dup	93435	3.62905	25
X	29555001	29578135	dup	23135	2.89327	9
X	29720001	29763839	dup	43839	10.9916	14
X	30114001	30133511	dup	19511	9.38793	6
X	32345001	32355994	dup	10994	3.75799	3
X	34320001	34333971	dup	13971	19.5577	1
X	40362001	40375169	dup	13169	6.97321	1
X	41124001	41362180	dup	238180	6.78489	37
X	41541030	41695361	dup	154332	3.49215	47
X	42361030	42399960	dup	38931	28.7622	1
X	43166030	43217390	dup	51361	4.78018	4
X	43766030	43782168	dup	16139	5.48733	6
X	44024030	44038739	dup	14710	5.59633	5
X	44085030	44161116	dup	76087	11.995	6
X	44175030	44216094	dup	41065	3.82674	12
X	44322030	44472999	dup	150970	15.6091	32
X	44511469	44535333	dup	23865	3.36403	2
X	44551469	44597442	dup	45974	4.41686	3
X	45153469	45268925	dup	115457	3.70371	34
X	45272205	45363340	dup	91136	17.4728	30
X	45454205	45523294	dup	69090	3.42735	15
X	47389205	47446627	dup	57423	2.96874	15
X	47900205	47922785	dup	22581	8.13832	1
X	48839205	48855734	dup	16530	10.1871	2
X	51656205	51670072	dup	13868	5.83471	1
X	52018205	52072907	dup	54703	4.16579	14
X	53467205	53544399	dup	77195	4.8055	8
X	54340205	54433224	dup	93020	4.51918	17
X	55299164	55311881	dup	12718	6.04442	1
X	56789164	56874732	dup	85569	45.1944	41
X	57652164	57771367	dup	119204	6.64874	31
X	60386164	60401284	dup	15121	2.70659	4
X	69819164	69830450	dup	11287	4.91981	2
X	74300449	74358258	dup	57810	2.8138	5
X	79907449	79926636	dup	19188	3.53207	4
X	79997449	80187895	dup	190447	8.90631	80
X	80528339	80666424	dup	138086	6.5735	44
X	80927339	80940585	dup	13247	3.24983	4
X	80982339	81146759	dup	164421	7.59059	63
X	81390339	81634714	dup	244376	4.3925	66
X	81915339	82046521	dup	131183	9.18309	30
X	83699339	83710501	dup	11163	2.71017	4
X	83824339	84115440	dup	291102	7.60753	106
X	89136339	89154231	dup	17893	2.87116	3
X	91666615	91677719	dup	11105	29.3939	1
X	92039615	92215614	dup	176000	3.65459	48
X	93591615	93601830	dup	10216	3.35976	7
X	94674615	94688857	dup	14243	3.17548	9
X	95391615	95470756	dup	79142	14.789	22
X	96020615	96039210	dup	18596	4.06032	9
X	98155615	98648540	dup	492926	4.55632	198
X	105490615	105500693	dup	10079	3.12212	5
X	106494615	106508884	dup	14270	3.21526	3
X	107350615	107559855	dup	209241	14.294	69
X	107646615	107664360	dup	17746	3.69319	10
X	107699615	107764214	dup	64600	3.30337	25
X	107769615	107820917	dup	51303	3.54334	18
X	107881615	107891785	dup	10171	3.63381	4
X	107942615	107955453	dup	12839	3.76034	6
X	110173615	110183818	dup	10204	2.78036	7
X	111440615	111465295	dup	24681	9.06811	1
X	112124153	112139297	dup	15145	4.73328	4
X	115842153	115871175	dup	29023	4.61531	19
X	117972045	117987491	dup	15447	5.25322	2
X	118224045	118962194	dup	738150	6.19133	226
X	119707045	119719089	dup	12045	3.12223	6
X	120420045	120437904	dup	17860	2.76593	9
X	120613045	120653663	dup	40619	8.21873	24
X	120768045	120800885	dup	32841	8.62316	10
X	120823045	120892448	dup	69404	5.23255	22
X	121238045	121271676	dup	33632	9.09097	9
X	121458045	121783626	dup	325582	3.85563	98
X	122138045	123799410	dup	1661366	6.87075	645

## Sheet: S1.4
Table S1.4	SD regions of rabbit genome detected by WSSD method
Chr.	start	end	type	length	copynumber	count of copy windows
1	93001	107258	dup	14258	3.01709	9
1	224001	342236	dup	118236	7.08102	68
1	1084001	1094274	dup	10274	3.23089	6
1	1683001	1754394	dup	71394	4.23844	29
1	11354001	11364505	dup	10505	3.40929	6
1	11640001	11708556	dup	68556	3.48497	25
1	12107001	12119021	dup	12021	3.03547	6
1	14070001	14096594	dup	26594	3.73343	6
1	17977001	17991122	dup	14122	3.11638	6
1	19087001	19106264	dup	19264	3.52023	15
1	20383001	20393332	dup	10332	5.00658	5
1	20494001	20509264	dup	15264	4.12411	3
1	26732001	26748106	dup	16106	9.2539	1
1	27872001	27882477	dup	10477	3.40124	5
1	31608001	32051605	dup	443605	5.18593	204
1	32310001	32377092	dup	67092	4.31893	29
1	32454001	32592233	dup	138233	3.37287	62
1	34517001	34531098	dup	14098	5.24268	5
1	36897001	36913147	dup	16147	4.81454	7
1	38240001	38254538	dup	14538	13.0968	3
1	42582001	42603434	dup	21434	9.48268	5
1	43005001	43111920	dup	106920	5.16788	37
1	44133001	44149070	dup	16070	3.30562	7
1	45627001	45639323	dup	12323	3.05914	6
1	45955001	45968264	dup	13264	45.9527	1
1	47725001	47735233	dup	10233	12.1779	3
1	48824001	48956113	dup	132113	11.8163	36
1	49564001	49574101	dup	10101	3.80287	6
1	49684001	49706196	dup	22196	4.1829	13
1	49719001	49733084	dup	14084	4.31016	8
1	49801001	49919746	dup	118746	3.87908	51
1	49949001	50095588	dup	146588	4.14304	57
1	52400028	52410027	dup	10000	3.50167	6
1	52925028	52945927	dup	20900	5.03648	11
1	52978028	53020604	dup	42577	4.18809	27
1	57015028	57031362	dup	16335	2.89238	4
1	58591028	58601577	dup	10550	2.88816	3
1	64984028	65003719	dup	19692	2.94969	7
1	68339028	68415717	dup	76690	4.74464	21
1	68585028	68665429	dup	80402	4.30803	25
1	70845028	70857813	dup	12786	2.88634	5
1	71678376	71784580	dup	106205	5.69727	36
1	71802376	72023157	dup	220782	4.35806	80
1	74647376	74657500	dup	10125	4.00538	4
1	75047376	75060176	dup	12801	38.5083	6
1	75732376	75756050	dup	23675	2.73522	4
1	79065376	79077053	dup	11678	3.98182	6
1	79512376	79623476	dup	111101	9.47256	53
1	79700376	79821740	dup	121365	5.65757	45
1	79828376	79857023	dup	28648	3.86598	9
1	82978964	82992161	dup	13198	3.73921	7
1	84064964	84269946	dup	204983	5.28205	105
1	84438964	84452258	dup	13295	3.63357	7
1	84744964	85470933	dup	725970	5.64691	412
1	88064964	88080056	dup	15093	3.27642	10
1	88152964	88164231	dup	11268	3.85133	8
1	89824964	89835341	dup	10378	3.19572	4
1	91695964	91707018	dup	11055	3.94028	5
1	92002964	92013393	dup	10430	3.66366	7
1	92896964	93112279	dup	215316	3.99659	85
1	93163964	93370507	dup	206544	3.69913	94
1	93387964	93425254	dup	37291	3.74462	15
1	93504964	93666175	dup	161212	3.9983	60
1	93672964	93737010	dup	64047	3.66291	25
1	93741964	93942067	dup	200104	3.52213	91
1	93951964	94005065	dup	53102	3.92643	28
1	94036964	94214055	dup	177092	4.06002	85
1	94285964	94300067	dup	14104	3.93441	6
1	96430964	96451013	dup	20050	4.2607	12
1	96763964	96792586	dup	28623	3.18477	8
1	98468964	98675143	dup	206180	3.85598	108
1	99337964	99911173	dup	573210	5.59765	273
1	103001964	103018244	dup	16281	3.89731	11
1	103631964	103654155	dup	22192	8.17124	12
1	104270964	104286813	dup	15850	2.6657	3
1	104640964	104656028	dup	15065	3.71758	12
1	107427964	107439865	dup	11902	10.049	1
1	110534964	110546002	dup	11039	4.91039	3
1	114239964	114480456	dup	240493	4.27971	111
1	117080964	117092186	dup	11223	5.62257	6
1	118085964	118102080	dup	16117	18.3006	4
1	120328964	120341242	dup	12279	6.98154	1
1	121815964	121869963	dup	54000	28.9537	25
1	121992964	122007106	dup	14143	3.26721	10
1	122279964	122290351	dup	10388	3.45715	7
1	122733964	122745374	dup	11411	3.5235	8
1	125139964	125151093	dup	11130	4.58428	5
1	126688964	127090062	dup	401099	7.27859	104
1	129312964	129323351	dup	10388	3.65605	4
1	130577964	130589192	dup	11229	3.98221	6
1	131173964	131185743	dup	11780	9.5939	1
1	134226964	134248034	dup	21071	3.47949	6
1	136188964	136201018	dup	12055	4.20312	5
1	137239964	137251168	dup	11205	3.59405	6
1	138261964	138449017	dup	187054	4.59822	79
1	138518964	138708472	dup	189509	4.88787	90
1	140556964	140567480	dup	10517	7.36231	1
1	141814964	141826397	dup	11434	3.29427	4
1	142858964	142875270	dup	16307	4.70039	1
1	144500964	144589987	dup	89024	5.91798	61
1	145155964	147020513	dup	1864550	6.16985	843
1	147717964	147731258	dup	13295	4.17692	6
1	147765964	147802136	dup	36173	11.5754	11
1	148215964	148249076	dup	33113	3.51155	17
1	148289964	148302151	dup	12188	2.78009	4
1	149205964	149216374	dup	10411	2.99103	8
1	149510964	149523761	dup	12798	3.97669	6
1	149587964	149622419	dup	34456	3.79327	7
1	151012964	151040488	dup	27525	3.87038	11
1	151112964	151134287	dup	21324	3.44568	6
1	151550964	151577364	dup	26401	6.68146	18
1	153313964	153462107	dup	148144	4.59994	67
1	157490964	157506557	dup	15594	3.99686	9
1	157854958	157870783	dup	15826	3.55707	3
1	159622958	159638979	dup	16022	9.12856	3
1	161234958	161323086	dup	88129	6.92224	26
1	161450958	161461205	dup	10248	2.89766	3
1	165843958	165859189	dup	15232	5.03227	2
1	172098958	172109199	dup	10242	5.20011	2
1	172397958	172411403	dup	13446	3.10271	4
1	173357958	173375481	dup	17524	4.24756	4
1	173696958	173712608	dup	15651	7.2326	4
1	177187958	177207093	dup	19136	2.97584	5
1	186536958	186549067	dup	12110	5.47437	7
1	186615958	186631026	dup	15069	3.59195	12
1	187632958	187660894	dup	27937	3.33692	13
1	187827958	188104926	dup	276969	3.9109	103
1	188267958	188433090	dup	165133	3.82662	55
1	188777958	188788403	dup	10446	3.45935	6
1	189004958	189018036	dup	13079	3.33601	6
1	189045958	189065232	dup	19275	3.04689	6
1	189150958	189167424	dup	16467	2.91455	5
1	189182958	189212386	dup	29429	3.56757	11
1	189283958	189294917	dup	10960	16.7915	2
1	189649958	189681102	dup	31145	3.55738	13
1	190753958	190766256	dup	12299	7.69526	5
1	191811958	191856577	dup	44620	6.0348	13
1	192210958	192226027	dup	15070	3.60539	4
1	192881958	192891984	dup	10027	3.86341	6
1	193340958	193409358	dup	68401	5.52939	20
10	3000001	3029519	dup	29519	4.80349	12
10	7519001	7531070	dup	12070	3.30152	6
10	7873001	7962829	dup	89829	9.96264	28
10	9055001	9065776	dup	10776	8.80258	1
10	9821001	9834299	dup	13299	3.56735	8
10	11001001	11078516	dup	77516	3.7378	45
10	11086001	11122195	dup	36195	3.78811	22
10	11663001	12156345	dup	493345	5.6029	275
10	14574001	14587560	dup	13560	3.34508	6
10	16722001	16735089	dup	13089	3.4898	4
10	16933001	16944460	dup	11460	10.7987	2
10	20582001	20592386	dup	10386	3.5379	5
10	21511001	21536979	dup	25979	13.0362	18
10	29544001	29558553	dup	14553	3.65567	7
10	30271001	30285818	dup	14818	5.16573	2
10	31018001	31032042	dup	14042	3.39097	7
10	31074001	31089014	dup	15014	8.78555	6
10	33490001	33501517	dup	11517	3.74602	6
10	33641001	33810058	dup	169058	6.75298	91
10	33860001	34009560	dup	149560	6.99136	78
10	34306001	34642792	dup	336792	5.81769	181
10	35540001	36951193	dup	1411193	5.9478	656
10	37383001	38552759	dup	1169759	6.84262	567
10	43979863	43992239	dup	12377	3.37647	5
10	47963554	47976642	dup	13089	3.69239	9
11	2924001	2938246	dup	14246	5.48786	2
11	4263001	4275215	dup	12215	3.29374	8
11	5542001	5555264	dup	13264	5.09073	3
11	6766001	6780487	dup	14487	5.13056	5
11	13760001	13770856	dup	10856	9.33829	1
11	21555001	21571768	dup	16768	11.0164	1
11	24688001	24698096	dup	10096	15.0512	1
11	25030001	25069006	dup	39006	3.99706	16
11	27017001	27029139	dup	12139	3.19508	6
11	30711001	30724120	dup	13120	3.77329	4
11	31032001	31045657	dup	13657	4.29332	1
11	31224001	31241598	dup	17598	10.1974	1
11	31457001	31494846	dup	37846	3.14126	10
11	31972001	32195824	dup	223824	4.50769	64
11	42020032	42042073	dup	22042	3.42517	14
11	51103032	51114052	dup	11021	5.91751	4
11	51673032	51688558	dup	15527	15.434	2
11	54064032	54078094	dup	14063	2.74381	4
11	54166032	54203136	dup	37105	2.93142	16
11	56281032	56297403	dup	16372	6.50877	1
11	58363032	58376404	dup	13373	2.57114	4
11	58551032	58562471	dup	11440	4.60886	2
11	60061032	60075166	dup	14135	4.22541	2
11	61678032	61691865	dup	13834	2.89621	3
11	63697032	63930176	dup	233145	12.9217	130
11	64199032	64211131	dup	12100	3.91599	6
11	64229032	64242433	dup	13402	3.69213	6
11	67460032	67470959	dup	10928	6.32943	1
11	68681032	68848183	dup	167152	5.29444	79
11	71346032	71358180	dup	12149	3.42593	7
11	72315032	72968916	dup	653885	6.18762	329
11	75263032	75275305	dup	12274	3.08802	6
11	79346032	79356838	dup	10807	6.08918	3
11	85395032	85417739	dup	22708	5.35154	6
11	86429032	86612316	dup	183285	5.5751	114
12	1760001	1771241	dup	11241	3.59457	7
12	2753001	2763910	dup	10910	3.97397	5
12	4375001	4387343	dup	12343	3.40734	4
12	9673001	10158058	dup	485058	4.26357	108
12	10783001	10916130	dup	133130	3.50475	75
12	11010001	11035315	dup	25315	4.20366	17
12	11280001	11290082	dup	10082	2.87817	6
12	12978001	12988881	dup	10881	3.34191	6
12	20111320	20211470	dup	100151	9.09938	52
12	20325320	20343687	dup	18368	3.28085	5
12	20393320	20490524	dup	97205	6.9348	63
12	20530320	21171263	dup	640944	8.41204	345
12	21704817	21723954	dup	19138	2.8308	4
12	21784817	21820916	dup	36100	14.7304	1
12	21976817	22456799	dup	479983	7.89612	166
12	22473817	22934972	dup	461156	6.83137	233
12	23003307	23046877	dup	43571	18.7685	20
12	23076307	23801327	dup	725021	7.26019	339
12	24701307	24712526	dup	11220	4.12526	7
12	29005307	29172649	dup	167343	4.6476	94
12	30008307	30018332	dup	10026	3.09611	8
12	30414307	30425711	dup	11405	3.68829	7
12	30959307	31517599	dup	558293	6.27514	265
12	34517307	34699589	dup	182283	4.02918	76
12	34751307	35064585	dup	313279	5.64938	172
12	35134307	35146535	dup	12229	3.35754	6
12	36584307	36596054	dup	11748	3.26708	5
12	36684307	36697558	dup	13252	3.74234	3
12	36706307	36717006	dup	10700	11.1841	1
12	40609307	40625098	dup	15792	31.6165	4
12	45164307	45835782	dup	671476	4.91499	310
12	49584307	49604727	dup	20421	3.34015	6
12	54772307	54783865	dup	11559	3.43068	7
12	59845307	60509275	dup	663969	6.93014	266
12	60975307	61004231	dup	28925	3.59754	6
12	62502307	62520350	dup	18044	11.6864	1
12	62934307	62951444	dup	17138	3.34875	9
12	63438307	63469789	dup	31483	32.1855	5
12	65671307	65700553	dup	29247	28.8957	2
12	66747307	66763153	dup	15847	12.1499	2
12	72895307	72921329	dup	26023	6.46823	1
12	81751307	81763374	dup	12068	3.33341	3
12	82616307	82631127	dup	14821	58.3925	6
12	87085521	87107633	dup	22113	3.42201	10
12	95911521	96457586	dup	546066	5.33442	228
12	96963521	96975592	dup	12072	4.94789	4
12	97319521	97331670	dup	12150	3.35434	4
12	97623521	97636530	dup	13010	3.31981	4
12	98198521	98213592	dup	15072	3.03691	8
12	98989521	99001562	dup	12042	3.23687	6
12	99939521	99952616	dup	13096	45.313	5
12	100147521	100216236	dup	68716	10.5315	39
12	104628521	104757002	dup	128482	4.34089	40
12	104942521	105233716	dup	291196	3.58772	86
12	105425521	105439832	dup	14312	4.57905	2
12	105477521	105493198	dup	15678	5.52753	4
12	117321521	117342874	dup	21354	3.24446	6
12	117413521	117454806	dup	41286	2.94462	16
12	118938521	118954293	dup	15773	3.06425	5
12	119906521	119917394	dup	10874	2.71632	4
12	121989521	122638536	dup	649016	6.38018	299
12	128153521	128170923	dup	17403	3.95665	6
12	133245521	133260752	dup	15232	7.09687	1
12	134206521	134223782	dup	17262	7.20099	6
12	140062884	140133319	dup	70436	11.2899	33
12	142954884	142969378	dup	14495	16.6185	1
12	147339884	147350045	dup	10162	4.04772	6
12	148018884	148029208	dup	10325	3.50334	4
12	152443884	152456936	dup	13053	3.30079	10
12	153076884	153089043	dup	12160	3.1461	6
12	155237884	155349983	dup	112100	4.44296	59
13	10001	136344	dup	126344	5.00421	38
13	1118001	1157247	dup	39247	3.50232	10
13	2793001	2809108	dup	16108	3.50358	10
13	3745001	3756000	dup	11000	3.80064	8
13	4033001	4044102	dup	11102	3.88316	6
13	6630001	6645386	dup	15386	3.787	2
13	7754001	7779597	dup	25597	4.93028	5
13	10294001	10313858	dup	19858	3.53645	5
13	11123001	11863077	dup	740077	5.83032	390
13	12058001	12306734	dup	248734	5.91904	126
13	13346030	13378475	dup	32446	5.54945	9
13	14460030	14471146	dup	11117	3.97801	5
13	15317030	15327257	dup	10228	2.78201	6
13	16044030	16058055	dup	14026	3.73496	5
13	16378030	16422258	dup	44229	3.65604	18
13	16537030	17054898	dup	517869	9.43709	216
13	20256092	20268315	dup	12224	3.48847	6
13	21498092	21511176	dup	13085	4.26558	7
13	23111092	23122544	dup	11453	6.71267	1
13	23350092	23360200	dup	10109	12.4309	2
13	25914092	25924403	dup	10312	17.1419	1
13	28084092	28098138	dup	14047	3.13342	9
13	31433092	31470301	dup	37210	4.22343	18
13	31497092	31582307	dup	85216	14.67	55
13	32005092	32197183	dup	192092	7.59208	64
13	35780092	35798166	dup	18075	3.43419	7
13	37006092	37020196	dup	14105	4.11222	6
13	37028092	37043484	dup	15393	3.13869	4
13	37084092	37097119	dup	13028	2.75744	8
13	37470092	37480203	dup	10112	4.15982	2
13	38387092	38397401	dup	10310	3.5397	6
13	38466092	38495417	dup	29326	3.6156	9
13	39068092	39100259	dup	32168	3.02801	7
13	39272092	39364209	dup	92118	3.11511	33
13	39933092	39945573	dup	12482	18.0334	7
13	40405092	41142347	dup	737256	5.30259	334
13	41441092	41460401	dup	19310	4.19426	6
13	42269092	42673959	dup	404868	10.7993	215
13	43289092	43455332	dup	166241	5.4733	90
13	44847092	44860823	dup	13732	5.18851	6
13	44870092	44887432	dup	17341	4.23416	8
13	45560092	45575515	dup	15424	3.11365	5
13	45607092	45635514	dup	28423	5.22545	7
13	45641092	45669611	dup	28520	4.90294	9
13	45688092	45710252	dup	22161	2.96938	7
13	45743092	45768257	dup	25166	5.32393	10
13	45776092	45788852	dup	12761	4.08211	4
13	46461092	46475650	dup	14559	3.08038	6
13	52200092	52212247	dup	12156	4.39399	8
13	53276092	53294091	dup	18000	3.33836	9
13	54420092	54522905	dup	102814	4.79871	59
13	56171092	56185909	dup	14818	2.98241	8
13	58544092	58564712	dup	20621	2.93425	6
13	59800092	59811463	dup	11372	6.25022	5
13	60449092	60491421	dup	42330	3.95164	20
13	60519092	60571646	dup	52555	4.23922	17
13	64645092	64665604	dup	20513	3.6804	4
13	70150092	70763311	dup	613220	5.66017	302
13	71079092	71105775	dup	26684	30.2453	2
13	71619092	71641315	dup	22224	3.29804	6
13	71705092	71715197	dup	10106	4.49663	6
13	73704092	73716041	dup	11950	6.81895	1
13	74753092	74765827	dup	12736	5.57867	3
13	75242092	75529878	dup	287787	3.81635	73
13	75543092	75566650	dup	23559	3.35204	11
13	78203092	78221415	dup	18324	4.01261	12
13	78260092	78303231	dup	43140	3.20683	18
13	79890092	79903576	dup	13485	8.02438	2
13	80055092	80065426	dup	10335	4.8154	4
13	90179092	90189979	dup	10888	8.6228	1
13	95839092	95851127	dup	12036	4.5844	4
13	97537092	97553562	dup	16471	9.16881	1
13	98832092	98848546	dup	16455	4.08231	8
13	98936092	98948244	dup	12153	3.02213	5
13	99911092	99924625	dup	13534	3.04703	8
13	107795092	107807627	dup	12536	3.34755	7
13	111614092	111627146	dup	13055	2.75841	5
13	111648092	111658459	dup	10368	21.8564	1
13	112014092	112030895	dup	16804	4.1014	5
13	119535092	119575301	dup	40210	4.42555	14
13	119680092	119693237	dup	13146	3.49751	5
13	119707092	119725344	dup	18253	3.05331	5
13	121036092	121066277	dup	30186	4.58995	15
13	121083092	121095766	dup	12675	4.76362	6
13	121854092	121867398	dup	13307	10.3991	7
13	122430092	122582554	dup	152463	14.311	47
13	126183092	126232030	dup	48939	9.23322	19
13	127673092	127683107	dup	10016	10.4733	1
13	129364396	129376532	dup	12137	5.80908	8
13	131090396	131292275	dup	201880	5.32653	98
13	136022048	136035322	dup	13275	3.17256	6
13	142073331	142084452	dup	11122	3.19694	8
14	892001	910719	dup	18719	14.5997	4
14	1231001	1246608	dup	15608	3.54985	9
14	1515001	1529143	dup	14143	3.09901	8
14	1627001	1643812	dup	16812	2.7431	4
14	3030001	3045155	dup	15155	3.5755	10
14	3410001	3447265	dup	37265	4.6416	16
14	5835001	5845972	dup	10972	13.2988	1
14	12408001	12424842	dup	16842	9.17227	1
14	13762001	13787574	dup	25574	3.58279	12
14	31550030	31574319	dup	24290	3.14727	9
14	32225030	32242210	dup	17181	3.51162	9
14	32615030	32720493	dup	105464	9.45769	43
14	33297030	33313281	dup	16252	3.29961	10
14	33540030	33552196	dup	12167	3.18889	8
14	42419030	42451526	dup	32497	3.23722	16
14	44448030	44464777	dup	16748	2.68089	5
14	46176030	46191884	dup	15855	5.483	4
14	50256030	50364063	dup	108034	3.85425	33
14	53273030	53286749	dup	13720	3.86009	5
14	56903030	56913470	dup	10441	4.19797	3
14	58128030	58144332	dup	16303	4.9213	6
14	61360030	61389999	dup	29970	2.83434	5
14	62911030	62945491	dup	34462	4.45869	16
14	63927030	63942128	dup	15099	3.03593	5
14	72825030	72836033	dup	11004	3.66431	3
14	73604030	73616833	dup	12804	22.4649	2
14	76051030	76073565	dup	22536	54.2912	7
14	78069030	78082051	dup	13022	3.38088	7
14	78096030	78107670	dup	11641	3.88216	5
14	79718030	79738919	dup	20890	4.90285	4
14	81518030	81529156	dup	11127	4.39567	8
14	82561030	82571199	dup	10170	3.58299	4
14	82613030	82623120	dup	10091	4.40275	5
14	83881030	83896067	dup	15038	3.52058	10
14	85307030	85319771	dup	12742	3.07871	5
14	87478030	87495150	dup	17121	14.5294	3
14	88660030	88679290	dup	19261	3.53044	9
14	91837030	91847956	dup	10927	29.2969	4
14	96663855	96674122	dup	10268	8.86418	3
14	98388855	98400220	dup	11366	3.39085	5
14	99269855	99288631	dup	18777	2.96473	9
14	100283855	100294971	dup	11117	3.6827	3
14	101135855	101146919	dup	11065	3.19989	6
14	106807855	106825801	dup	17947	6.02607	1
14	106898855	106914048	dup	15194	3.03579	9
14	110077855	110090118	dup	12264	5.76823	7
14	112237855	112249028	dup	11174	2.91715	7
14	117250855	117269772	dup	18918	12.6601	1
14	119061855	119097983	dup	36129	3.6759	4
14	119410855	119439102	dup	28248	10.4308	1
14	145880855	145890926	dup	10072	11.3383	2
14	148249855	148260111	dup	10257	9.52282	4
14	151013855	151027916	dup	14062	3.50266	4
14	151192855	151212435	dup	19581	6.78262	3
14	151673855	151684854	dup	11000	5.1662	4
14	151736855	151747109	dup	10255	7.83782	3
14	152196855	152217791	dup	20937	13.4918	5
14	152274855	152287195	dup	12341	4.22501	6
14	153653855	153680056	dup	26202	2.92317	4
14	154161855	154173265	dup	11411	9.55091	1
14	158033855	158047245	dup	13391	15.0798	1
14	160149855	160241902	dup	92048	5.17922	41
14	161483855	161495824	dup	11970	3.047	3
14	162353855	163103281	dup	749427	5.73078	397
15	5812532	5827880	dup	15349	3.22537	6
15	6677532	6688847	dup	11316	9.31997	4
15	8066532	8103231	dup	36700	3.8397	17
15	9180532	9215781	dup	35250	4.77534	18
15	9240532	9251936	dup	11405	21.7352	1
15	9257532	9272253	dup	14722	4.11096	10
15	9330532	9383471	dup	52940	4.32194	24
15	11202532	11235135	dup	32604	4.74849	15
15	11257532	11313760	dup	56229	3.86854	23
15	18023532	18035633	dup	12102	8.29543	2
15	20302532	20318332	dup	15801	5.33544	3
15	23633532	23643681	dup	10150	3.79302	5
15	25064532	25139891	dup	75360	22.5686	32
15	29957532	29970678	dup	13147	46.1877	7
15	31814873	32310005	dup	495133	8.23804	188
15	33311873	33322953	dup	11081	6.75902	1
15	35761873	35772602	dup	10730	38.4536	2
15	38709873	38723136	dup	13264	3.34342	6
15	39027873	39041075	dup	13203	40.1576	6
15	39121873	39149932	dup	28060	3.05306	24
15	39385873	39397136	dup	11264	3.10273	7
15	39838873	40350504	dup	511632	10.3204	183
15	40395873	40445294	dup	49422	4.00262	20
15	43105873	43121827	dup	15955	3.87274	6
15	47786873	47808542	dup	21670	2.54718	7
15	57789873	57819677	dup	29805	11.072	1
15	59977873	60411957	dup	434085	5.98075	203
15	61419873	61433158	dup	13286	16.1884	2
15	61891873	61911917	dup	20045	3.45862	9
15	61942873	61972899	dup	30027	3.84206	11
15	62027873	62051517	dup	23645	3.66251	8
15	62086873	62102986	dup	16114	3.29587	9
15	62861873	62881054	dup	19182	19.1099	9
15	69471873	69485320	dup	13448	8.52784	2
15	72684873	72697742	dup	12870	16.8394	2
15	73212873	73226667	dup	13795	3.97906	5
15	73337873	73370892	dup	33020	3.36018	20
15	75056873	75068851	dup	11979	3.2167	4
15	76013873	76029445	dup	15573	5.49572	1
15	76753873	76769201	dup	15329	19.5431	1
15	77127873	77141315	dup	13443	22.9985	1
15	78832873	78844914	dup	12042	3.30803	7
15	79454873	79774019	dup	319147	5.83343	131
15	80312873	80523338	dup	210466	4.70173	91
15	80579873	80747019	dup	167147	4.67081	66
15	80802873	80844263	dup	41391	2.93141	19
15	80852873	80867955	dup	15083	5.45453	7
15	80942873	81175418	dup	232546	8.18784	84
15	81223873	81267167	dup	43295	3.87777	12
15	83405873	83420442	dup	14570	25.862	1
15	89865873	89879328	dup	13456	28.0896	1
15	97339151	97643249	dup	304099	8.29609	137
15	98420151	98436559	dup	16409	6.66985	2
16	873001	921080	dup	48080	4.43548	30
16	2912001	2931350	dup	19350	13.4362	11
16	4251001	4261701	dup	10701	2.84444	7
16	5271001	5709635	dup	438635	9.79847	161
16	5957001	5971677	dup	14677	3.18587	5
16	6249001	6407325	dup	158325	6.15554	70
16	6445001	6506280	dup	61280	4.54512	22
16	7412001	7570178	dup	158178	4.58572	61
16	10600855	10611778	dup	10924	4.57298	3
16	10635855	10665235	dup	29381	4.03334	9
16	13842855	13877701	dup	34847	7.14211	12
16	17906855	18181973	dup	275119	12.1037	107
16	18625855	18637690	dup	11836	3.20087	7
16	19605855	19627026	dup	21172	3.35143	8
16	19665855	19681278	dup	15424	3.60995	9
16	19713855	19725414	dup	11560	3.95333	5
16	19758855	19773478	dup	14624	3.36425	5
16	19894855	20156602	dup	261748	4.00813	92
16	20226855	20258774	dup	31920	3.48542	11
16	20597855	20647139	dup	49285	4.38713	24
16	20664855	20675359	dup	10505	5.50118	2
16	21740855	21758942	dup	18088	3.00006	5
16	22706855	22766776	dup	59922	3.8408	24
16	25401855	25420462	dup	18608	4.16718	8
16	25457855	25486607	dup	28753	3.5005	11
16	25626855	25657982	dup	31128	3.56388	12
16	25728855	25825297	dup	96443	3.75659	43
16	25888855	25913884	dup	25030	3.62275	5
16	29680855	30188737	dup	507883	5.83877	218
16	30224855	30238296	dup	13442	3.32134	7
16	30249855	30263884	dup	14030	5.47717	7
16	30292855	30311045	dup	18191	5.25431	7
16	31312855	31325065	dup	12211	3.85174	5
16	31555855	31594905	dup	39051	3.82612	21
16	31660855	31680241	dup	19387	4.0203	9
16	31813855	31834204	dup	20350	3.25175	8
16	31853855	31878909	dup	25055	3.24034	8
16	31920855	31932261	dup	11407	4.28147	5
16	31946855	32074959	dup	128105	3.49126	62
16	32082855	32122295	dup	39441	3.5845	17
16	32177855	32213315	dup	35461	3.45755	14
16	32220855	32238458	dup	17604	4.2339	10
16	35622855	35640307	dup	17453	3.67611	10
16	37692855	37707575	dup	14721	3.47134	9
16	38743855	38756142	dup	12288	5.80237	2
16	41943855	41959371	dup	15517	4.41225	2
16	41977855	42011563	dup	33709	3.50792	16
16	46234855	46271484	dup	36630	4.2325	18
16	46308855	46325516	dup	16662	3.78725	4
16	46562855	46592979	dup	30125	4.17521	16
16	46636855	46653161	dup	16307	3.04899	5
16	46906855	46929945	dup	23091	3.9342	15
16	46982855	47026924	dup	44070	3.21272	15
16	47046855	47268800	dup	221946	5.31643	78
16	48035855	48130927	dup	95073	3.68223	44
16	48419855	48441574	dup	21720	7.55939	8
16	49180855	49197308	dup	16454	14.0525	1
16	49225855	49268094	dup	42240	3.67405	16
16	50377855	50396956	dup	19102	3.4192	9
16	52450855	52462971	dup	12117	13.2243	1
16	53878855	53890371	dup	11517	6.98362	1
16	60069855	60080987	dup	11133	33.2621	1
16	62607855	63237105	dup	629251	5.40174	310
16	66825855	66869999	dup	44145	6.06649	29
16	68127855	68206206	dup	78352	4.67819	51
16	68516855	68547567	dup	30713	4.56125	19
16	69197855	69213103	dup	15249	3.23967	6
16	73941532	74008736	dup	67205	4.86025	39
16	74237532	74290609	dup	53078	3.30763	17
16	74304532	74322335	dup	17804	3.38831	4
16	80613532	80634685	dup	21154	7.31347	7
16	80839532	80863479	dup	23948	5.46709	10
16	81158532	81168566	dup	10035	31.6985	3
16	81275532	81339479	dup	63948	7.5865	28
17	443001	490097	dup	47097	3.87816	12
17	506001	517604	dup	11604	5.53479	4
17	6475915	6488155	dup	12241	3.11136	5
17	6967915	6978506	dup	10592	3.27777	3
17	8956915	8967290	dup	10376	3.02356	5
17	9239915	9252262	dup	12348	3.03439	5
17	11159915	11173634	dup	13720	3.45987	9
17	11987915	12001216	dup	13302	2.85814	7
17	18744915	18754914	dup	10000	3.74585	9
17	21594915	21604954	dup	10040	5.81721	2
17	24597915	24609515	dup	11601	3.4851	4
17	25362915	25373168	dup	10254	2.8206	6
17	27710915	27722158	dup	11244	3.13297	8
17	28310915	28923069	dup	612155	6.01227	285
17	31611915	31625204	dup	13290	4.50927	7
17	31656915	31690155	dup	33241	4.21074	21
17	31769915	31886522	dup	116608	4.47931	62
17	33509915	33524561	dup	14647	3.55952	7
17	33748915	33762057	dup	13143	3.89872	3
17	34936915	34947713	dup	10799	14.628	1
17	37743915	37759984	dup	16070	3.50732	3
17	38139915	38155434	dup	15520	3.29734	8
17	39381915	39398263	dup	16349	3.71348	6
17	39976915	39987930	dup	11016	6.27019	6
17	40577915	40589200	dup	11286	10.256	2
17	40641915	40655972	dup	14058	3.62406	4
17	40675915	40690499	dup	14585	3.35123	6
17	41612915	41625612	dup	12698	11.0718	1
17	41963915	42166015	dup	202101	5.80977	56
17	42822915	42858294	dup	35380	9.16308	19
17	43578915	43590110	dup	11196	3.2324	7
17	50450915	50461015	dup	10101	10.1197	1
17	51750915	51760970	dup	10056	3.1283	6
17	54333915	54375200	dup	41286	4.61352	9
17	54522915	54538897	dup	15983	2.92252	6
17	54734915	54756462	dup	21548	3.02002	8
17	55983915	55994587	dup	10673	15.7742	1
17	63312915	63338775	dup	25861	10.0506	2
17	63520915	63532599	dup	11685	3.72563	2
17	68676760	68687927	dup	11168	31.4693	2
17	68972760	68982807	dup	10048	4.00807	3
17	72070760	72733780	dup	663021	5.73664	324
17	76892760	76903171	dup	10412	3.20034	6
17	80946760	80958803	dup	12044	3.47369	9
17	80974760	80989837	dup	15078	3.45715	13
17	81017760	81112759	dup	95000	3.41909	85
17	81231760	81292780	dup	61021	10.8778	57
17	82293760	82316846	dup	23087	3.9151	6
18	3134051	3148213	dup	14163	8.84738	7
18	3330051	3352072	dup	22022	3.34446	6
18	3368051	3472313	dup	104263	3.94322	40
18	3601051	3687440	dup	86390	4.44398	33
18	3849051	5437227	dup	1588177	5.65437	504
18	6011691	6480174	dup	468484	10.1256	176
18	6768691	6916997	dup	148307	4.95021	56
18	6926763	7821238	dup	894476	4.67837	363
18	9039763	9056299	dup	16537	13.2144	9
18	10292343	10302724	dup	10382	3.32557	7
18	10935343	10947756	dup	12414	3.25883	7
18	11269343	11287051	dup	17709	3.32515	8
18	13364343	13377971	dup	13629	4.24632	10
18	14265343	14289717	dup	24375	33.5523	13
18	17387343	17398473	dup	11131	3.72336	6
18	17974343	17989599	dup	15257	7.32851	8
18	18608343	18619025	dup	10683	6.46218	1
18	24077343	24090516	dup	13174	3.45266	8
18	28045343	28064317	dup	18975	3.32015	7
18	28149343	28178118	dup	28776	2.85982	4
18	31569343	32116772	dup	547430	4.42237	238
18	37293343	37344384	dup	51042	4.40737	23
18	40035343	40169441	dup	134099	4.19491	55
18	41276343	41286536	dup	10194	3.26888	6
18	42409343	43811371	dup	1402029	6.18441	488
18	44036343	44049524	dup	13182	3.408	9
18	44088343	44108790	dup	20448	3.52053	15
18	47824214	47841512	dup	17299	15.3401	1
18	48250214	48308577	dup	58364	4.14465	35
18	48372214	48523562	dup	151349	4.05849	78
18	48530214	48557825	dup	27612	3.6624	8
18	49579214	49600975	dup	21762	3.29777	6
18	51125214	51139815	dup	14602	6.00004	3
18	52232542	52242837	dup	10296	2.92672	6
18	52672542	52700913	dup	28372	3.24838	10
18	58988542	58999632	dup	11091	3.52158	7
18	63745542	63755713	dup	10172	3.80611	6
18	66446542	66456936	dup	10395	3.00549	5
18	67788542	67803961	dup	15420	3.17774	7
18	69394542	69410656	dup	16115	5.03674	12
18	69527203	69558841	dup	31639	4.32624	20
18	69712203	69739492	dup	27290	4.36946	16
19	3000001	3093948	dup	93948	15.0461	36
19	3791001	3805293	dup	14293	3.91255	11
19	4236001	4290000	dup	54000	5.52031	20
19	6713001	6727048	dup	14048	3.21637	9
19	6827001	6854649	dup	27649	3.1263	6
19	9033001	9049158	dup	16158	3.87661	12
19	9056001	9078188	dup	22188	3.8834	17
19	9094001	9112790	dup	18790	2.9184	15
19	9153001	9172141	dup	19141	3.68614	13
19	10285001	10481131	dup	196131	4.54215	90
19	11596001	11609135	dup	13135	4.45659	10
19	13622001	13636589	dup	14589	15.9389	2
19	14809001	14828383	dup	19383	3.33514	10
19	14978001	15038722	dup	60722	5.03557	24
19	16468001	16480309	dup	12309	3.85899	4
19	16540001	16550158	dup	10158	3.63663	7
19	17018001	17030093	dup	12093	3.01793	8
19	20149001	20160040	dup	11040	4.42539	2
19	23220416	23230498	dup	10083	8.41863	1
19	25112416	25122995	dup	10580	4.29561	6
19	27389416	27823843	dup	434428	5.61559	249
19	29568416	29608579	dup	40164	5.90424	14
19	30054416	30079804	dup	25389	3.92621	11
19	32575416	32588946	dup	13531	3.01662	8
19	37824416	37834905	dup	10490	3.67745	4
19	38274416	38644792	dup	370377	5.54666	193
19	40294416	40307918	dup	13503	3.51156	7
19	42102416	42115507	dup	13092	3.44414	6
19	42177416	42232682	dup	55267	4.43319	21
19	42391416	42423479	dup	32064	3.48152	18
19	43022416	43034886	dup	12471	3.39261	8
19	43668416	43921705	dup	253290	8.60848	119
19	44896416	44906603	dup	10188	4.60712	6
19	46067416	46559580	dup	492165	5.8034	262
19	47083416	47098988	dup	15573	5.676	4
19	48676416	48690536	dup	14121	3.44547	10
19	48885416	48896585	dup	11170	4.91939	6
19	50458416	50501787	dup	43372	3.72254	29
19	55242416	55252711	dup	10296	3.17852	4
19	55482416	56010271	dup	527856	5.04382	307
2	3001	93780	dup	90780	4.42498	44
2	599001	609112	dup	10112	3.24623	7
2	644001	674000	dup	30000	3.55833	24
2	1654001	1666041	dup	12041	3.21463	4
2	3974001	3985616	dup	11616	7.62953	2
2	6005001	6023761	dup	18761	3.63686	7
2	6439001	6556464	dup	117464	6.29056	74
2	12140001	12150359	dup	10359	3.11166	4
2	12495001	12507267	dup	12267	3.04009	7
2	15532001	15542164	dup	10164	26.3439	1
2	19553001	19568114	dup	15114	31.1836	2
2	21155001	21213865	dup	58865	5.15945	35
2	23895001	23912890	dup	17890	28.7198	1
2	27515001	27529679	dup	14679	3.15537	9
2	27700001	27710447	dup	10447	3.74418	4
2	28227001	28244862	dup	17862	3.13937	2
2	28876001	28893974	dup	17974	3.76122	4
2	31443001	31470537	dup	27537	7.36476	14
2	32163001	32176015	dup	13015	5.15864	3
2	34507001	34520102	dup	13102	3.0409	6
2	40058001	40075093	dup	17093	3.32305	9
2	40983001	40995701	dup	12701	3.70335	4
2	46266001	46278113	dup	12113	3.61999	8
2	47434001	47456001	dup	22001	11.3974	1
2	61574001	61609066	dup	35066	4.43593	15
2	61731001	61814928	dup	83928	3.97744	44
2	61827001	61844501	dup	17501	4.46518	6
2	61918001	62252100	dup	334100	10.6158	107
2	68372001	68399051	dup	27051	4.47597	10
2	70863677	70878761	dup	15085	3.50445	9
2	70959677	70973783	dup	14107	3.50911	9
2	70984677	71048786	dup	64110	4.1159	35
2	71068677	71088306	dup	19630	4.58858	12
2	78531639	79317551	dup	785913	4.52893	175
2	83337265	83347286	dup	10022	3.11371	5
2	84173265	84224662	dup	51398	5.24737	22
2	85666265	85683340	dup	17076	2.90948	7
2	87255265	87267714	dup	12450	28.9717	2
2	87285265	87297558	dup	12294	4.17031	1
2	89712265	89722339	dup	10075	3.42803	6
2	90680265	90691531	dup	11267	3.00316	7
2	92574265	92592722	dup	18458	3.07571	10
2	93594265	93606339	dup	12075	3.91933	9
2	95042265	95054501	dup	12237	3.20139	8
2	98155265	98971142	dup	815878	6.1788	364
2	99864265	99880588	dup	16324	2.99708	7
2	100216265	100227409	dup	11145	4.20339	7
2	103619265	103633561	dup	14297	3.876	7
2	103663265	103716403	dup	53139	3.87551	15
2	103853265	103864314	dup	11050	5.61581	3
2	112672265	112733686	dup	61422	7.17776	32
2	112788265	112821316	dup	33052	4.83493	15
2	114902265	114914785	dup	12521	3.43941	5
2	116752265	116767347	dup	15083	3.08716	5
2	117751265	117769451	dup	18187	2.6517	8
2	130037265	130048324	dup	11060	3.25675	7
2	132107265	132126422	dup	19158	3.79078	5
2	134242265	134857234	dup	614970	5.10025	233
2	134905265	134923876	dup	18612	18.889	1
2	137517265	137533321	dup	16057	3.0301	7
2	137968265	137980554	dup	12290	3.72613	3
2	143338265	143353536	dup	15272	3.19608	8
2	149156265	149170954	dup	14690	12.4863	2
2	154853265	154863451	dup	10187	3.48523	7
2	155248265	155479308	dup	231044	11.6462	124
2	156389265	156401774	dup	12510	3.84554	8
2	157557265	157567769	dup	10505	3.55256	5
2	161292760	161310262	dup	17503	3.3519	6
2	164659760	164670197	dup	10438	3.0458	5
2	165143760	165153792	dup	10033	3.36893	4
2	166429760	166446856	dup	17097	11.5685	1
2	170081760	170092778	dup	11019	3.78871	9
2	172481760	172492237	dup	10478	3.6317	6
20	7148001	7160089	dup	12089	2.62975	5
20	10804001	10827254	dup	23254	3.01977	6
20	12675145	12692355	dup	17211	4.99933	1
20	13325145	13478541	dup	153397	4.194	79
20	13491145	13524309	dup	33165	5.19347	17
20	15041145	15051228	dup	10084	3.93891	7
20	15951145	15961205	dup	10061	6.90512	1
20	16306145	16316393	dup	10249	4.15959	7
20	31353145	31449074	dup	95930	4.75023	36
20	31470145	31482288	dup	12144	3.52641	5
20	32492145	32651350	dup	159206	4.90337	97
20	33171145	33184176	dup	13032	4.11475	4
21	3668001	4647287	dup	979287	6.16679	448
21	4910001	4922087	dup	12087	10.3997	5
21	5191930	5248493	dup	56564	7.02723	17
21	5268930	5313059	dup	44130	3.94443	12
21	5776930	5917062	dup	140133	14.5304	47
21	6852403	6866770	dup	14368	3.70692	5
21	7539403	7549508	dup	10106	3.3158	4
21	9505403	9516428	dup	11026	3.41364	9
21	9533403	9556402	dup	23000	3.59507	21
21	9568403	9611424	dup	43022	3.66696	40
21	9647403	9984730	dup	337328	4.83237	181
3	384001	394127	dup	10127	3.63557	7
3	1672001	1684395	dup	12395	2.87303	7
3	7003001	7021305	dup	18305	30.8649	1
3	12762001	12775022	dup	13022	9.88994	2
3	14568001	14578316	dup	10316	3.12297	6
3	14859001	15990694	dup	1131694	6.57449	515
3	17162001	17179647	dup	17647	4.2697	10
3	17533001	17805492	dup	272492	5.60278	157
3	17888001	17922556	dup	34556	12.091	20
3	18209001	18222575	dup	13575	3.3694	9
3	18712001	18722613	dup	10613	2.95687	7
3	19150001	19160981	dup	10981	13.4205	1
3	19458001	19475082	dup	17082	3.87372	12
3	20766001	20782574	dup	16574	4.66505	10
3	21285001	21297245	dup	12245	4.18726	2
3	22479001	22491215	dup	12215	3.29877	6
3	22862001	22949047	dup	87047	4.49409	51
3	23146001	23271310	dup	125310	3.23763	68
3	23359001	23470263	dup	111263	3.5162	83
3	24307001	25121063	dup	814063	5.74788	446
3	29058001	29073616	dup	15616	3.18504	6
3	29085001	29105258	dup	20258	3.58108	7
3	32176001	32188343	dup	12343	3.37828	5
3	33243001	33256346	dup	13346	3.17973	5
3	34634001	34648625	dup	14625	28.1464	1
3	35767001	35779006	dup	12006	3.66933	6
3	38965001	38978046	dup	13046	3.76292	7
3	40293001	40305323	dup	12323	3.0774	7
3	41639001	41653179	dup	14179	3.40152	8
3	41717001	41728490	dup	11490	4.78748	3
3	49503001	49513358	dup	10358	3.02238	6
3	51284001	51512450	dup	228450	8.10282	131
3	52621001	52635099	dup	14099	3.4644	8
3	53902001	53920211	dup	18211	3.4989	9
3	61774726	61867945	dup	93220	3.41559	21
3	61973726	61984006	dup	10281	9.29562	1
3	65013726	65023964	dup	10239	2.62985	4
3	65126726	65140243	dup	13518	12.3328	1
3	69293726	69339791	dup	46066	3.32203	21
3	69386726	69475811	dup	89086	3.69986	34
3	69500726	69513790	dup	13065	4.16924	6
3	73976726	73990556	dup	13831	18.4538	3
3	74052726	74071056	dup	18331	3.30198	11
3	74669726	74686075	dup	16350	6.43478	1
3	75681726	75692588	dup	10863	12.2501	1
3	76206726	76228077	dup	21352	3.26025	9
3	105231405	105246056	dup	14652	12.6955	1
3	109174405	109190795	dup	16391	7.66329	1
3	109956405	109983937	dup	27533	7.82009	1
3	113825405	113839474	dup	14070	3.45705	9
3	115536405	115549437	dup	13033	4.50843	3
3	116822405	116839751	dup	17347	3.36962	9
3	118510405	118522122	dup	11718	3.23012	5
3	122560405	122573755	dup	13351	4.14038	5
3	129814405	129832619	dup	18215	11.9316	1
3	133513405	134187559	dup	674155	5.98407	360
3	135519405	135531627	dup	12223	3.90802	3
3	138708405	138718644	dup	10240	3.15165	5
3	146785405	146802121	dup	16717	6.43697	4
3	146847405	146870782	dup	23378	6.63866	9
3	148628405	148640509	dup	12105	7.90805	4
3	153859405	153872722	dup	13318	3.64152	9
3	154878405	154890136	dup	11732	3.37394	5
3	155501405	155561577	dup	60173	11.589	31
4	3916001	4563578	dup	647578	6.09116	294
4	5204001	5215171	dup	11171	3.99686	5
4	7178926	7190340	dup	11415	2.85176	4
4	10772926	10784949	dup	12024	3.16679	6
4	11973926	11997128	dup	23203	4.40747	16
4	13215710	13265609	dup	49900	6.43609	17
4	13282710	13303300	dup	20591	6.27905	15
4	13995710	14007159	dup	11450	3.4448	6
4	15293710	15339551	dup	45842	8.26228	19
4	17830710	17850195	dup	19486	2.94052	5
4	18264710	18281350	dup	16641	3.19929	9
4	24613710	24624874	dup	11165	41.0037	1
4	25577710	25592779	dup	15070	3.811	12
4	26915710	26942772	dup	27063	3.01136	12
4	32452888	32552771	dup	99884	38.8902	1
4	32606888	32626936	dup	20049	3.04919	5
4	32671888	32707555	dup	35668	3.11047	4
4	33423888	33458132	dup	34245	3.81576	12
4	34567888	34582985	dup	15098	4.09694	6
4	35216888	35241014	dup	24127	2.54711	7
4	36473888	36535007	dup	61120	4.98147	41
4	37287888	37297950	dup	10063	3.17986	8
4	37427888	37447158	dup	19271	9.39159	4
4	38462888	38493514	dup	30627	4.42495	17
4	38755888	38782214	dup	26327	2.91688	11
4	38848888	38886522	dup	37635	9.40213	15
4	39033888	39055333	dup	21446	3.23817	9
4	39111888	39152410	dup	40523	5.26547	13
4	39542888	39552887	dup	10000	3.46607	8
4	40144888	40175050	dup	30163	4.14195	11
4	48220757	48413108	dup	192352	7.28056	64
4	53488757	53499501	dup	10745	5.75645	5
4	54895757	54906906	dup	11150	3.33242	4
4	55690757	55701315	dup	10559	8.26401	5
4	58295757	58307230	dup	11474	3.58464	8
4	61405757	61418844	dup	13088	9.49798	2
4	61618757	61628964	dup	10208	3.11003	4
4	72702757	72718543	dup	15787	4.03376	8
4	77718757	77736712	dup	17956	11.0701	1
4	80359757	80370672	dup	10916	4.84631	6
4	80762757	80777313	dup	14557	22.5065	3
4	81603757	81616437	dup	12681	15.1818	1
4	81782757	81818693	dup	35937	8.30142	17
4	82320757	82334498	dup	13742	6.63001	3
4	85567034	85591174	dup	24141	5.49174	11
4	87726034	87736214	dup	10181	3.9666	4
4	87901034	88901200	dup	1000167	6.18961	501
5	1	422778	dup	422778	29.5065	89
5	1342947	1369520	dup	26574	3.41892	7
5	2714529	2841470	dup	126942	11.3867	50
5	4278529	4292000	dup	13472	11.5483	6
5	10990071	11204139	dup	214069	5.08141	106
5	11920071	11972166	dup	52096	4.00253	29
5	17787071	18426025	dup	638955	6.48831	289
5	22321071	22492758	dup	171688	17.3775	106
5	22494634	22597361	dup	102728	18.3983	39
5	24520251	24534250	dup	14000	3.3461	9
5	27062251	27097073	dup	34823	7.50525	11
5	28412251	28425657	dup	13407	6.75232	1
5	29884251	29894399	dup	10149	4.15082	3
5	32842251	32852326	dup	10076	3.22594	4
5	33029251	33039477	dup	10227	3.5747	7
5	33256251	33268345	dup	12095	3.69665	7
5	36127251	36138711	dup	11461	3.6647	5
5	36963251	36985276	dup	22026	3.55576	15
5	37566251	37579491	dup	13241	3.51611	7
6	344001	358164	dup	14164	3.82889	7
6	1003001	1021598	dup	18598	2.95754	12
6	1634001	1645021	dup	11021	3.38784	7
6	3266001	3384465	dup	118465	4.63981	52
6	3731001	3746174	dup	15174	3.47867	7
6	4129001	4143616	dup	14616	6.18203	5
6	4248001	4270171	dup	22171	43.9215	2
6	4436001	4446387	dup	10387	3.29713	6
6	4632001	4815135	dup	183135	5.31332	113
6	6365001	6377362	dup	12362	3.49234	5
6	7709001	7825902	dup	116902	3.96023	52
6	7844001	7855104	dup	11104	3.65621	8
6	10247001	10259292	dup	12292	3.66191	6
6	10521001	10883838	dup	362838	5.08793	189
6	11592001	11630124	dup	38124	3.87577	12
7	602001	613768	dup	11768	4.10682	4
7	2705001	2732373	dup	27373	3.41421	6
7	5972001	5984214	dup	12214	3.09851	6
7	6658001	6675777	dup	17777	6.11337	6
7	7210001	7222800	dup	12800	7.57151	3
7	7959001	8043312	dup	84312	4.85721	42
7	8071001	8094615	dup	23615	3.40323	8
7	8369001	8389951	dup	20951	5.27939	6
7	8439001	8472362	dup	33362	5.54456	14
7	8826001	8856308	dup	30308	5.91237	11
7	15894472	17997929	dup	2103458	6.0409	1064
7	18660472	18670843	dup	10372	6.37276	4
7	20095472	20117362	dup	21891	7.63899	3
7	22496472	22512754	dup	16283	3.52243	4
7	23427472	23444442	dup	16971	3.03169	7
7	26964472	29168208	dup	2203737	6.13085	1028
7	30081472	31279726	dup	1198255	5.67731	597
7	36108472	36121068	dup	12597	3.66689	2
7	38735472	38750298	dup	14827	3.36075	5
7	42804472	42814904	dup	10433	3.54529	4
7	44279472	44289702	dup	10231	12.3239	1
7	44935472	44948804	dup	13333	3.00097	6
7	45259472	45276238	dup	16767	3.86442	8
7	45309472	45324862	dup	15391	3.66287	8
7	45512472	45527894	dup	15423	3.45847	3
7	46102472	46151290	dup	48819	3.82029	22
7	46888472	46899807	dup	11336	14.7854	1
7	46975472	47020927	dup	45456	6.83866	20
7	49513472	49620003	dup	106532	6.56394	48
7	49645472	49658187	dup	12716	5.09633	2
7	49676472	49763610	dup	87139	8.41894	20
7	53162501	53176298	dup	13798	4.22967	3
7	54701501	54714999	dup	13499	42.0683	4
7	58929501	59215065	dup	285565	4.34697	114
7	59498501	59509286	dup	10786	12.8097	1
7	59635501	59645521	dup	10021	3.28635	5
7	61062501	61074088	dup	11588	3.22092	6
7	62029501	62045591	dup	16091	6.78921	1
7	64396501	64406616	dup	10116	3.13351	5
7	64810501	65224970	dup	414470	6.82084	171
7	65237501	65534658	dup	297158	5.10835	121
7	65825501	65844220	dup	18720	62.8724	6
7	66684501	66699945	dup	15445	16.4349	2
7	71724501	71739813	dup	15313	3.30308	6
7	72633501	72648749	dup	15249	36.4595	1
7	73087501	73115542	dup	28042	5.38358	15
7	73183501	73243676	dup	60176	3.75982	20
7	73308501	73338542	dup	30042	4.09068	16
7	76962501	76973581	dup	11081	4.53721	7
7	77366501	77378948	dup	12448	3.5113	3
7	82207501	82217549	dup	10049	2.86004	6
7	91353501	91368069	dup	14569	4.48422	7
7	94179501	94189739	dup	10239	9.93529	1
7	96221501	96237663	dup	16163	3.08809	8
7	99147501	99159119	dup	11619	24.8141	1
7	100422501	100433161	dup	10661	29.249	1
7	106953501	106971503	dup	18003	3.54002	7
7	108900501	108911118	dup	10618	2.71585	4
7	111119501	111133391	dup	13891	12.1282	2
7	111275501	111285683	dup	10183	2.93202	3
7	114057501	114071711	dup	14211	6.01219	1
7	114934501	114946182	dup	11682	3.04634	7
7	116791501	116942505	dup	151005	8.53267	77
7	120350501	120370796	dup	20296	6.48436	5
7	121116501	121126614	dup	10114	4.66178	4
7	123215501	123226348	dup	10848	19.582	1
7	132544501	132563580	dup	19080	3.31475	7
7	135362501	135379540	dup	17040	35.4242	1
7	137223501	137238969	dup	15469	3.56776	7
7	138038501	138051952	dup	13452	5.67427	4
7	141031536	141044548	dup	13013	3.4101	8
7	141650536	141672165	dup	21630	3.72105	7
7	144624536	144635337	dup	10802	3.46956	4
7	146392536	146404203	dup	11668	3.85287	4
7	146565536	146579656	dup	14121	3.45442	9
7	149529536	149553667	dup	24132	39.1829	1
7	154065536	154076515	dup	10980	5.14854	4
7	157930536	157944759	dup	14224	3.7703	8
7	160606536	161075039	dup	468504	6.41411	267
7	161149536	161159671	dup	10136	3.15833	5
7	161673536	161688856	dup	15321	3.47794	8
7	169388536	169492647	dup	104112	6.33675	40
7	170483536	170495923	dup	12388	6.13874	3
7	172097536	172119951	dup	22416	4.683	11
8	823001	834023	dup	11023	3.34306	7
8	3754001	3765167	dup	11167	4.26315	3
8	4472001	4485070	dup	13070	3.13401	9
8	5312001	5980526	dup	668526	5.225	353
8	7083001	7119706	dup	36706	6.31492	19
8	13493001	13511423	dup	18423	3.68831	9
8	16784001	16802210	dup	18210	4.29353	4
8	20299001	20323129	dup	24129	26.2555	1
8	24773001	24787644	dup	14644	4.12298	4
8	24821001	24838026	dup	17026	3.2276	9
8	26558001	26581172	dup	23172	4.16812	3
8	27862001	27875239	dup	13239	3.12866	7
8	28231001	28266321	dup	35321	6.32259	8
8	28271151	28386858	dup	115708	8.89449	41
8	31845151	32529195	dup	684045	5.35699	322
8	33454151	33471996	dup	17846	15.0307	1
8	33864151	33882990	dup	18840	2.98137	5
8	34701151	34722830	dup	21680	4.20283	10
8	34740151	34855716	dup	115566	3.7412	41
8	34899151	34918410	dup	19260	4.13974	10
8	34937151	34977583	dup	40433	4.14618	17
8	37663151	37725191	dup	62041	5.20309	22
8	38198151	38348194	dup	150044	3.69624	53
8	39215151	39356014	dup	140864	3.77851	48
8	41023151	41037885	dup	14735	2.95624	7
8	41117151	41127554	dup	10404	3.42182	5
8	45403151	45414284	dup	11134	4.34613	8
8	45489151	45574193	dup	85043	6.33918	9
8	50817953	50828446	dup	10494	3.50791	7
8	52376953	52388412	dup	11460	3.31914	4
8	52738953	52751255	dup	12303	4.17328	6
8	54605953	54617002	dup	11050	3.68675	5
8	55997953	56009023	dup	11071	4.1965	5
8	58356953	58390934	dup	33982	7.55613	13
8	65705953	65722548	dup	16596	3.43799	5
8	80784953	80798151	dup	13199	3.59465	3
8	82321953	82333264	dup	11312	13.6675	2
8	83876953	83892595	dup	15643	30.446	2
8	84578953	84594795	dup	15843	4.39029	2
8	90818953	90831304	dup	12352	31.8764	2
8	94910953	94926660	dup	15708	16.0221	3
8	97090953	97113205	dup	22253	3.57318	11
8	100775953	100789711	dup	13759	2.94095	4
8	102925953	102937723	dup	11771	19.3783	1
8	103570953	103586054	dup	15102	3.51189	10
8	110771953	110782974	dup	11022	3.4257	3
9	1	233535	dup	233535	12.8493	127
9	1031001	1041074	dup	10074	3.7243	5
9	1942001	1953215	dup	11215	3.38801	8
9	4610001	4658208	dup	48208	4.96626	25
9	5423001	5436084	dup	13084	3.71755	6
9	5499001	5522429	dup	23429	8.59638	13
9	7911001	7925403	dup	14403	4.61893	4
9	8380001	9802308	dup	1422308	5.45465	442
9	10322001	10340397	dup	18397	3.35226	8
9	11159001	11170227	dup	11227	2.98183	7
9	11350001	11364040	dup	14040	3.95864	7
9	13110266	13182650	dup	72385	14.1767	36
9	13628266	13642305	dup	14040	2.82222	4
9	14318266	14329510	dup	11245	3.27583	6
9	14771266	14790624	dup	19359	3.42315	12
9	14803266	14824338	dup	21073	3.73506	6
9	18028266	18038584	dup	10319	3.44126	5
9	22404266	22419499	dup	15234	3.54066	10
9	23233266	23245583	dup	12318	3.01984	6
9	24015266	24026502	dup	11237	3.11482	7
9	27594266	27605265	dup	11000	2.80458	5
9	29808266	29821091	dup	12826	3.29454	7
9	30515266	30529505	dup	14240	2.97324	7
9	31382266	31396737	dup	14472	3.58971	5
9	37086266	37102365	dup	16100	3.13693	6
9	38887266	38897306	dup	10041	3.14249	6
9	43400266	43423888	dup	23623	178.181	12
9	46603351	46644988	dup	41638	3.00688	3
9	47417351	47427889	dup	10539	16.7224	1
9	47602351	47612457	dup	10107	5.41872	6
9	47696351	47706529	dup	10179	4.0652	1
9	47730351	47740678	dup	10328	4.12125	5
9	47774351	47788766	dup	14416	5.68451	4
9	47801351	47813562	dup	12212	4.46602	7
9	47876351	47938884	dup	62534	4.00661	16
9	47976351	48032488	dup	56138	3.76278	26
9	52121351	52133830	dup	12480	5.70199	6
9	52798351	52864779	dup	66429	16.746	36
9	54714351	54754852	dup	40502	8.89306	21
9	54798351	54808746	dup	10396	3.08126	6
9	55146351	55180461	dup	34111	2.9787	11
9	61142351	61176817	dup	34467	4.85053	10
9	64754351	64768128	dup	13778	3.87672	8
9	65673351	65683710	dup	10360	3.12228	4
9	65892351	65905451	dup	13101	3.02402	5
9	69194351	69736130	dup	541780	5.32739	263
9	71287351	71301496	dup	14146	8.63854	3
9	84936351	85138096	dup	201746	4.16664	78
9	88268351	88329369	dup	61019	12.1557	21
9	88361351	88385418	dup	24068	3.4892	10
9	98810907	98821984	dup	11078	3.6326	7
9	98999907	99010974	dup	11068	2.94519	6
9	99671907	99683108	dup	11202	3.17228	6
9	100119907	100180394	dup	60488	3.84939	37
9	100193907	100210444	dup	16538	3.8831	7
9	103759907	104307141	dup	547235	5.93047	252
9	105802907	105814123	dup	11217	19.1496	1
9	109565907	109770243	dup	204337	4.28378	85
9	113711907	113724139	dup	12233	3.74109	2
9	113846907	113857129	dup	10223	3.21733	6
9	114256907	114276200	dup	19294	3.3745	7
X	140001	152299	dup	12299	5.41248	4
X	311001	428922	dup	117922	3.87355	68
X	1875001	1886263	dup	11263	8.22094	1
X	2396001	2409105	dup	13105	3.62489	8
X	3242001	3252161	dup	10161	2.90987	4
X	5230001	5242046	dup	12046	3.53167	9
X	5886001	5899372	dup	13372	3.42918	6
X	6885001	6895804	dup	10804	4.89644	3
X	12122001	12260308	dup	138308	6.07853	59
X	12834001	12847736	dup	13736	3.64131	5
X	13090001	13107812	dup	17812	5.33355	4
X	13425001	13444291	dup	19291	4.11623	7
X	16180001	16193350	dup	13350	4.71197	3
X	20526001	20537527	dup	11527	15.1734	3
X	20707001	20719937	dup	12937	28.0023	2
X	21384001	21396413	dup	12413	5.2318	2
X	22138001	22154019	dup	16019	17.7283	1
X	23072001	23082118	dup	10118	4.03948	6
X	26015001	26026064	dup	11064	8.47641	9
X	26769001	26781264	dup	12264	3.03784	5
X	27569001	27580186	dup	11186	25.4318	4
X	30446001	30461041	dup	15041	3.1014	11
X	30935001	30945320	dup	10320	32.6359	7
X	31438001	31448337	dup	10337	3.89853	6
X	32391001	32402144	dup	11144	4.25842	4
X	32743001	32817352	dup	74352	7.58417	49
X	33581001	33593148	dup	12148	3.37357	9
X	34397035	34549209	dup	152175	4.80188	21
X	35306035	35318524	dup	12490	4.71427	9
X	36258035	36271439	dup	13405	5.48669	6
X	36734035	36760213	dup	26179	5.42795	19
X	36775035	36800034	dup	25000	3.66688	1
X	37299035	37311902	dup	12868	39.6462	3
X	37640035	37653734	dup	13700	5.75628	7
X	37775035	37812057	dup	37023	3.10483	12
X	37877035	37887227	dup	10193	7.54296	4
X	38213035	38260034	dup	47000	4.93311	1
X	38303035	38318162	dup	15128	5.66749	12
X	38329035	38356012	dup	26978	3.44513	14
X	41416592	41445691	dup	29100	4.54914	20
X	41479592	41493512	dup	13921	34.3334	1
X	41563592	41584408	dup	20817	17.211	4
X	41661592	41672740	dup	11149	3.26569	3
X	42274592	42294645	dup	20054	2.96178	13
X	43312592	43325900	dup	13309	4.53342	4
X	43490592	43508999	dup	18408	5.63479	8
X	45308592	45319229	dup	10638	3.86621	4
X	50316592	50335060	dup	18469	3.48467	12
X	50503592	50515256	dup	11665	4.1651	7
X	51478592	51493636	dup	15045	3.88812	8
X	51650592	51663261	dup	12670	5.26059	8
X	51760592	51785901	dup	25310	3.7462	11
X	52469592	52487012	dup	17421	3.88774	8
X	52509680	52529441	dup	19762	4.22278	12
X	52541680	52564609	dup	22930	4.01563	12
X	52597680	52612817	dup	15138	4.94871	9
X	53023680	53050526	dup	26847	3.24169	18
X	53176680	53192394	dup	15715	34.0241	2
X	54107680	54122571	dup	14892	3.37293	3
X	58294680	58309341	dup	14662	2.80541	7
X	61071680	61085884	dup	14205	25.9021	5
X	61307680	61320591	dup	12912	7.58682	1
X	61682680	61700798	dup	18119	2.56025	6
X	61954680	61970959	dup	16280	4.15114	10
X	62028680	62038866	dup	10187	38.5494	3
X	62061680	62073338	dup	11659	3.84778	7
X	62560680	62573282	dup	12603	60.2653	7
X	64237680	64537963	dup	300284	6.44133	233
X	64782680	64818704	dup	36025	7.60643	7
X	69569680	69582692	dup	13013	2.66738	5
X	69820680	69844111	dup	23432	3.32283	11
X	70144680	70159215	dup	14536	3.31441	4
X	71499680	71525099	dup	25420	3.91566	10
X	71956680	71972894	dup	16215	5.76351	4
X	72023680	72033864	dup	10185	16.6568	1
X	74137680	74148874	dup	11195	5.29663	3
X	74519680	74532750	dup	13071	5.13062	3
X	77988680	78020903	dup	32224	5.29984	12
X	78828680	78841409	dup	12730	3.66626	6
X	79023680	79033732	dup	10053	4.93064	5
X	82330680	82344990	dup	14311	6.75806	6
X	86202766	86220054	dup	17289	3.99666	8
X	86312766	86330819	dup	18054	3.27973	12
X	87201766	87224872	dup	23107	4.983	3
X	87557766	87568398	dup	10633	3.26828	5
X	87576766	87607071	dup	30306	3.30745	11
X	87617766	87632864	dup	15099	3.51105	4
X	87966766	87991786	dup	25021	4.09005	16
X	91583766	91596228	dup	12463	8.18475	5
X	93835766	93848585	dup	12820	3.87157	4
X	94086766	94100650	dup	13885	12.6642	4
X	94537766	94554894	dup	17129	4.0646	12
X	94588766	94607310	dup	18545	5.50948	12
X	94925766	94936192	dup	10427	2.84843	5
X	95429766	95443771	dup	14006	56.8426	3
X	95524766	95541718	dup	16953	32.1149	6
X	95698766	95721545	dup	22780	9.06532	4
X	96778766	96798138	dup	19373	3.34868	5
X	98110766	98735012	dup	624247	5.79426	338
X	100109766	100121861	dup	12096	10.254	3
X	101112766	101133355	dup	20590	3.6376	9
X	101810766	101828599	dup	17834	4.1122	5
X	104647766	104668580	dup	20815	3.07574	11
X	105205766	105220184	dup	14419	3.15056	10
X	108635766	109057380	dup	421615	4.48552	246
X	109415766	109436862	dup	21097	3.70803	12
X	109535766	109553392	dup	17627	4.24336	7
X	109580766	109596829	dup	16064	4.35056	8
X	109849766	109893787	dup	44022	3.48177	29
X	109902766	109920110	dup	17345	3.59542	11

## Sheet: S1.5
Table S1.5	SD regions of caprine genome detected by WSSD method
Chr.	start	end	type	length	copynumber	count of copy windows
1	2	55413	dup	55412	3.84389	20
1	656002	668830	dup	12829	5.07428	2
1	4130002	4194266	dup	64265	4.72221	23
1	4573002	4654403	dup	81402	3.37176	19
1	7354002	7370883	dup	16882	2.67381	4
1	7382002	7398071	dup	16070	4.62415	4
1	8311002	8321578	dup	10577	65.2378	2
1	9088002	9098281	dup	10280	8.97537	6
1	12122002	12134446	dup	12445	14.1975	1
1	13927002	13944006	dup	17005	5.42658	2
1	18759002	18774001	dup	15000	7.48361	2
1	24822002	24846000	dup	23999	4.72493	4
1	30389002	30400822	dup	11821	4.43876	1
1	33003002	33014004	dup	11003	9.30587	1
1	34497002	34510462	dup	13461	5.25965	1
1	36551002	36563856	dup	12855	10.8582	1
1	39168002	39180564	dup	12563	5.56827	1
1	39505002	39515164	dup	10163	6.38714	1
1	41138002	41177403	dup	39402	2.53633	15
1	41253002	41286332	dup	33331	2.50337	8
1	41293002	41308116	dup	15115	2.83873	7
1	41323002	41344524	dup	21523	2.62789	6
1	51024002	51038206	dup	14205	3.04157	7
1	52797002	52812537	dup	15536	4.66759	4
1	53459002	53470827	dup	11826	7.58694	1
1	56180002	56228930	dup	48929	2.59387	13
1	56833002	56846398	dup	13397	5954.94	1
1	64863002	64903156	dup	40155	2.51766	19
1	64933002	64968583	dup	35582	3.0339	16
1	66459002	66469156	dup	10155	8.49165	5
1	74308002	74320596	dup	12595	835.445	3
1	78118002	78129038	dup	11037	3.05648	3
1	78736002	78759959	dup	23958	6.82037	6
1	78840002	78851148	dup	11147	2.8427	8
1	79109002	79120427	dup	11426	16.991	1
1	79677002	79687545	dup	10544	102.505	6
1	80261002	80273075	dup	12074	7.21638	3
1	80547002	80562223	dup	15222	6.66379	1
1	82033002	82049461	dup	16460	5.00503	7
1	89819002	89829336	dup	10335	10.5479	4
1	96923002	96933537	dup	10536	3.30953	4
1	98948002	98963004	dup	15003	7.14828	2
1	99220002	99234755	dup	14754	4.95779	1
1	100878002	100892106	dup	14105	9.88318	2
1	101952002	101962024	dup	10023	4.48375	2
1	102358002	102377023	dup	19022	11.629	7
1	105211002	105223593	dup	12592	25.802	1
1	110779002	110795861	dup	16860	5.8731	1
1	111866002	111879235	dup	13234	9.27768	1
1	112310002	112322225	dup	12224	4.76644	4
1	114266002	114299181	dup	33180	4.06059	10
1	115923002	115938745	dup	15744	9.502	1
1	116568002	116580710	dup	12709	3.62626	6
1	118904002	118919496	dup	15495	36.5207	1
1	120286002	120298031	dup	12030	21.0674	1
1	126101002	126113256	dup	12255	30.3566	2
1	126838002	126854587	dup	16586	12.1289	1
1	126861002	126876565	dup	15564	12.5758	1
1	127702002	127724623	dup	22622	2.62159	10
1	128583002	128599699	dup	16698	12.0661	2
1	132809002	132819350	dup	10349	2.75064	2
1	134830002	134840517	dup	10516	5.75298	1
1	134985002	135001837	dup	16836	3.65037	2
1	136757002	136772728	dup	15727	5.53646	5
1	137354002	137364082	dup	10081	79.9547	1
1	139402002	139415976	dup	13975	8.48067	1
1	141463002	141477005	dup	14004	2.97481	1
1	141915002	141938142	dup	23141	2.71198	3
1	141987002	142004209	dup	17208	2.89245	5
1	142133002	142172431	dup	39430	3.51889	10
1	142193002	142203544	dup	10543	2.82978	2
1	142714002	142733151	dup	19150	6.61177	6
1	143920002	143953394	dup	33393	2.73641	6
1	144034002	144135083	dup	101082	2.77586	26
1	144323002	144388053	dup	65052	2.9477	32
1	145851002	145895325	dup	44324	3.14689	13
1	145911002	145921666	dup	10665	3.05196	3
1	147217002	147247535	dup	30534	19.9921	8
1	147987002	148016092	dup	29091	4.89854	12
1	148981002	149066132	dup	85131	3.28631	32
1	149351002	149365250	dup	14249	4826.05	1
1	149531002	149550561	dup	19560	3.39262	2
1	154928002	154958535	dup	30534	2.85561	12
1	154982002	155010001	dup	28000	5.39386	13
10	2	240385	dup	240384	7.8298	47
10	2569002	2582507	dup	13506	6.56671	3
10	3508002	3520865	dup	12864	27.429	1
10	6127002	6183831	dup	56830	2.73304	18
10	6796002	6812072	dup	16071	3.86773	5
10	10596002	10611148	dup	15147	2608.29	1
10	10946002	11078250	dup	132249	3.28935	50
10	14528002	14541190	dup	13189	4.16193	2
10	15500002	15517798	dup	17797	10.417	2
10	19215002	19239469	dup	24468	12.8629	1
10	20636002	20647197	dup	11196	7.30167	2
10	21181002	21195587	dup	14586	3.78057	2
10	21296002	21306220	dup	10219	10.8175	5
10	22141002	22161496	dup	20495	3.46703	4
10	22727002	22737505	dup	10504	4.52895	3
10	22873002	22904308	dup	31307	2.63714	17
10	22943002	23007421	dup	64420	2.9565	32
10	23188002	23213400	dup	25399	3.60673	14
10	23449002	23511034	dup	62033	3.37756	22
10	23633002	23643261	dup	10260	4.17429	2
10	23828002	23849060	dup	21059	2.66818	11
10	24066002	24105001	dup	39000	2.62551	18
10	24220002	24238423	dup	18422	2.56518	7
10	24345002	24356438	dup	11437	3.6407	4
10	31258002	31269813	dup	11812	3.31939	4
10	33461002	33475512	dup	14511	7.09159	1
10	35217002	35227570	dup	10569	7.99063	1
10	35452002	35462345	dup	10344	20.4172	2
10	36168002	36182436	dup	14435	7.79796	2
10	36705002	36718107	dup	13106	2.68068	4
10	36803002	36813113	dup	10112	16.1713	5
10	37901002	37913483	dup	12482	4.02325	1
10	41198002	41211552	dup	13551	23.5765	6
10	44055002	44065892	dup	10891	122.807	2
10	46827002	46843878	dup	16877	7.2445	1
10	46963002	46975363	dup	12362	2.9995	2
10	46996002	47017868	dup	21867	2.7428	9
10	47125002	47136440	dup	11439	3.30959	3
10	47594002	47634720	dup	40719	3.0484	7
10	51885002	51896082	dup	11081	3.32369	1
10	53639002	53649173	dup	10172	4352.1	1
10	54422002	54432450	dup	10449	10.4974	5
10	54722002	54732397	dup	10396	5.78175	2
10	55289002	55319229	dup	30228	2.56646	14
10	57697002	57709718	dup	12717	4.45588	1
10	58116002	58140919	dup	24918	2.53188	7
10	59907002	59917862	dup	10861	3.90194	3
10	60151002	60169774	dup	18773	3.30919	1
10	61545002	61644716	dup	99715	3.28409	44
10	67754002	67765906	dup	11905	7.77208	2
10	68687002	68697443	dup	10442	11813	1
10	73418002	73433196	dup	15195	4.84141	2
10	74684002	74703346	dup	19345	44.0155	1
10	74878002	74896648	dup	18647	343.147	1
10	75278002	75288070	dup	10069	2.60336	4
10	78288002	78299312	dup	11311	2.71033	4
10	82819002	82833446	dup	14445	2.63259	5
10	82876002	82958515	dup	82514	3.6015	41
10	82981002	83018572	dup	37571	3.24779	21
10	83090002	83102374	dup	12373	4.11158	2
10	90075002	90093144	dup	18143	1321.46	1
10	90919002	90931233	dup	12232	5.23811	1
10	98497002	98515756	dup	18755	10.8038	1
10	99042002	99078263	dup	36262	3.34344	13
10	99178002	99189331	dup	11330	3.12286	2
11	2	173790	dup	173789	3.91713	35
11	1188002	1201808	dup	13807	3.73375	2
11	2152002	2173867	dup	21866	5.67481	12
11	3514002	3525506	dup	11505	27.9261	1
11	5493002	5532842	dup	39841	8.66813	13
11	9449002	9459446	dup	10445	9.11134	2
11	14612002	14622250	dup	10249	5.36696	1
11	16123002	16139609	dup	16608	9.35561	1
11	16170002	16181794	dup	11793	7.19586	6
11	16384002	16402981	dup	18980	27.9888	3
11	16960002	16975437	dup	15436	9.61503	4
11	18483002	18494775	dup	11774	10.4618	3
11	19970002	19981303	dup	11302	61.7325	4
11	29798002	29814549	dup	16548	2.95291	5
11	33021002	33032033	dup	11032	10.3181	1
11	33599002	33612493	dup	13492	4.13753	1
11	33937002	33949471	dup	12470	2.77519	2
11	35285002	35301146	dup	16145	2.84315	1
11	35467002	35479969	dup	12968	9.17934	2
11	39088002	39112272	dup	24271	3.2077	5
11	39421002	39432402	dup	11401	3.30176	3
11	45222002	45240245	dup	18244	6.66014	9
11	45580002	45660315	dup	80314	3.0403	29
11	46648002	46731071	dup	83070	2.8982	45
11	49268002	49280131	dup	12130	4.81116	1
11	49962002	49981109	dup	19108	55.9577	1
11	51473002	51486407	dup	13406	5.3103	1
11	51609002	51627483	dup	18482	3.26492	8
11	51678002	51699261	dup	21260	2.73321	4
11	52299002	52310081	dup	11080	6.85267	3
11	53402002	53415284	dup	13283	62.2488	2
11	54412002	54423369	dup	11368	4.52967	4
11	55420002	55434282	dup	14281	3.39957	2
11	55552002	55573063	dup	21062	2.55563	5
11	56478002	56495164	dup	17163	2.66308	8
11	57227002	57238363	dup	11362	3.2092	1
11	57290002	57322664	dup	32663	2.50136	8
11	57996002	58006624	dup	10623	3.12897	2
11	58082002	58095878	dup	13877	11.2264	1
11	58463002	58476786	dup	13785	9.93092	7
11	58740002	58756242	dup	16241	2.53664	3
11	59259002	59281357	dup	22356	3.17657	8
11	60491002	60509313	dup	18312	6.03579	4
11	60626002	60641099	dup	15098	3.31009	1
11	62087002	62100153	dup	13152	2.52256	3
11	65665002	65676081	dup	11080	4.95976	3
11	69081002	69091243	dup	10242	2.60345	7
11	70978002	70988034	dup	10033	2.70384	4
11	75341002	75366111	dup	25110	2.60362	9
11	79040002	79054170	dup	14169	4.64189	1
11	86356002	86369243	dup	13242	3.01232	5
11	91926002	92048312	dup	122311	2.54111	46
11	92186002	92226330	dup	40329	3.91747	19
11	92277002	92288485	dup	11484	3.72413	6
11	98561002	98576781	dup	15780	5.05	5
11	101471002	101487418	dup	16417	6.31448	3
11	101574002	101585646	dup	11645	3.13568	2
11	101704002	101714218	dup	10217	6.61684	1
11	103686002	103696653	dup	10652	2.87724	4
12	450002	460755	dup	10754	10.998	6
12	1671002	1683422	dup	12421	25.5009	1
12	2271002	2290130	dup	19129	3.57291	5
12	2772002	2783001	dup	11000	20.2548	1
12	4135002	4148033	dup	13032	9.06957	2
12	4432002	4447482	dup	15481	10.7724	1
12	5028002	5041389	dup	13388	2.92712	4
12	5755002	5771055	dup	16054	3.54796	1
12	6357002	6367429	dup	10428	9.48673	1
12	7530002	7541084	dup	11083	3.985	5
12	8420002	8431845	dup	11844	27.4813	1
12	13239002	13250793	dup	11792	2.86654	4
12	14314002	14324233	dup	10232	56.3136	2
12	21825002	21839293	dup	14292	2.59048	4
12	29326002	29342189	dup	16188	2.73945	7
12	34313002	34323903	dup	10902	6.52346	1
12	34558002	34600310	dup	42309	6.45791	19
12	34653002	34664464	dup	11463	4.59367	1
12	34728002	34756798	dup	28797	30.797	4
12	35095002	35108137	dup	13136	15.7607	1
12	35178002	35208241	dup	30240	4.47574	7
12	35282002	35292662	dup	10661	10.9469	7
12	35510002	35531212	dup	21211	5.41576	1
12	35642002	35658443	dup	16442	3.32371	2
12	36296002	36310695	dup	14694	2.68361	7
12	36960002	36979664	dup	19663	82.461	2
12	38897002	38910677	dup	13676	9.00188	2
12	39398002	39418074	dup	20073	5.83124	1
12	40062002	40082789	dup	20788	8.37952	2
12	40762002	40790299	dup	28298	6.75713	5
12	40890002	40901611	dup	11610	6.39122	1
12	41686002	41699224	dup	13223	9.8383	4
12	43219002	43231846	dup	12845	8.67211	2
12	44010002	44024813	dup	14812	7862.38	1
12	50540002	50550053	dup	10052	7.0271	4
12	55566002	55582192	dup	16191	33.2867	1
12	61867002	61879037	dup	12036	72.3847	3
12	61939002	61950361	dup	11360	4.84425	2
12	67447002	67488050	dup	41049	2.75658	7
12	67559002	67619533	dup	60532	2.60127	24
12	67914002	68178834	dup	264833	2.75789	103
12	81545002	81559484	dup	14483	2.66228	4
13	2	154129	dup	154128	3.00245	67
13	2635002	2647222	dup	12221	5.34618	2
13	3151002	3161958	dup	10957	35.7711	6
13	5214002	5231249	dup	17248	9.81669	8
13	5934002	5949172	dup	15171	4.84554	3
13	9595002	9606282	dup	11281	15.9613	6
13	10035002	10166332	dup	131331	2.81417	63
13	10203002	10282405	dup	79404	3.84575	36
13	12508002	12519032	dup	11031	26.6993	1
13	13881002	13893105	dup	12104	4.87049	1
13	15094002	15111098	dup	17097	3171.2	1
13	16454002	16643812	dup	189811	4.91775	95
13	24992002	25012001	dup	20000	2.64363	6
13	26509002	26525409	dup	16408	9.77193	2
13	30432002	30444930	dup	12929	60.3099	1
13	35787002	35979677	dup	192676	3.21806	75
13	36445002	36489200	dup	44199	3.35883	20
13	37010002	37045086	dup	35085	2.94544	13
13	41799002	42027185	dup	228184	4.05884	98
13	42068002	42079694	dup	11693	7.63313	6
13	45115002	45205070	dup	90069	3.70692	53
13	46918002	46931596	dup	13595	3.85133	2
13	48009002	48022396	dup	13395	5.55155	2
13	49056002	49121555	dup	65554	2.54817	21
13	50764002	50776349	dup	12348	4.88159	1
13	50857002	50868906	dup	11905	3.72207	1
13	51647002	51675458	dup	28457	2.83141	8
13	51837002	51847104	dup	10103	3.14361	1
13	56462002	56473245	dup	11244	58.601	1
13	58936002	58949001	dup	13000	2.6197	4
13	60380002	60573454	dup	193453	3.50282	83
13	60740002	60855794	dup	115793	4.42399	49
13	63229002	63257359	dup	28358	4.29365	12
13	64547002	64558024	dup	11023	14.0918	2
13	65403002	65427555	dup	24554	18.5437	7
13	71810002	72250749	dup	440748	2.87781	178
13	72321002	72333426	dup	12425	4.63639	2
13	73405002	73422493	dup	17492	11.2814	6
13	75733002	75745048	dup	12047	11.0857	1
13	75774002	75807039	dup	33038	5.55472	13
14	2	212259	dup	212258	5.1719	94
14	314002	331173	dup	17172	2.7654	6
14	1291002	1308556	dup	17555	7.50339	1
14	2797002	2809686	dup	12685	3.54693	1
14	2919002	2945417	dup	26416	11.1858	1
14	3462002	3477306	dup	15305	10.169	1
14	4326002	4356364	dup	30363	2.80885	5
14	4373002	4387098	dup	14097	20.9518	6
14	6081002	6099382	dup	18381	2.94757	9
14	6331002	6343526	dup	12525	2822.17	2
14	6794002	6804352	dup	10351	5.47289	1
14	7834002	7849452	dup	15451	6.63407	1
14	7950002	7976210	dup	26209	4.94505	3
14	8059002	8075250	dup	16249	3.69815	3
14	9660002	9680286	dup	20285	2.69983	8
14	10196002	10219938	dup	23937	11.8833	1
14	10260002	10281630	dup	21629	6.98993	1
14	10366002	10416657	dup	50656	4.79275	10
14	10605002	10845556	dup	240555	4.50982	91
14	11644002	11665486	dup	21485	3.19902	8
14	12135002	12303859	dup	168858	2.53475	54
14	12407002	12426002	dup	19001	10.5108	3
14	15267002	15285709	dup	18708	4.58747	6
14	24211002	24309428	dup	98427	4.13703	33
14	27960002	27980236	dup	20235	3.48365	5
14	29229002	29248279	dup	19278	3.42249	6
14	29312002	29399461	dup	87460	2.67939	35
14	31418002	31432766	dup	14765	3.83536	4
14	34109002	34124084	dup	15083	13.141	6
14	35279002	35292453	dup	13452	4.16302	3
14	38706002	38716150	dup	10149	2.53868	6
14	38797002	38808668	dup	11667	7.74997	1
14	47599002	47609429	dup	10428	87.6545	2
14	47861002	47876209	dup	15208	10.9555	5
14	47928002	47949686	dup	21685	5.30599	9
14	48342002	48352462	dup	10461	3.38065	1
14	51442002	51457400	dup	15399	24.5409	3
14	52619002	52631378	dup	12377	26.3331	1
14	58508002	58518604	dup	10603	5.1812	1
14	58655002	58665203	dup	10202	47.9147	1
14	63164002	63175984	dup	11983	3.82074	2
14	68357002	68370243	dup	13242	6.17627	7
14	83267002	83299485	dup	32484	4.90556	8
14	85240002	85250804	dup	10803	3.24212	2
14	87396002	87427105	dup	31104	7.0233	14
14	87879002	87890322	dup	11321	4.56266	1
14	89519002	89530166	dup	11165	6.57486	4
14	90141002	90153078	dup	12077	34.6421	1
15	27002	114319	dup	87318	2.8101	22
15	148002	170205	dup	22204	2.71863	3
15	214002	231079	dup	17078	2.98554	8
15	291002	314866	dup	23865	3.28355	7
15	320002	503300	dup	183299	2.89974	62
15	1077002	1088147	dup	11146	18.5995	1
15	1154002	1164907	dup	10906	23.8683	1
15	1995002	2049597	dup	54596	120.451	16
15	2458002	2471069	dup	13068	5073.37	1
15	5202002	5244557	dup	42556	7.89131	18
15	5439002	5459593	dup	20592	5.12813	6
15	9714002	9743152	dup	29151	2.62954	5
15	9777002	9794992	dup	17991	10.6473	5
15	10117002	10130058	dup	13057	4.61939	1
15	10724002	10734634	dup	10633	10.8208	2
15	10847002	10877587	dup	30586	2.50929	7
15	13125002	13137447	dup	12446	5.92677	1
15	14355002	14381001	dup	26000	3.11952	13
15	14534002	14547472	dup	13471	5.42567	2
15	15122002	15141477	dup	19476	3.10619	6
15	15189002	15232700	dup	43699	2.61512	20
15	16305002	16329604	dup	24603	14.0001	1
15	19684002	19694249	dup	10248	6.74549	7
15	20646002	20663217	dup	17216	4.56818	5
15	20829002	20863283	dup	34282	3.86546	7
15	25755002	25772185	dup	17184	2.51761	8
15	26658002	26668779	dup	10778	5.96047	3
15	26813002	26829934	dup	16933	8.46459	5
15	26999002	27009284	dup	10283	5.27721	1
15	27247002	27259228	dup	12227	6.72302	5
15	28394002	28407529	dup	13528	7.52485	2
15	30185002	30202972	dup	17971	2.8049	5
15	33498002	33510775	dup	12774	11.1265	6
15	35821002	35839155	dup	18154	4.22325	3
15	37384002	37411424	dup	27423	10.9847	1
15	40414002	40430165	dup	16164	2.8726	6
15	41619002	41632167	dup	13166	5.45247	1
15	43715002	43731256	dup	16255	2.70661	3
15	43744002	43770425	dup	26424	3.99234	13
15	43927002	44398376	dup	471375	5.54672	170
15	44988002	45000816	dup	12815	2.57458	6
15	45359002	45459047	dup	100046	5.30676	41
15	45868002	45917527	dup	49526	2.67009	22
15	45983002	46194112	dup	211111	2.91827	110
15	46241002	46263088	dup	22087	2.51701	8
15	46555002	46566369	dup	11368	2.50638	2
15	46922002	46947313	dup	25312	2.61525	13
15	47109002	47154024	dup	45023	2.62481	21
15	47206002	47225682	dup	19681	4.70017	13
15	47334002	47374998	dup	40997	2.5709	24
15	47410002	47421666	dup	11665	4.96727	2
15	47512002	47539781	dup	27780	3.80586	16
15	47570002	47598364	dup	28363	4.38057	14
15	48066002	48109209	dup	43208	2.86153	23
15	48166002	48183589	dup	17588	2.58494	3
15	50863002	50876492	dup	13491	2.82459	3
15	51488002	51725186	dup	237185	3.08614	95
15	53023002	53042360	dup	19359	3.89789	8
15	53268002	53286441	dup	18440	3.33116	3
15	57289002	57301655	dup	12654	6.1625	3
15	58882002	58892892	dup	10891	9.62344	7
15	67197002	67218794	dup	21793	5.38861	4
15	74387002	74398368	dup	11367	3.01722	5
15	74467002	74530107	dup	63106	2.50984	23
15	74675002	74849302	dup	174301	3.26475	76
15	74939002	75118216	dup	179215	3.15666	60
15	75215002	75225205	dup	10204	3.02083	4
15	75323002	75344043	dup	21042	5.39453	5
15	75453002	75479394	dup	26393	2.86827	10
15	75527002	75537415	dup	10414	3.40803	6
15	75739002	75765147	dup	26146	5.22844	10
15	76214002	76249638	dup	35637	2.84663	15
15	76645002	76696629	dup	51628	3.11861	21
15	77248002	77284204	dup	36203	2.54315	10
15	77896002	77984065	dup	88064	3.09185	20
15	78077002	78088289	dup	11288	2.62016	2
15	78282002	78302620	dup	20619	4.37683	6
15	78909002	78920832	dup	11831	10.2142	7
16	2	135064	dup	135063	3.82735	52
16	741002	752436	dup	11435	3.86941	1
16	802002	818067	dup	16066	3.74635	10
16	1853002	1869253	dup	16252	2.88841	6
16	3255002	3266752	dup	11751	4.80179	1
16	4398002	4460970	dup	62969	3.42044	18
16	4849002	4911817	dup	62816	5.08622	14
16	5365002	5380306	dup	15305	2.80139	6
16	5438002	5729804	dup	291803	3.26476	110
16	5903002	5916471	dup	13470	2.98429	6
16	5979002	5999272	dup	20271	3.66513	3
16	6233002	6269434	dup	36433	2.79248	18
16	6475363	6496591	dup	21229	3.69929	9
16	6635002	6663699	dup	28698	10.8329	4
16	7681002	7720842	dup	39841	3.08593	17
16	8194002	8206678	dup	12677	8.73873	1
16	10579002	10589125	dup	10124	10.1966	4
16	25197002	25211614	dup	14613	7.83864	3
16	25733002	25743960	dup	10959	9.84338	1
16	26114002	26136263	dup	22262	8.82541	5
16	26483002	26497255	dup	14254	3.49573	4
16	26825002	26846357	dup	21356	3.36339	8
16	32078002	32090630	dup	12629	9786.02	1
16	32817002	32832607	dup	15606	5.01103	1
16	33780002	33790467	dup	10466	4.28716	2
16	34058002	34069513	dup	11512	6.13557	4
16	38326002	38353025	dup	27024	2.57258	11
16	40195002	40207124	dup	12123	3.42096	2
16	41971002	42016257	dup	45256	3.61942	16
16	42054002	42065006	dup	11005	16.8967	5
16	43524002	43540637	dup	16636	2.70851	4
16	48494002	48506336	dup	12335	8.18408	4
16	51567002	51584799	dup	17798	4.76502	5
16	51730002	51847072	dup	117071	2.89688	49
16	51889002	51979029	dup	90028	2.57415	35
16	52016002	52194097	dup	178096	2.6165	72
16	52390002	52460235	dup	70234	3.7226	24
16	55161002	55176810	dup	15809	3.66254	3
16	56356002	56382447	dup	26446	3.92067	1
16	60937002	60951438	dup	14437	13.2522	1
16	63362002	63376457	dup	14456	3.83537	4
16	73320002	73331562	dup	11561	54.1903	1
17	2	60603	dup	60602	8.4647	25
17	437002	456432	dup	19431	3.15301	4
17	646002	667903	dup	21902	3.21522	4
17	894002	910049	dup	16048	4611.12	1
17	1296002	1311745	dup	15744	13.0714	6
17	2111002	2151582	dup	40581	2.58754	13
17	13376002	13388464	dup	12463	7.27764	2
17	13811002	13893197	dup	82196	5.31731	32
17	14079002	14098192	dup	19191	2.59157	11
17	15636002	15647084	dup	11083	3.38102	1
17	20348002	20361271	dup	13270	3.59763	1
17	24346002	24361641	dup	15640	5.40013	2
17	24844002	24855317	dup	11316	5.89377	3
17	25240002	25254678	dup	14677	12.5199	6
17	26670002	26681202	dup	11201	6.01248	3
17	29437002	29449509	dup	12508	3.29494	4
17	31223002	31236232	dup	13231	182.509	1
17	32290002	32302498	dup	12497	7.00791	3
17	35584002	35601393	dup	17392	10.1966	1
17	37068002	37080275	dup	12274	18.7877	1
17	37920002	37930503	dup	10502	32.4238	1
17	39126002	39137245	dup	11244	4.84281	1
17	40237002	40247810	dup	10809	50.7193	1
17	43674002	43701710	dup	27709	3.27933	9
17	43745002	43755328	dup	10327	3.4608	6
17	45848002	45876105	dup	28104	2.5836	9
17	47859002	47871869	dup	12868	13.1715	2
17	54965002	54987235	dup	22234	2.56898	14
17	55376002	55389870	dup	13869	15.0088	4
17	60962002	61075797	dup	113796	3.38228	36
17	61855002	61884650	dup	29649	5.19802	11
17	62600002	62613250	dup	13249	2.61115	4
17	63575002	63607565	dup	32564	6.05979	12
17	64612002	64625596	dup	13595	2.80755	5
17	70085002	70161057	dup	76056	5.04666	29
17	70215002	70245644	dup	30643	3.61259	11
18	2	136935	dup	136934	10.5739	31
18	319002	332326	dup	13325	26.2685	1
18	761002	773037	dup	12036	5.54424	1
18	1243002	1259120	dup	16119	2.72416	4
18	1278002	1290538	dup	12537	2.60549	7
18	3820002	3830290	dup	10289	3.01103	7
18	7145002	7156235	dup	11234	5.65156	4
18	8030002	8049199	dup	19198	2.86097	5
18	9010002	9021155	dup	11154	6.4185	8
18	10395002	10405120	dup	10119	4.53613	2
18	14258002	14268824	dup	10823	2.52751	6
18	14307002	14345373	dup	38372	3.29418	16
18	15389002	15400429	dup	11428	2.68213	5
18	15571002	15587087	dup	16086	2.7201	10
18	16364002	16375733	dup	11732	7.03346	2
18	17156002	17170836	dup	14835	7336.08	1
18	23368002	23434941	dup	66940	2.64329	34
18	24141002	24182572	dup	41571	3.97267	11
18	24815002	24840137	dup	25136	4.45014	14
18	29236002	29248618	dup	12617	5.95975	1
18	30153002	30167036	dup	14035	2.65934	5
18	42375002	42387119	dup	12118	2.5758	2
18	43324002	43339271	dup	15270	8.70086	1
18	43874002	44241118	dup	367117	2.97567	135
18	44424002	44435903	dup	11902	11.258	5
18	45768002	45787166	dup	19165	2.95065	4
18	46329002	46349611	dup	20610	3.85619	8
18	46509002	46519754	dup	10753	4.79111	2
18	47594002	47612138	dup	18137	2.51724	7
18	48073002	48154449	dup	81448	3.977	23
18	48281002	48311306	dup	30305	2.90057	10
18	49063002	49090004	dup	27003	2.73547	6
18	49120002	49199040	dup	79039	3.45274	28
18	49439002	49496515	dup	57514	5.18525	21
18	50075002	50287420	dup	212419	6.35746	102
18	50350002	50378587	dup	28586	2.82739	12
18	50540002	50574001	dup	34000	3.3802	17
18	50591002	50606120	dup	15119	2.92303	10
18	53415002	53430655	dup	15654	2.90834	10
18	54228002	54242390	dup	14389	7.68822	2
18	55585002	55696928	dup	111927	5.53306	43
18	55787002	55835478	dup	48477	4.81555	17
18	56040002	56050286	dup	10285	3.43837	2
18	56087002	56235093	dup	148092	2.75108	57
18	56280002	56460047	dup	180046	3.28492	57
18	56477002	56756857	dup	279856	6.25244	117
18	56801002	56815385	dup	14384	3.08602	7
18	56830002	56872578	dup	42577	3.51759	23
18	56969002	57083134	dup	114133	3.77169	46
18	57160002	57181106	dup	21105	5.30454	8
18	57247002	57638227	dup	391226	2.8062	169
18	57863002	57885943	dup	22942	2.94395	6
18	57922002	57948342	dup	26341	3.29585	11
18	57957002	57991172	dup	34171	3.14294	12
18	58572002	58592881	dup	20880	3.40227	8
18	58647002	58731429	dup	84428	4.90317	34
18	58910002	58935848	dup	25847	4.36266	15
18	59081002	59136061	dup	55060	3.16459	22
18	59881002	59896022	dup	15021	2.79486	9
18	59943002	59994149	dup	51148	2.6187	22
18	60300002	60315291	dup	15290	2.68543	7
18	60486002	60503124	dup	17123	2.95913	5
18	60593002	60603736	dup	10735	3.96331	2
18	60614002	60626070	dup	12069	3.54239	3
18	60872002	60883783	dup	11782	46.2846	5
18	61050002	61066862	dup	16861	4.88425	5
19	2	318043	dup	318042	7.91931	62
19	528002	538042	dup	10041	4.0478	2
19	1193002	1207132	dup	14131	3.19082	1
19	1618002	1633060	dup	15059	2.56428	5
19	1668002	1693928	dup	25927	29.9361	2
19	2603002	2635201	dup	32200	4.18766	7
19	2719002	2746243	dup	27242	3.04422	8
19	2780002	2805083	dup	25082	2.85585	8
19	3731002	3748749	dup	17748	8.63193	1
19	3932002	3942232	dup	10231	4.56095	1
19	4342002	4355058	dup	13057	20.0189	1
19	5645002	5671425	dup	26424	3.11603	14
19	5823002	5856168	dup	33167	3.59341	12
19	5875002	5887610	dup	12609	3.31487	1
19	5983002	5994719	dup	11718	12.2479	3
19	9025002	9058520	dup	33519	3.24044	10
19	13649002	13701139	dup	52138	5.33153	17
19	13713002	13723023	dup	10022	2.92573	3
19	13750002	13776059	dup	26058	3.27716	10
19	15202002	15225750	dup	23749	7.8968	13
19	15311002	15330359	dup	19358	11.1518	9
19	18181002	18194239	dup	13238	13.4769	3
19	18591002	18704449	dup	113448	3.55495	49
19	19128002	19139497	dup	11496	3.76535	1
19	22742002	22752875	dup	10874	2.86531	3
19	23247002	23282247	dup	35246	2.55382	16
19	23422002	23460003	dup	38002	3.92212	12
19	23582002	23592968	dup	10967	3.98238	2
19	26182002	26192158	dup	10157	13.1294	1
19	28617002	28743312	dup	126311	2.82853	84
19	34536002	34604181	dup	68180	2.77069	31
19	35786002	35802284	dup	16283	12.4145	4
19	40449002	40533214	dup	84213	3.35098	41
19	40553002	40618225	dup	65224	4.95266	26
19	40686002	40753140	dup	67139	2.63686	29
19	42034002	42120378	dup	86377	3.67104	51
19	42387002	42470681	dup	83680	4.26068	43
19	47262002	47272369	dup	10368	4.03555	2
19	47352002	47421274	dup	69273	3.46727	23
19	49326002	49488306	dup	162305	4.05852	98
19	49733002	49749169	dup	16168	13.8622	1
19	53936002	53946371	dup	10370	57.5195	1
19	55614002	55676877	dup	62876	4.30275	32
19	59667002	59677141	dup	10140	5.84189	1
2	2	165792	dup	165791	7.71309	11
2	191002	213021	dup	22020	2.61923	5
2	1650002	1662309	dup	12308	30.8187	1
2	1861002	1886077	dup	25076	9.20001	2
2	1941002	1956724	dup	15723	6.82816	1
2	2196002	2220643	dup	24642	54.289	9
2	2465002	2486180	dup	21179	3.51469	4
2	3058002	3086131	dup	28130	7.524	1
2	3399002	3442471	dup	43470	2.75383	13
2	8268002	8280998	dup	12997	19.292	3
2	8450002	8461161	dup	11160	6.35177	1
2	8866002	8882239	dup	16238	4.27847	3
2	9587002	9608861	dup	21860	3.24446	3
2	10620002	10636150	dup	16149	2.60611	12
2	11256002	11276294	dup	20293	3.1673	6
2	12067002	12085209	dup	18208	3.33338	2
2	12996002	13021510	dup	25509	2.91883	8
2	16446002	16462867	dup	16866	3.98199	3
2	17703002	17714768	dup	11767	2.69422	4
2	19622002	19632541	dup	10540	5.31855	6
2	20179002	20190337	dup	11336	3.10065	2
2	21122002	21132514	dup	10513	354.84	1
2	32661002	32676688	dup	15687	13.7388	1
2	40415002	40428287	dup	13286	4.17163	1
2	41887002	41898268	dup	11267	5.71675	2
2	42478002	42496324	dup	18323	7.93998	1
2	42638002	42651344	dup	13343	2.58018	3
2	43335002	43355091	dup	20090	3.25031	5
2	48226002	48249097	dup	23096	2.51442	6
2	55263002	55274085	dup	11084	4.63022	2
2	56879002	56891456	dup	12455	2.78354	3
2	58356002	58367340	dup	11339	3.93463	1
2	62783002	62795218	dup	12217	14.9902	5
2	63612002	63622756	dup	10755	14.9265	3
2	64615002	64626707	dup	11706	5.13744	2
2	66996002	67007575	dup	11574	23.5329	1
2	67763002	67773047	dup	10046	12.747	1
2	67924002	67936818	dup	12817	4.27017	1
2	70356002	70371938	dup	15937	5.33008	1
2	70997002	71008835	dup	11834	160.087	1
2	74057002	74070843	dup	13842	7.12148	1
2	74405002	74421575	dup	16574	9.10111	2
2	74472002	74489778	dup	17777	6.29354	1
2	74849002	74861560	dup	12559	5.76079	1
2	76961002	76975487	dup	14486	8.22358	1
2	78466002	78478934	dup	12933	9.89113	6
2	78563002	78579432	dup	16431	5.06344	5
2	80813002	80830586	dup	17585	7.94234	2
2	85360002	85388609	dup	28608	2.53213	8
2	87530002	87544863	dup	14862	3.66206	1
2	89051002	89108238	dup	57237	2.51378	18
2	93285002	93297438	dup	12437	15.3252	5
2	95747002	95762245	dup	15244	4.90836	5
2	95916002	95935024	dup	19023	3.48281	3
2	97359002	97374513	dup	15512	11.3466	1
2	97938002	97963798	dup	25797	15.6961	7
2	98212002	98245159	dup	33158	3.20484	13
2	110226002	110240044	dup	14043	14.2521	4
2	111590002	111607188	dup	17187	5.10543	3
2	115286002	115333185	dup	47184	4.08878	16
2	119425002	119476516	dup	51515	2.71467	22
2	120396002	120411447	dup	15446	3.42526	8
2	120528002	120538930	dup	10929	5.60426	2
2	124406002	124417049	dup	11048	5.30053	3
2	125787002	125799663	dup	12662	4.17815	2
2	128139002	128152579	dup	13578	3.63298	8
2	131115002	131143254	dup	28253	19.9254	1
2	131734002	131802956	dup	68955	2.74041	17
20	2002	256232	dup	254231	3.35084	110
20	5143002	5157782	dup	14781	13.1851	1
20	6579002	6629501	dup	50500	3.02478	23
20	6804002	6878166	dup	74165	3.44233	33
20	10453002	10463228	dup	10227	3.09053	5
20	15188002	15210198	dup	22197	4.09404	2
20	24272002	24282616	dup	10615	9.67693	2
20	24714002	24725057	dup	11056	2.78559	4
20	25846002	25870371	dup	24370	5.07122	6
20	28544002	28557161	dup	13160	4.51028	5
20	29490002	29504589	dup	14588	4.12847	1
20	31407002	31426441	dup	19440	2.54868	7
20	31474002	31493547	dup	19546	3.03274	12
20	31505002	31519984	dup	14983	4.65859	3
20	34436002	34457252	dup	21251	3.10664	1
20	37751002	37769235	dup	18234	2.62512	9
20	38295002	38313108	dup	18107	34.59	2
20	40309002	40323398	dup	14397	29.5799	1
20	43872002	43890812	dup	18811	2.53093	6
20	47985002	47997013	dup	12012	3.7074	1
20	51693002	51722082	dup	29081	2.83915	5
20	59367002	59379442	dup	12441	10.1716	3
20	65921002	65938251	dup	17250	4.8559	4
20	66338002	66355135	dup	17134	2.869	7
21	2	47801	dup	47800	3.06499	33
21	398002	440001	dup	42000	2.95479	8
21	999002	1009379	dup	10378	6.37938	1
21	2203002	2224234	dup	21233	10.1378	1
21	2606002	2616290	dup	10289	7.12914	4
21	6592002	6611650	dup	19649	2.98759	3
21	9325002	9346826	dup	21825	4.42051	3
21	15268002	15281001	dup	13000	6.67584	8
21	17717002	17808948	dup	91947	3.17826	47
21	17829002	17849231	dup	20230	4.4921	10
21	17882002	17953612	dup	71611	2.94829	27
21	18038002	18074217	dup	36216	2.83451	16
21	18084002	18110283	dup	26282	2.5225	10
21	18186002	18213121	dup	27120	2.83931	16
21	20545002	20576029	dup	31028	3.53246	9
21	21211002	21325477	dup	114476	3.14401	52
21	21932002	21962216	dup	30215	3.20869	4
21	21970002	22004018	dup	34017	2.70727	8
21	22200002	22211476	dup	11475	2.66887	4
21	22891002	22993970	dup	102969	3.49742	37
21	23709002	23775282	dup	66281	3.1723	25
21	23971002	23981364	dup	10363	4.22175	1
21	25079002	25198304	dup	119303	3.38309	44
21	25632002	25816864	dup	184863	3.02463	69
21	27036002	27047307	dup	11306	7.23747	3
21	27064002	27101269	dup	37268	3.14814	14
21	27171002	27208250	dup	37249	2.57357	13
21	27221002	27239403	dup	18402	2.65827	6
21	31662002	31679853	dup	17852	3.55319	6
21	32406002	32471630	dup	65629	5.41592	31
21	36926002	36943143	dup	17142	42.6845	1
21	46715002	46743839	dup	28838	2.87352	8
21	47460002	47480138	dup	20137	3.24651	6
21	47538002	47551842	dup	13841	7.85788	2
21	47674002	47689137	dup	15136	3.99192	2
21	50562002	50573474	dup	11473	2.73349	3
21	55604002	55618046	dup	14045	3.14026	5
21	56101002	56111122	dup	10121	3.4875	6
21	56125002	56150596	dup	25595	3.75886	10
21	57169002	57182648	dup	13647	8.64775	5
21	57206002	57220214	dup	14213	10.8924	4
21	59534002	59549467	dup	15466	3.23017	1
21	62729002	62739111	dup	10110	2.53666	6
21	64712002	64759501	dup	47500	2.76536	15
21	64866002	64883152	dup	17151	2.96263	4
21	66335002	66346694	dup	11693	15.4728	7
22	2	87594	dup	87593	13.372	21
22	198002	248048	dup	50047	2.54937	9
22	319002	329057	dup	10056	3.80194	3
22	1411002	1431213	dup	20212	11.0167	1
22	3435890	3446136	dup	10247	7.30596	2
22	4824002	4854502	dup	30501	3.26228	10
22	7728002	7739229	dup	11228	7.69438	1
22	13436002	13450045	dup	14044	3.79876	6
22	14756002	14766798	dup	10797	7.05631	1
22	16356002	16371786	dup	15785	4.57847	8
22	16822002	16832021	dup	10020	3.75676	2
22	16982002	16993242	dup	11241	5.49861	6
22	19397002	19408150	dup	11149	2.62915	5
22	25133002	25143242	dup	10241	12.9821	1
22	25715002	25729336	dup	14335	2.9213	4
22	30675002	30685541	dup	10540	12.2856	1
22	33564002	33581692	dup	17691	34.1979	1
22	33666002	33679141	dup	13140	4.32805	1
22	34225002	34240138	dup	15137	9.82472	3
22	42005002	42017897	dup	12896	14.1492	3
22	42503002	42513952	dup	10951	4.11388	1
22	46788002	46799118	dup	11117	3.0288	2
22	51216002	51229657	dup	13656	13.8818	1
22	51330002	51405199	dup	75198	3.56621	49
22	52883002	52920254	dup	37253	2.57108	13
22	54912002	54922239	dup	10238	12.7215	5
22	55204002	55215098	dup	11097	424.757	1
22	57593002	57603838	dup	10837	8.02438	1
23	2	117577	dup	117576	3.01814	17
23	396002	409146	dup	13145	4.31017	1
23	429002	445229	dup	16228	2.6563	3
23	491002	510955	dup	19954	4.86117	1
23	675002	691199	dup	16198	10.2298	1
23	1189002	1208342	dup	19341	8.28612	3
23	1456002	1471190	dup	15189	3.1918	4
23	1932002	1950231	dup	18230	10.0212	1
23	13541002	13556492	dup	15491	7.6963	8
23	13588002	13606526	dup	18525	13.848	7
23	13726002	13738714	dup	12713	12.712	3
23	16496002	16508630	dup	12629	4.49419	2
23	21768002	21782583	dup	14582	4.87741	4
23	22704002	22716810	dup	12809	2.53357	2
23	23783002	23793605	dup	10604	3.87183	2
23	24337002	24406316	dup	69315	2.96068	38
23	24949002	25064358	dup	115357	3.69892	36
23	25142002	25159441	dup	17440	30.3772	12
23	25268002	25300347	dup	32346	3.86019	13
23	25778002	25797294	dup	19293	3.37234	11
23	26211002	26261401	dup	50400	3.91113	19
23	26650002	26792080	dup	142079	3.9495	57
23	27053002	27488783	dup	435782	3.27485	181
23	28054002	28245350	dup	191349	3.51968	94
23	28276002	28291592	dup	15591	2.71476	8
23	28564002	28611798	dup	47797	3.57778	23
23	28639002	28651030	dup	12029	2.53637	6
23	28905002	28916664	dup	11663	6.82558	1
23	29147002	29160550	dup	13549	2.98718	8
23	29390002	29402701	dup	12700	8.64074	2
23	29475002	29495400	dup	20399	2.89029	8
23	29839002	29861148	dup	22147	6.64199	4
23	30341002	30361259	dup	20258	4.16836	8
23	31690002	32536340	dup	846339	7.6622	348
23	33113002	33188146	dup	75145	4.02557	31
23	33298002	33319654	dup	21653	2.67339	13
23	47763002	47800069	dup	37068	4.85563	15
24	2	342107	dup	342106	3.5627	133
24	1988002	2010733	dup	22732	10.7007	9
24	5272002	5320630	dup	48629	3.77031	18
24	6341002	6353424	dup	12423	24.1416	1
24	7560002	7572653	dup	12652	5.31304	1
24	7705002	7718828	dup	13827	41.8301	2
24	10106002	10116465	dup	10464	4.52017	1
24	12529002	12593089	dup	64088	3.00766	19
24	12772002	12782947	dup	10946	5.161	1
24	12820002	12846995	dup	26994	20.1964	5
24	13238002	13259697	dup	21696	3.23095	8
24	13779002	13794174	dup	15173	6.82916	5
24	14119002	14132924	dup	13923	16.9052	4
24	15321002	15337615	dup	16614	11.7088	1
24	15790002	15802991	dup	12990	11.9634	3
24	16111002	16136718	dup	25717	4.40157	10
24	17794002	17814348	dup	20347	2.54488	7
24	19220002	19257444	dup	37443	2.72405	14
24	22894002	22908284	dup	14283	4.96114	1
24	24673002	24687352	dup	14351	11.381	6
24	29101002	29111652	dup	10651	3.57796	4
24	33168002	33226826	dup	58825	3.48742	26
24	35834002	35848112	dup	14111	2.96018	4
24	36690002	36702157	dup	12156	3.66282	4
24	41576002	41590423	dup	14422	2.85077	7
24	42392002	42409320	dup	17319	2.69987	13
24	42443002	42495266	dup	52265	2.65685	30
24	42534002	42561152	dup	27151	2.58399	17
24	43759002	43774172	dup	15171	2.80059	6
24	49018002	49028650	dup	10649	50.0047	1
24	53456002	53466432	dup	10431	19.7677	1
24	61498002	61560242	dup	62241	3.44549	26
25	2	28042	dup	28041	4.79076	11
25	2170002	2186679	dup	16678	6.28854	6
25	2211002	2245346	dup	34345	2.51915	18
25	2495002	2555726	dup	60725	2.85761	27
25	2741002	2757331	dup	16330	5.41783	9
25	2801002	2836238	dup	35237	2.59037	14
25	2925002	2937913	dup	12912	9.70367	1
25	3920002	3930866	dup	10865	23.2902	3
25	9161002	9215247	dup	54246	7.46227	16
25	9254002	9275199	dup	21198	3.80411	5
25	9570002	9581027	dup	11026	48.9086	2
25	16438002	16459098	dup	21097	3.751	11
25	18099002	18147421	dup	48420	2.59611	20
25	18226002	18240115	dup	14114	8.33323	3
25	18324002	18422052	dup	98051	3.455	42
25	23984002	23997891	dup	13890	1164.7	1
25	26702002	26719519	dup	17518	3.63143	4
25	27053002	27077050	dup	24049	2.64773	12
25	27368002	27381485	dup	13484	28.4835	1
25	27758002	27769742	dup	11741	5.01267	6
25	27930002	27960223	dup	30222	3.29157	16
25	27977002	27991864	dup	14863	3.29088	6
25	35473002	35488243	dup	15242	3.7452	12
25	36181002	36199782	dup	18781	7.63173	8
25	36294002	36420706	dup	126705	2.8507	52
26	34002	236016	dup	202015	2.84703	89
26	713002	733001	dup	20000	2.83114	7
26	1103002	1120586	dup	17585	10.466	2
26	1757002	1770694	dup	13693	7.67276	3
26	2409002	2421810	dup	12809	4.80252	3
26	2667002	2678122	dup	11121	39.9047	1
26	4100002	4126123	dup	26122	2.87808	10
26	9381002	9418323	dup	37322	4.69445	12
26	10574002	10589678	dup	15677	6.52649	1
26	12354002	12366001	dup	12000	7.70074	1
26	13064002	13086328	dup	22327	3.13282	12
26	13533002	13546042	dup	13041	4.33394	1
26	14860002	15142533	dup	282532	3.15029	77
26	21696002	21707154	dup	11153	3.40507	5
26	21737002	21767363	dup	30362	3.73407	18
26	25656002	25738051	dup	82050	3.39071	34
26	26775002	26789115	dup	14114	2.67357	5
26	28038002	28052353	dup	14352	3.18337	3
26	40818002	40846150	dup	28149	6.55108	20
26	45465002	45478173	dup	13172	467.278	1
26	49987002	50019048	dup	32047	3.04039	9
27	2	356001	dup	356000	3.71934	144
27	1153002	1226217	dup	73216	2.55627	35
27	1961002	1995648	dup	34647	9.25717	9
27	2014002	2025389	dup	11388	2.64027	2
27	2084002	2129619	dup	45618	2.83394	24
27	3028002	3038533	dup	10532	4.76495	1
27	5795002	5954238	dup	159237	2.78895	79
27	6080002	6189745	dup	109744	3.10915	57
27	12693002	12708338	dup	15337	2.74421	3
27	13100002	13126919	dup	26918	3.75213	3
27	18957002	18967982	dup	10981	26.0487	2
27	19220002	19231796	dup	11795	16.9675	5
27	19270002	19282059	dup	12058	12.0788	1
27	19951002	19961059	dup	10058	3.12753	1
27	21451002	21462378	dup	11377	5.85665	1
27	23061002	23074718	dup	13717	2.84537	4
27	23482002	23496001	dup	14000	2.70159	10
27	24224002	24236528	dup	12527	4.84056	3
27	25643002	25654719	dup	11718	3.02482	2
27	29194002	29207211	dup	13210	38.5809	2
27	29264002	29279200	dup	15199	3.86374	1
27	32967002	32982208	dup	15207	2.86131	4
27	33339002	33383936	dup	44935	3.93124	9
27	33834002	33844980	dup	10979	4.65124	3
27	35731002	35745939	dup	14938	3.92769	5
27	37957002	37968032	dup	11031	348.339	6
28	465002	483054	dup	18053	4.93293	3
28	848002	858232	dup	10231	5.9724	1
28	1669002	1721867	dup	52866	3.7677	11
28	2122002	2136564	dup	14563	5.43623	1
28	2945002	2968855	dup	23854	7.7534	5
28	5045002	5055434	dup	10433	3.68459	2
28	9284002	9294895	dup	10894	59.66	3
28	9314002	9342169	dup	28168	2.95253	6
28	10874002	10915930	dup	41929	3.15019	21
28	15963002	15995387	dup	32386	2.73346	2
28	17234002	17246098	dup	12097	13.095	7
28	19458002	19475893	dup	17892	14.711	3
28	20046002	20062646	dup	16645	10.6115	7
28	21710002	21720033	dup	10032	10.2245	2
28	22098002	22148931	dup	50930	3.13897	18
28	22160002	22177523	dup	17522	3.01749	4
28	22998002	23019300	dup	21299	3.10389	11
28	23097002	23115954	dup	18953	2.58235	5
28	27097002	27108407	dup	11406	2.78329	4
28	31216002	31233676	dup	17675	3.83536	1
28	32964002	32991237	dup	27236	5.92618	5
28	33019002	33142660	dup	123659	3.22516	51
28	33174002	33221089	dup	47088	2.83021	24
28	35381002	35391982	dup	10981	4.43359	1
28	35504002	35514478	dup	10477	3.02038	2
28	38122002	38133077	dup	11076	6.59204	1
28	39498002	39574068	dup	76067	2.50816	43
28	39970002	39991054	dup	21053	2.71311	3
28	41488002	41499085	dup	11084	2.74423	7
28	43218002	43231091	dup	13090	12.9555	4
29	2	153348	dup	153347	2.89132	66
29	586002	596097	dup	10096	3.23509	5
29	1276002	1290149	dup	14148	3.31814	8
29	1985002	1997889	dup	12888	11.4956	6
29	2635002	2650207	dup	15206	4.91149	2
29	3653002	3664155	dup	11154	21.0205	4
29	4665002	4701671	dup	36670	3.49682	18
29	4741002	5006272	dup	265271	3.01468	110
29	7030002	7040100	dup	10099	12.7882	1
29	14697002	14708085	dup	11084	6.12939	1
29	17421002	17433282	dup	12281	4.55393	1
29	17559002	17573403	dup	14402	2.95798	4
29	17895002	17919624	dup	24623	2.79139	5
29	18140002	18151860	dup	11859	2.96974	3
29	18179002	18194901	dup	15900	2.64382	4
29	18348002	18415536	dup	67535	2.50192	19
29	20033002	20044619	dup	11618	4.75316	1
29	25342002	25375214	dup	33213	3.14857	17
29	25393002	25422211	dup	29210	3.22173	15
29	25504002	25525075	dup	21074	2.59382	7
29	25564002	25843268	dup	279267	2.51675	105
29	25927002	26194364	dup	267363	2.67595	107
29	26235002	26604216	dup	369215	2.64049	142
29	26724002	26913511	dup	189510	2.83498	64
29	27859002	27869217	dup	10216	2.74507	6
29	27964002	27976505	dup	12504	5.09202	2
29	27988002	27999578	dup	11577	2.76937	7
29	28035002	28048292	dup	13291	2.89117	4
29	31327002	31338329	dup	11328	7.63126	2
29	31737002	31778807	dup	41806	2.67119	13
29	31790002	31803218	dup	13217	3.22713	4
29	34761002	34800721	dup	39720	3.35678	10
29	34807002	34828579	dup	21578	2.69785	6
29	35792002	35832129	dup	40128	3.24014	17
29	36295002	37440001	dup	1145000	7.04953	371
29	37460002	37470769	dup	10768	2.50017	6
29	37495002	37511629	dup	16628	2.66692	3
29	37586002	37599266	dup	13265	2.7111	6
29	38581002	38591232	dup	10231	7.29204	2
29	38792002	38806030	dup	14029	7.08506	5
29	39263035	39275071	dup	12037	2.75319	5
29	39384002	39409928	dup	25927	2.65008	4
29	39615002	39627081	dup	12080	2.82749	3
29	39706002	39729204	dup	23203	3.50069	7
29	40596002	40606316	dup	10315	4.34047	5
29	41198002	41209469	dup	11468	8.04426	1
29	45121002	45139088	dup	18087	5.36253	7
29	45306002	45359592	dup	53591	3.89978	36
29	47461002	47485234	dup	24233	5.45198	12
29	48234002	48245400	dup	11399	3.18878	4
3	2002	109051	dup	107050	3.07621	42
3	2176002	2214094	dup	38093	2.76668	9
3	2235002	2255704	dup	20703	3.49141	7
3	2380002	2425589	dup	45588	3.48009	15
3	5593002	5603804	dup	10803	3.87599	3
3	7417002	7462044	dup	45043	2.91313	22
3	7533002	7545435	dup	12434	2.98444	7
3	7610002	7624552	dup	14551	3.21812	4
3	8009002	8065063	dup	56062	3.02778	16
3	8314002	8348782	dup	34781	9.21797	11
3	10253002	10263971	dup	10970	2.77063	4
3	10587002	10602098	dup	15097	2.57237	6
3	10781002	10792870	dup	11869	18.5114	1
3	11035002	11287849	dup	252848	4.03972	79
3	11689002	11743001	dup	54000	3.24683	22
3	11761002	11797819	dup	36818	4.00737	11
3	12099002	12112730	dup	13729	7.93312	6
3	12171002	12181301	dup	10300	2.90899	3
3	12326002	12451942	dup	125941	2.62059	51
3	12499002	12541354	dup	42353	2.76268	13
3	12564002	12592001	dup	28000	2.91364	9
3	13953002	13989022	dup	36021	2.50996	17
3	13999002	14009202	dup	10201	2.79025	4
3	14049002	14081711	dup	32710	2.67536	17
3	15955002	15983310	dup	28309	2.83345	13
3	16123002	16136001	dup	13000	5.43433	2
3	16246002	16281196	dup	35195	5.15887	6
3	16515002	16529305	dup	14304	5.07094	2
3	17966002	17981020	dup	15019	10.0697	3
3	18626002	18651174	dup	25173	4.19307	1
3	20623002	20633848	dup	10847	7.03038	3
3	20778002	20822223	dup	44222	3.35282	21
3	21360002	21404458	dup	44457	2.59462	15
3	23838002	23849456	dup	11455	4.177	3
3	24478002	24489490	dup	11489	9.26182	2
3	25730002	25744300	dup	14299	23.4371	2
3	26430002	26452131	dup	22130	5.61055	9
3	28402002	28429462	dup	27461	2.52086	6
3	28918002	28928501	dup	10500	9.49455	2
3	29836002	29850063	dup	14062	2.5625	9
3	30913002	30923806	dup	10805	14.4682	6
3	31582002	31672207	dup	90206	2.9097	41
3	34370002	34381415	dup	11414	11.3634	1
3	35831002	35845560	dup	14559	4.67416	1
3	36699002	36713760	dup	14759	1319.58	4
3	38999002	39012778	dup	13777	4.5157	4
3	39056002	39080150	dup	24149	3.98349	4
3	40415002	40457253	dup	42252	2.61508	16
3	40473002	40495440	dup	22439	2.8611	12
3	41586002	41598609	dup	12608	5.39112	3
3	44654002	44672458	dup	18457	2.84075	4
3	45198002	45210387	dup	12386	5.72181	7
3	45654002	45665910	dup	11909	15.319	4
3	51382002	51405083	dup	23082	3.25976	12
3	51443002	51482274	dup	39273	3.01559	7
3	51491002	51609212	dup	118211	4.44698	47
3	52836002	52850737	dup	14736	19.2017	1
3	54058002	54080153	dup	22152	2.57003	10
3	60303002	60315349	dup	12348	5.96429	1
3	60676002	60688410	dup	12409	17.0493	1
3	60819002	60829269	dup	10268	9.59302	1
3	62320002	62335162	dup	15161	7.66274	1
3	62729002	62750770	dup	21769	3.57267	9
3	65723002	65792543	dup	69542	3.52516	22
3	68611002	68629414	dup	18413	69.4244	3
3	74276002	74289525	dup	13524	2.70708	3
3	76703002	76715827	dup	12826	17.9443	1
3	79761002	79882916	dup	121915	3.3015	43
3	79919002	80019405	dup	100404	3.31945	38
3	81904002	81914400	dup	10399	6.49997	1
3	82481002	82494201	dup	13200	10.4972	8
3	87273002	87287088	dup	14087	16.156	3
3	88163002	88179791	dup	16790	3.15506	7
3	88193002	88209673	dup	16672	2.8618	9
3	89838002	89935020	dup	97019	2.80296	32
3	90965002	90983193	dup	18192	19.6042	1
3	95603002	95753492	dup	150491	3.14689	67
3	96280002	96308686	dup	28685	21.8559	3
3	96845002	96879624	dup	34623	2.63614	16
3	98441002	98495200	dup	54199	2.7167	34
3	100020002	100030163	dup	10162	5.19389	3
3	102073002	102083171	dup	10170	3.10197	2
3	102312002	102323103	dup	11102	8.25361	1
3	102505002	102530108	dup	25107	2.60548	14
3	106785002	106798502	dup	13501	3.44741	5
3	109502002	109666028	dup	164027	4.3798	60
3	109757002	109774472	dup	17471	2.92577	8
3	115226002	115379024	dup	153023	2.68459	51
4	1485002	1510657	dup	25656	6.77869	5
4	3440002	3456285	dup	16284	200.433	1
4	3735002	3754339	dup	19338	7.269	4
4	5189002	5210384	dup	21383	14.4895	1
4	6319002	6334412	dup	15411	3.56408	7
4	12239002	12260659	dup	21658	6.01319	1
4	14940002	14951625	dup	11624	5.24856	2
4	15907002	15917326	dup	10325	52.8016	2
4	16115002	16165282	dup	50281	12.941	20
4	16602002	16619701	dup	17700	5.59305	8
4	18494002	18504764	dup	10763	7.83037	1
4	24334002	24352117	dup	18116	11.9777	8
4	25453002	25464484	dup	11483	2178.95	1
4	25549002	25559949	dup	10948	11.4173	1
4	26849002	26862782	dup	13781	7.80306	2
4	27913002	27932178	dup	19177	2.90392	4
4	27965002	27977966	dup	12965	3.7114	1
4	28944002	28965589	dup	21588	2.8314	10
4	30165002	30612239	dup	447238	4.02384	163
4	31187002	31197305	dup	10304	3.27434	3
4	32227002	32237219	dup	10218	2.7457	3
4	32321002	32361673	dup	40672	539.218	12
4	32824002	32844748	dup	20747	2.98322	4
4	37335002	37351015	dup	16014	11.1115	2
4	39987002	39998895	dup	11894	5.62896	2
4	41099002	41109244	dup	10243	5.66739	2
4	42000002	42015202	dup	15201	2.70438	2
4	43620002	43631712	dup	11711	9.70042	1
4	45241002	45252788	dup	11787	3.53063	1
4	47409002	47433926	dup	24925	2.57086	5
4	47672002	47699594	dup	27593	4.41172	14
4	61257002	61273292	dup	16291	2.58924	9
4	63089002	63121638	dup	32637	2.61076	19
4	67256002	67268075	dup	12074	2.57318	9
4	69056002	69066933	dup	10932	4.77168	1
4	69879002	69893042	dup	14041	20.5895	1
4	71336002	71347235	dup	11234	2.95156	4
4	73239002	73257803	dup	18802	2.5213	6
4	73340002	73366334	dup	26333	456.532	11
4	73403002	73414348	dup	11347	14.8525	2
4	73950002	73976917	dup	26916	2.50949	8
4	85839002	85866514	dup	27513	2.70638	8
4	86379002	86395471	dup	16470	3.20779	1
4	91784002	91817270	dup	33269	4.42377	22
4	91958002	91968578	dup	10577	8.89817	1
4	96051002	96063250	dup	12249	5.29803	6
4	99019002	99043882	dup	24881	7.75121	3
4	99432002	99442974	dup	10973	9.31402	5
4	102068002	102078416	dup	10415	2.63703	3
4	102087002	102097406	dup	10405	2.64911	6
4	102215002	102243188	dup	28187	2.92612	14
4	102531002	102551513	dup	20512	2.56362	13
4	103558002	103580132	dup	22131	2.51047	9
4	103684002	103699788	dup	15787	3.41421	6
4	103808002	103969187	dup	161186	2.9558	50
4	104836002	104847300	dup	11299	5.37931	1
4	108902002	108914105	dup	12104	2.87864	2
4	109196002	109401315	dup	205314	5.17195	61
5	2	384219	dup	384218	3.12794	107
5	5155002	5180477	dup	25476	2.50073	16
5	10671002	10682921	dup	11920	35.356	1
5	13120002	13132309	dup	12308	15.0158	7
5	15145002	15155415	dup	10414	17.9104	3
5	16862002	16878711	dup	16710	6.64166	4
5	17728002	17739394	dup	11393	3.70085	1
5	22108002	22118857	dup	10856	9.52076	1
5	24542002	24594072	dup	52071	3.26013	13
5	26444002	26454243	dup	10242	2.81095	3
5	27674002	27717364	dup	43363	2.54232	29
5	27736002	27762741	dup	26740	3.35851	7
5	27788002	27812282	dup	24281	2.86848	17
5	27849002	27917012	dup	68011	2.58293	27
5	27937002	27960745	dup	23744	2.90016	6
5	29484002	29526246	dup	42245	4.01699	18
5	30100002	30113127	dup	13126	2.57103	5
5	30133002	30152866	dup	19865	2.8402	7
5	31725002	31737440	dup	12439	8.45782	3
5	37386002	37399026	dup	13025	3.82313	1
5	37902002	37915810	dup	13809	3.34523	2
5	38965002	38976178	dup	11177	6.88499	1
5	40651002	40723383	dup	72382	3.06338	20
5	40766002	40781439	dup	15438	5.06072	3
5	41140002	41221614	dup	81613	3.08906	28
5	42016002	42028646	dup	12645	16.0203	1
5	42755002	42779184	dup	24183	2.91152	8
5	42815002	42827239	dup	12238	2.96707	6
5	42847002	42886601	dup	39600	2.90166	12
5	42902002	42934284	dup	32283	3.06428	9
5	42953002	42979227	dup	26226	2.56153	9
5	50258002	50272659	dup	14658	2.52164	5
5	50377002	50397353	dup	20352	4.86505	3
5	51318002	51343755	dup	25754	6.49902	11
5	54879002	55060387	dup	181386	2.62566	87
5	56184002	56206647	dup	22646	2.67393	3
5	56555002	57291106	dup	736105	3.00406	241
5	60302002	60312569	dup	10568	39.7788	1
5	60427002	60438300	dup	11299	2.88858	2
5	61215002	61227003	dup	12002	6.04035	1
5	62900002	62916047	dup	16046	6.1247	4
5	63161002	63173694	dup	12693	2.95518	5
5	66501002	66517741	dup	16740	5.04286	1
5	68135002	68146463	dup	11462	11.7064	6
5	72084002	72252606	dup	168605	3.43471	77
5	72985002	72995989	dup	10988	9.41769	4
5	73495002	73519333	dup	24332	224.874	1
5	73564002	73626288	dup	62287	3.22398	25
5	75277002	75296313	dup	19312	2.7018	8
5	76315002	76329527	dup	14526	10.7658	2
5	78221002	78237536	dup	16535	5.38876	3
5	86294002	86306457	dup	12456	8.07824	5
5	89173002	89186676	dup	13675	6.43051	3
5	89302002	89314053	dup	12052	5.21057	1
5	90744002	90805938	dup	61937	2.97969	24
5	90868002	90878704	dup	10703	4.1996	4
5	90886002	90900349	dup	14348	2.74998	5
5	90916002	90927133	dup	11132	2.53836	5
5	91376002	91478410	dup	102409	2.79524	32
5	92170002	92195824	dup	25823	3.99115	7
5	92340002	92440670	dup	100669	3.76447	25
5	92690002	92809907	dup	119906	3.32507	42
5	93126002	93141714	dup	15713	21.1528	1
5	93243002	93256437	dup	13436	2.76169	7
5	93565002	94328191	dup	763190	3.88572	269
5	94468002	94495262	dup	27261	2.54128	11
5	100841002	100852694	dup	11693	4.14841	3
5	103993002	104014578	dup	21577	7.06317	11
5	104268002	104283588	dup	15587	6.75917	2
5	106844002	106905411	dup	61410	4.76632	16
5	107572002	107585543	dup	13542	34.7093	2
5	107855002	107865040	dup	10039	5.51694	6
6	371002	385034	dup	14033	3.74498	3
6	566002	577957	dup	11956	5.3877	1
6	1621002	1636408	dup	15407	3.86026	2
6	2481002	2494831	dup	13830	10.5133	1
6	2743002	2765091	dup	22090	2.81572	3
6	3084002	3107837	dup	23836	10.5023	5
6	3199002	3237051	dup	38050	7.33152	9
6	3359002	3370674	dup	11673	14.6967	5
6	3469002	3492049	dup	23048	3.25755	5
6	4870002	4895709	dup	25708	14.1474	6
6	4994002	5004010	dup	10009	5.97059	1
6	7901002	7923033	dup	22032	2.58032	5
6	9499002	9513221	dup	14220	5.52919	1
6	9799002	9810173	dup	11172	11.6881	2
6	12798002	12810566	dup	12565	20.4034	2
6	13619002	13630737	dup	11736	3.22349	3
6	13793002	13816337	dup	23336	2.59424	11
6	17311002	17333569	dup	22568	2.61914	9
6	18884002	18897105	dup	13104	8.36272	7
6	19008002	19022514	dup	14513	7.61114	6
6	20373002	20395139	dup	22138	2.59613	15
6	23521002	23537197	dup	16196	3.72684	6
6	23613002	23751836	dup	138835	3.60471	38
6	24711002	24722640	dup	11639	3.13606	2
6	25813002	25823181	dup	10180	5.77477	1
6	26823002	26834410	dup	11409	5.74992	2
6	27902002	27913148	dup	11147	4.05062	1
6	28844002	28859256	dup	15255	2.85408	4
6	29702002	29716190	dup	14189	5.44939	6
6	31393002	31409421	dup	16420	835.143	1
6	32977002	32987122	dup	10121	33.5158	1
6	33537002	33558734	dup	21733	3.65935	3
6	34936002	34947253	dup	11252	1939.84	1
6	35252002	35285178	dup	33177	2.666	9
6	35700002	35716202	dup	16201	1313.64	1
6	43187002	43202662	dup	15661	517.809	7
6	45934002	45945364	dup	11363	8.37742	1
6	47624002	47634972	dup	10971	4.01901	5
6	48618002	48630056	dup	12055	4.37174	3
6	48903002	48913328	dup	10327	3.26756	5
6	52853002	52864528	dup	11527	5.7622	4
6	53892002	53903107	dup	11106	4.62533	3
6	56205002	56237083	dup	32082	2.50484	12
6	61801002	61812768	dup	11767	39.3852	1
6	63262002	63274528	dup	12527	2.57842	3
6	63912002	63923944	dup	11943	3.71905	1
6	70067002	70083651	dup	16650	111.048	2
6	70318002	70328622	dup	10621	14.0835	1
6	70338002	70358267	dup	20266	2.70346	11
6	72293002	72306155	dup	13154	5.32121	4
6	76587002	76599579	dup	12578	6.22183	1
6	76632002	76645976	dup	13975	5.69511	3
6	76690002	76723522	dup	33521	3.01332	8
6	76805002	76817266	dup	12265	46.5168	1
6	77553002	77571396	dup	18395	8.77119	10
6	78809002	78819376	dup	10375	8.09098	3
6	79781002	79804964	dup	23963	3.65689	1
6	81263002	81280103	dup	17102	45.1787	3
6	82908002	82922357	dup	14356	11.1855	7
6	82986002	83011221	dup	25220	2.6304	18
6	94191002	94201917	dup	10916	2.87331	5
6	94334002	94348635	dup	14634	3.02825	6
6	95244002	95258575	dup	14574	4.12405	4
6	97667002	97677829	dup	10828	2.54904	4
6	98037002	98047322	dup	10321	3.70763	3
6	98184002	98202992	dup	18991	2.87138	3
6	98218002	98228330	dup	10329	3.02585	4
6	102325002	102338232	dup	13231	6.29441	8
6	103853002	103866451	dup	13450	287.514	1
6	109875002	109974175	dup	99174	3.35998	42
6	111559002	111569455	dup	10454	4.05094	6
7	36002	54039	dup	18038	3.05461	10
7	83002	110162	dup	27161	2.73299	5
7	316002	341641	dup	25640	9.368	1
7	403002	414263	dup	11262	7.4245	1
7	1194002	1207189	dup	13188	3.36363	9
7	1978002	1995988	dup	17987	3.92351	6
7	2834844	2846047	dup	11204	5.6134	1
7	2876002	2901293	dup	25292	2.55561	10
7	3029002	3039285	dup	10284	7.08968	1
7	3111002	3150915	dup	39914	3.17181	12
7	4575002	4594855	dup	19854	3.61672	5
7	4842002	4858363	dup	16362	3.78188	6
7	4889002	4910050	dup	21049	3.71079	4
7	5280002	5317094	dup	37093	3.45669	15
7	5799002	5809558	dup	10557	3975.55	1
7	6658002	6683141	dup	25140	3.28518	4
7	6719002	6751281	dup	32280	2.60211	13
7	7113002	7210367	dup	97366	2.66731	33
7	7620002	7634157	dup	14156	3.87974	4
7	7679002	7711139	dup	32138	2.85841	12
7	8082002	8105135	dup	23134	2.8307	7
7	9920002	9934638	dup	14637	8.08348	5
7	10072002	10086763	dup	14762	3.31217	3
7	10411002	10424673	dup	13672	2.64361	3
7	10551002	10632719	dup	81718	2.71865	30
7	10805002	10815269	dup	10268	3.62922	5
7	10908002	10919239	dup	11238	6.56923	3
7	13827002	13879020	dup	52019	2.64641	21
7	13901002	13959660	dup	58659	2.50474	14
7	14083002	14118902	dup	35901	8.72125	12
7	14268002	14330389	dup	62388	3.38574	22
7	16028002	16039470	dup	11469	7.2916	2
7	17958002	17970256	dup	12255	4.6164	2
7	21526002	21544356	dup	18355	3.70091	3
7	29380002	29394495	dup	14494	19.1872	1
7	30599002	30611951	dup	12950	3.78058	3
7	30651002	30668028	dup	17027	9.33378	3
7	30768002	30778614	dup	10613	3.92448	3
7	34084002	34097043	dup	13042	3.6787	5
7	35386002	35397207	dup	11206	2.70254	4
7	36120002	36164510	dup	44509	2.50014	11
7	36180002	36194015	dup	14014	3.00116	3
7	36453002	36472469	dup	19468	2.51749	5
7	36753002	36795279	dup	42278	3.41788	21
7	36833002	36844937	dup	11936	28.3152	5
7	36872002	36902537	dup	30536	12.594	11
7	37130002	37155060	dup	25059	2.52333	5
7	37231002	37285313	dup	54312	3.64968	14
7	37526002	37570277	dup	44276	3.23913	11
7	38979002	38995820	dup	16819	6.26952	4
7	39007002	39018836	dup	11835	3.65682	2
7	39104002	39121290	dup	17289	3.99728	9
7	39153002	39193009	dup	40008	3.23517	14
7	40500002	40593023	dup	93022	3.26124	34
7	40889002	40905082	dup	16081	3.10551	4
7	41795002	41813263	dup	18262	3.03423	5
7	41972002	41982166	dup	10165	3.25856	5
7	42009002	42020162	dup	11161	2.76569	5
7	45385002	45412646	dup	27645	586.624	6
7	46507002	46519409	dup	12408	6.5586	2
7	48075002	48160503	dup	85502	2.58075	52
7	48587002	48689128	dup	102127	2.70272	77
7	49207002	49223275	dup	16274	2.73245	8
7	51711002	51722832	dup	11831	2.52536	5
7	55944002	55954652	dup	10651	8.19048	1
7	58095002	58110371	dup	15370	3.02213	1
7	63760002	63770403	dup	10402	125.827	1
7	64300002	64311462	dup	11461	2.90003	2
7	64410002	64441534	dup	31533	3.16239	11
7	64508002	64541885	dup	33884	2.61614	18
7	64569002	64595422	dup	26421	3.32167	16
7	64661002	64858902	dup	197901	4.18773	88
7	72100002	72111185	dup	11184	3.82291	1
7	75301002	75312543	dup	11542	3.15338	1
7	78049002	78071205	dup	22204	2.74595	6
7	79904002	79915579	dup	11578	4.20024	3
7	80444002	80454232	dup	10231	11.8563	1
7	83175002	83185770	dup	10769	3.33337	1
7	83192002	83207220	dup	15219	3.59267	1
7	83364002	83376325	dup	12324	2.81484	7
7	85984002	85994445	dup	10444	28.0291	5
7	87113002	87124052	dup	11051	8227.96	1
7	96836002	96853280	dup	17279	466.055	13
7	100591002	100609979	dup	18978	192.848	1
7	100687002	100697128	dup	10127	2.77615	4
7	105471002	105485528	dup	14527	4536.53	1
7	105778002	105843394	dup	65393	2.53055	32
7	106012002	106025138	dup	13137	2.50995	6
7	106527002	106546065	dup	19064	26.982	6
8	2	147025	dup	147024	4.78711	27
8	3885002	3898696	dup	13695	6.26485	5
8	5068002	5081867	dup	13866	13.1929	6
8	10635002	10647453	dup	12452	11.7157	2
8	11887002	11897422	dup	10421	14.575	6
8	16027002	16046837	dup	19836	16.3375	2
8	16412002	16432036	dup	20035	19.7088	3
8	22291002	22302478	dup	11477	2.52475	6
8	26539002	26555306	dup	16305	2.85804	7
8	27367002	27379035	dup	12034	3.98529	1
8	29937002	29949929	dup	12928	7.38584	3
8	31828002	31854304	dup	26303	6.87147	12
8	33010002	33024087	dup	14086	8.12132	1
8	36929002	36939617	dup	10616	3.00071	4
8	40759002	40769492	dup	10491	12.0585	1
8	41177002	41192177	dup	15176	2.62059	5
8	41253002	41263245	dup	10244	19.6747	1
8	41544002	41567952	dup	23951	2.73414	6
8	46212002	46223091	dup	11090	3.13626	2
8	49750002	49770031	dup	20030	2.81173	6
8	50113002	50130126	dup	17125	2.63909	5
8	52324002	52338467	dup	14466	10.1104	10
8	52403002	52534439	dup	131438	3.12589	36
8	52613002	52635235	dup	22234	6.7094	9
8	56384002	56398163	dup	14162	4.15723	4
8	60108002	60121216	dup	13215	9.16172	2
8	60306002	60316530	dup	10529	2.79375	3
8	60583002	60598813	dup	15812	37.5815	1
8	72328002	72342521	dup	14520	24.1652	1
8	73365002	73438859	dup	73858	7.77069	25
9	2	147025	dup	147024	4.78711	27
9	3885002	3898696	dup	13695	6.26485	5
9	5068002	5081867	dup	13866	13.1929	6
9	10635002	10647453	dup	12452	11.7157	2
9	11887002	11897422	dup	10421	14.575	6
9	16027002	16046837	dup	19836	16.3375	2
9	16412002	16432036	dup	20035	19.7088	3
9	22291002	22302478	dup	11477	2.52475	6
9	26539002	26555306	dup	16305	2.85804	7
9	27367002	27379035	dup	12034	3.98529	1
9	29937002	29949929	dup	12928	7.38584	3
9	31828002	31854304	dup	26303	6.87147	12
9	33010002	33024087	dup	14086	8.12132	1
9	36929002	36939617	dup	10616	3.00071	4
9	40759002	40769492	dup	10491	12.0585	1
9	41177002	41192177	dup	15176	2.62059	5
9	41253002	41263245	dup	10244	19.6747	1
9	41544002	41567952	dup	23951	2.73414	6
9	46212002	46223091	dup	11090	3.13626	2
9	49750002	49770031	dup	20030	2.81173	6
9	50113002	50130126	dup	17125	2.63909	5
9	52324002	52338467	dup	14466	10.1104	10
9	52403002	52534439	dup	131438	3.12589	36
9	52613002	52635235	dup	22234	6.7094	9
9	56384002	56398163	dup	14162	4.15723	4
9	60108002	60121216	dup	13215	9.16172	2
9	60306002	60316530	dup	10529	2.79375	3
9	60583002	60598813	dup	15812	37.5815	1
9	72328002	72342521	dup	14520	24.1652	1
9	73365002	73438859	dup	73858	7.77069	25
AJPT01255205.1	1001	16262	dup	15262	2.83608	9
AJPT01261908.1	1	15369	dup	15369	3.82256	7
KB009903.1	1	73146	dup	73146	8.4207	25
KB009904.1	249001	434170	dup	185170	3.12065	60
KB009904.1	484001	556936	dup	72936	2.52502	12
KB009904.1	1442001	1497648	dup	55648	9.68706	4
KB009904.1	1596001	1630531	dup	34531	3.91847	19
KB009905.1	2001	229956	dup	227956	3.30682	94
KB009906.1	252001	264057	dup	12057	35.566	1
KB009907.1	1001	34246	dup	33246	4.45089	8
KB009910.1	1	342317	dup	342317	4.51901	124
KB009914.1	1	683550	dup	683550	8.02227	209
KB009916.1	1	254291	dup	254291	3.65378	89
KB009917.1	259001	282555	dup	23555	3.58732	5
KB009917.1	889001	1217755	dup	328755	2.90921	110
KB009917.1	1227001	1264652	dup	37652	3.95946	14
KB009918.1	1	910609	dup	910609	8.55718	298
KB009919.1	195001	206129	dup	11129	3.36341	4
KB009920.1	1	51422	dup	51422	13.3574	5
KB009921.1	1	25698	dup	25698	23.7274	3
KB009921.1	761001	771012	dup	10012	5.09175	3
KB009922.1	1	57400	dup	57400	5.42156	21
KB009924.1	1	17893	dup	17893	5.63354	1
KB009924.1	392001	406180	dup	14180	11.4938	2
KB009924.1	520001	538023	dup	18023	2.92284	4
KB009924.1	606001	629859	dup	23859	6.08079	3
KB009924.1	1106001	1118221	dup	12221	2.63116	3
KB009925.1	1	33397	dup	33397	10.9476	9
KB009927.1	6001	63189	dup	57189	4.36129	8
KB009927.1	86001	118437	dup	32437	7.34823	11
KB009927.1	511001	1008133	dup	497133	4.72592	163
KB009928.1	1	139663	dup	139663	4.33109	44
KB009929.1	3001	249908	dup	246908	3.978	108
KB009930.1	1	88054	dup	88054	8.74273	29
KB009933.1	1	97333	dup	97333	3.5788	48
KB009934.1	281001	314826	dup	33826	2.58318	4
KB009936.1	1	114150	dup	114150	20.8211	11
KB009937.1	46001	61338	dup	15338	2.86298	8
KB009938.1	1	52635	dup	52635	11.3657	20
KB009939.1	1	31822	dup	31822	8.3137	11
KB009942.1	72001	87155	dup	15155	3.59847	6
KB009944.1	1	208758	dup	208758	6.31459	67
KB009945.1	1001	131040	dup	130040	4.74288	46
KB009946.1	1	88514	dup	88514	13.1416	9
KB009950.1	330001	412538	dup	82538	4.27524	38
KB009951.1	1	114160	dup	114160	4.59168	40
KB009953.1	6001	37252	dup	31252	4.14671	9
KB009953.1	87001	141042	dup	54042	13.037	14
KB009955.1	1	70706	dup	70706	7.85429	27
KB009956.1	1	429128	dup	429128	8.93419	159
KB009960.1	1	221392	dup	221392	4.29686	43
KB009962.1	1	281867	dup	281867	10.071	46
KB009969.1	1	18289	dup	18289	9.32925	6
KB009970.1	9001	115936	dup	106936	3.25542	31
KB009970.1	187001	244651	dup	57651	3.40052	16
KB009971.1	1	67515	dup	67515	10.8539	22
KB009973.1	13001	34492	dup	21492	3.26551	11
KB009973.1	81001	100433	dup	19433	3.57133	9
KB009974.1	237001	406084	dup	169084	2.82514	79
KB009974.1	424001	462700	dup	38700	3.59745	15
KB009975.1	1	27738	dup	27738	4.39832	7
KB009976.1	1	44663	dup	44663	5.32457	18
KB009977.1	212001	229704	dup	17704	8.45864	2
KB009977.1	960001	1134650	dup	174650	10.8776	36
KB009978.1	135001	263503	dup	128503	4.96634	73
KB009979.1	96001	113411	dup	17411	83.7687	1
KB009981.1	1	94296	dup	94296	3.68643	29
KB009982.1	1	33989	dup	33989	10.515	8
KB009985.1	1	76194	dup	76194	3.47331	23
KB009986.1	1	166807	dup	166807	3.29458	60
KB009986.1	191001	337040	dup	146040	2.67315	59
KB009987.1	1	149990	dup	149990	8.23492	57
KB009990.1	16001	70238	dup	54238	4.7644	19
KB009992.1	1	25270	dup	25270	3.18666	5
KB009995.1	1	85730	dup	85730	10.1507	29
KB009996.1	1001	35394	dup	34394	5.346	16
KB009997.1	17001	31135	dup	14135	6.02307	11
KB009997.1	176001	202928	dup	26928	4.35761	12
KB009999.1	1	85676	dup	85676	4.29806	14
KB010000.1	1	162056	dup	162056	3.66146	65
KB010002.1	1	76022	dup	76022	2.85442	19
KB010002.1	121001	181615	dup	60615	4.82158	26
KB010002.1	237001	277095	dup	40095	3.19818	12
KB010002.1	317001	341443	dup	24443	3.72836	8
KB010002.1	368001	484802	dup	116802	2.87702	36
KB010003.1	1	35622	dup	35622	3.15177	11
KB010004.1	1	276217	dup	276217	5.26418	92
KB010005.1	158001	326721	dup	168721	3.07377	70
KB010006.1	29001	48829	dup	19829	2.61413	4
KB010006.1	249001	263193	dup	14193	3.25175	4
KB010007.1	1	35819	dup	35819	14.84	13
KB010009.1	1	178122	dup	178122	2.98502	80
KB010010.1	295534	307557	dup	12024	6.54427	1
KB010013.1	214001	229212	dup	15212	7.19262	2
KB010017.1	1001	121268	dup	120268	4.4204	48
KB010018.1	1	37276	dup	37276	3.49075	9
KB010023.1	1	118161	dup	118161	9.47339	47
KB010028.1	16001	28780	dup	12780	5.82427	7
KB010030.1	1	102019	dup	102019	3.87763	31
KB010032.1	1	27148	dup	27148	7.6709	10
KB010033.1	1	15396	dup	15396	19.1268	5
KB010036.1	1	97328	dup	97328	4.58226	17
KB010038.1	1	19553	dup	19553	2.98756	8
KB010041.1	366001	387049	dup	21049	5.50176	1
KB010041.1	408001	420595	dup	12595	9.07	3
KB010049.1	1	53318	dup	53318	8.79364	15
KB010050.1	1	105875	dup	105875	11.7339	32
KB010054.1	211001	243200	dup	32200	3.90776	13
KB010055.1	1	84783	dup	84783	4.16537	27
KB010057.1	84001	96565	dup	12565	3.35551	1
KB010060.1	1	65562	dup	65562	12.5518	21
KB010062.1	1	37494	dup	37494	9.92421	15
KB010063.1	1	22315	dup	22315	6.15604	10
KB010065.1	1	138963	dup	138963	2.93376	62
KB010066.1	110001	123985	dup	13985	6.32316	2
KB010067.1	1	185419	dup	185419	10.3639	67
KB010069.1	3001	16444	dup	13444	2.58051	6
KB010072.1	1	27312	dup	27312	11.5073	10
KB010073.1	1	43306	dup	43306	11.4239	13
KB010074.1	1	30232	dup	30232	15.0173	6
KB010075.1	1	36622	dup	36622	5.96107	18
KB010076.1	1	47355	dup	47355	5.17543	17
KB010076.1	196001	255632	dup	59632	2.65496	23
KB010076.1	285001	336349	dup	51349	2.73942	22
KB010076.1	373001	420438	dup	47438	2.59422	17
KB010076.1	538001	578267	dup	40267	3.68184	14
KB010076.1	720001	737218	dup	17218	2.70639	4
KB010079.1	1	56409	dup	56409	11.7013	19
KB010080.1	1	24292	dup	24292	3.65322	2
KB010081.1	1	28284	dup	28284	4.68635	5
KB010083.1	1	39503	dup	39503	3.55494	8
KB010087.1	45001	104678	dup	59678	3.19329	11
KB010088.1	1	76197	dup	76197	2.89083	32
KB010093.1	248001	276018	dup	28018	33.1448	3
KB010094.1	1	187249	dup	187249	9.56867	41
KB010097.1	1	71424	dup	71424	3.53182	31
KB010097.1	93001	105197	dup	12197	2.85254	7
KB010098.1	1	54610	dup	54610	12.8679	21
KB010100.1	1	59009	dup	59009	11.2703	26
KB010105.1	1	25241	dup	25241	4.74315	10
KB010106.1	1	17709	dup	17709	8.22639	5
KB010109.1	1	37125	dup	37125	5.84731	18
KB010110.1	1	25079	dup	25079	4.2333	7
KB010112.1	52001	123343	dup	71343	2.5055	26
KB010113.1	1	32555	dup	32555	10.4265	10
KB010116.1	1	42646	dup	42646	5.2837	10
KB010121.1	1	44669	dup	44669	10.4185	16
KB010124.1	1	66866	dup	66866	3.45094	17
KB010125.1	9001	42023	dup	33023	2.96503	8
KB010127.1	1	49090	dup	49090	6.57672	19
KB010131.1	1	71848	dup	71848	14.5416	27
KB010138.1	1	17328	dup	17328	5.68729	8
KB010139.1	1	24429	dup	24429	3.45221	8
KB010140.1	1	57378	dup	57378	6.65326	23
KB010143.1	1	32932	dup	32932	10.1546	11
KB010149.1	6001	58084	dup	52084	3.50582	28
KB010152.1	1	33186	dup	33186	6.29856	11
KB010153.1	1	48448	dup	48448	5.23143	23
KB010154.1	1	12193	dup	12193	12.6244	3
KB010155.1	1	40177	dup	40177	7.81237	17
KB010162.1	196001	224137	dup	28137	64.0018	9
KB010165.1	1	110402	dup	110402	10.1874	11
KB010166.1	41001	54827	dup	13827	2145.57	2
KB010169.1	64001	75998	dup	11998	10.4389	1
KB010170.1	1	18211	dup	18211	2.55249	8
KB010170.1	28001	55503	dup	27503	2.84055	15
KB010172.1	1	88098	dup	88098	3.34048	22
KB010173.1	5001	47169	dup	42169	3.2118	13
KB010174.1	1001	44352	dup	43352	6.13625	18
KB010177.1	1	40245	dup	40245	11.602	13
KB010181.1	2001	18064	dup	16064	3.62842	2
KB010183.1	1	125719	dup	125719	4.74572	49
KB010185.1	122001	134116	dup	12116	3.58289	5
KB010186.1	1	157741	dup	157741	10.996	18
KB010194.1	1	50062	dup	50062	2.92471	17
KB010195.1	3001	133921	dup	130921	4.14766	47
KB010197.1	1	45082	dup	45082	14.0787	20
KB010200.1	1	16400	dup	16400	8.11211	7
KB010201.1	1	220588	dup	220588	2.7772	83
KB010202.1	1	47503	dup	47503	4.12451	6
KB010205.1	48001	170238	dup	122238	2.87544	50
KB010207.1	1	32025	dup	32025	10.6994	8
KB010208.1	1	21591	dup	21591	8.85997	9
KB010212.1	1	133402	dup	133402	3.87551	52
KB010213.1	1	71170	dup	71170	4.14049	25
KB010214.1	1	40431	dup	40431	3.38479	16
KB010219.1	1	35106	dup	35106	14.5365	8
KB010221.1	1	37378	dup	37378	13.4236	11
KB010226.1	1	54066	dup	54066	8.81381	20
KB010227.1	1	33023	dup	33023	5.75997	20
KB010227.1	123001	156516	dup	33516	2.54209	11
KB010230.1	1	47176	dup	47176	4.39182	19
KB010230.1	82001	107082	dup	25082	5.84813	12
KB010231.1	1	42962	dup	42962	3.87656	12
KB010235.1	1	26126	dup	26126	6.60933	7
KB010243.1	1	133595	dup	133595	2.77456	53
KB010249.1	1	44932	dup	44932	6.60855	13
KB010250.1	1	15544	dup	15544	17.7685	6
KB010253.1	1	22450	dup	22450	5.03402	6
KB010254.1	1	54474	dup	54474	4.91739	18
KB010255.1	1	75065	dup	75065	4.76224	34
KB010256.1	72001	86998	dup	14998	73.7243	1
KB010263.1	412001	434415	dup	22415	3.44571	8
KB010270.1	1	36377	dup	36377	4.97996	13
KB010272.1	1	79042	dup	79042	12.5481	26
KB010274.1	1	12801	dup	12801	3.60615	4
KB010274.1	38001	69345	dup	31345	3.54459	7
KB010275.1	1	18453	dup	18453	13.2504	6
KB010280.1	85001	143337	dup	58337	3.05515	19
KB010282.1	5001	52268	dup	47268	4.06248	12
KB010283.1	1	29068	dup	29068	10.0328	17
KB010285.1	1	25179	dup	25179	7.51574	5
KB010291.1	78001	132646	dup	54646	5.81178	10
KB010292.1	37001	64390	dup	27390	3.71538	4
KB010293.1	1	21287	dup	21287	2.60363	10
KB010293.1	52001	88581	dup	36581	2.69533	16
KB010301.1	10001	88266	dup	78266	3.26907	34
KB010307.1	28001	51392	dup	23392	3.16747	9
KB010308.1	1	30668	dup	30668	5.84166	7
KB010309.1	8001	27652	dup	19652	4.05178	8
KB010315.1	1	47232	dup	47232	5.95341	16
KB010318.1	2001	43340	dup	41340	3.14251	14
KB010322.1	1	62057	dup	62057	5.74835	14
KB010323.1	1	15293	dup	15293	3.77793	8
KB010323.1	65001	222640	dup	157640	4.26631	68
KB010325.1	1	101603	dup	101603	3.10297	50
KB010325.1	109001	120653	dup	11653	3.36096	6
KB010326.1	1	265726	dup	265726	3.01759	80
KB010328.1	6001	38999	dup	32999	3.33427	5
KB010329.1	1	24354	dup	24354	3.5502	7
KB010331.1	1	62854	dup	62854	11.4203	25
KB010338.1	1	82695	dup	82695	4.77691	30
KB010341.1	1	173215	dup	173215	8.62616	51
KB010342.1	1	69129	dup	69129	3.76719	23
KB010343.1	69001	97118	dup	28118	2.73077	13
KB010343.1	114001	126634	dup	12634	3.93974	4
KB010346.1	1	24822	dup	24822	11.5747	7
KB010347.1	1	33290	dup	33290	10.9267	5
KB010351.1	1	20280	dup	20280	5.21234	6
KB010353.1	1	20121	dup	20121	6.01565	8
KB010354.1	1	20630	dup	20630	9.99529	5
KB010356.1	1	20601	dup	20601	4.31297	5
KB010357.1	1	76190	dup	76190	12.2787	4
KB010358.1	1	60517	dup	60517	5.77386	21
KB010361.1	83001	119791	dup	36791	4.02184	17
KB010362.1	1	62670	dup	62670	8.8826	19
KB010367.1	45001	72000	dup	27000	4.51806	5
KB010368.1	2001	57265	dup	55265	6.82901	26
KB010368.1	122001	160259	dup	38259	2.57691	19
KB010374.1	22001	38432	dup	16432	2.76371	5
KB010379.1	1	19131	dup	19131	6.37013	11
KB010381.1	1	45093	dup	45093	3.74341	27
KB010383.1	3001	21205	dup	18205	3.55947	7
KB010384.1	1	71087	dup	71087	3.41281	18
KB010385.1	1	27514	dup	27514	5.34263	11
KB010388.1	1	26553	dup	26553	7.965	11
KB010396.1	1	56308	dup	56308	8.4061	21
KB010399.1	19001	45260	dup	26260	2.77406	4
KB010400.1	1	54093	dup	54093	3.48102	19
KB010401.1	1	101517	dup	101517	13.3644	35
KB010406.1	1	44374	dup	44374	4.75199	13
KB010413.1	1	39094	dup	39094	7.68867	14
KB010416.1	1	57721	dup	57721	3.12301	31
KB010418.1	1	137483	dup	137483	4.68485	40
KB010426.1	1	57494	dup	57494	3.70334	23
KB010428.1	1	64201	dup	64201	5.43896	19
KB010430.1	1	90392	dup	90392	5.63331	24
KB010433.1	1	34439	dup	34439	14.2767	13
KB010438.1	1	62180	dup	62180	14.9645	28
KB010441.1	1	38441	dup	38441	4.35074	13
KB010453.1	1	13607	dup	13607	4.09337	7
KB010453.1	42001	72317	dup	30317	2.54613	8
KB010454.1	1	23540	dup	23540	4.54371	8
KB010454.1	62001	86690	dup	24690	3.96468	6
KB010458.1	1001	35594	dup	34594	6.81639	13
KB010460.1	1	54183	dup	54183	2.98955	31
KB010461.1	1	24482	dup	24482	5.83818	12
KB010476.1	1	59263	dup	59263	8.53382	20
KB010479.1	1	46026	dup	46026	8.68207	12
KB010485.1	1	27579	dup	27579	11.0795	8
KB010487.1	1	13112	dup	13112	4.49544	1
KB010496.1	1	60213	dup	60213	3.95928	18
KB010497.1	1	53269	dup	53269	6.60351	19
KB010507.1	1	23346	dup	23346	8.13954	7
KB010508.1	1	73443	dup	73443	3.22599	24
KB010509.1	1	60704	dup	60704	13.9664	10
KB010511.1	1	28282	dup	28282	2.91067	7
KB010525.1	1	31832	dup	31832	25.6546	12
KB010526.1	1	40989	dup	40989	7.32653	18
KB010539.1	1	18007	dup	18007	5.99937	6
KB010539.1	42001	54397	dup	12397	2.81578	7
KB010546.1	1	74285	dup	74285	7.24479	15
KB010555.1	1	30910	dup	30910	5.81345	7
KB010564.1	11001	23567	dup	12567	2.57371	3
KB010577.1	1	32212	dup	32212	4.76456	9
KB010601.1	1	30400	dup	30400	16.7335	10
KB010608.1	1	43387	dup	43387	3.96157	20
KB010610.1	1	27628	dup	27628	15.997	13
KB010615.1	1	79290	dup	79290	5.49509	37
KB010616.1	1	31547	dup	31547	3.83278	12
KB010622.1	1001	59326	dup	58326	3.69735	13
KB010623.1	1	23117	dup	23117	5.16198	12
KB010636.1	1	60669	dup	60669	4.29062	20
KB010644.1	1	17387	dup	17387	6.39491	6
KB010653.1	1	25300	dup	25300	10.1471	7
KB010656.1	1	22154	dup	22154	5.48944	5
KB010659.1	1	65686	dup	65686	2.67561	31
KB010662.1	1	35793	dup	35793	3.12182	10
KB010664.1	1	29161	dup	29161	4.3704	9
KB010666.1	1	42345	dup	42345	9.75727	15
KB010667.1	1	38406	dup	38406	2.76615	17
KB010668.1	1	18846	dup	18846	5.12661	5
KB010673.1	1	23324	dup	23324	3.75923	16
KB010682.1	1	20527	dup	20527	6.78551	9
KB010692.1	1	49454	dup	49454	3.83044	19
KB010713.1	1	18886	dup	18886	2.85349	5
KB010718.1	1	31448	dup	31448	2.64934	9
KB010726.1	1	23586	dup	23586	6.17722	11
KB010743.1	1	49268	dup	49268	7.24354	11
KB010747.1	5001	18354	dup	13354	2.99945	7
KB010760.1	1	16594	dup	16594	3.95468	7
KB010770.1	1	14100	dup	14100	189.414	5
KB010787.1	1	25401	dup	25401	5.19195	3
KB010795.1	1	14702	dup	14702	8.86097	5
KB010798.1	11001	22173	dup	11173	6.76292	4
KB010804.1	9001	50222	dup	41222	4.07978	10
KB010809.1	1	26845	dup	26845	12.3802	8
KB010820.1	1	18246	dup	18246	8.80802	8
KB010830.1	1	54565	dup	54565	3.86755	31
KB010832.1	1	22054	dup	22054	4.276	12
KB010839.1	1	30832	dup	30832	4.56577	6
KB010851.1	1	36132	dup	36132	13.9082	13
KB010853.1	1	108164	dup	108164	5.76949	50
KB010857.1	4001	31048	dup	27048	3.99835	8
KB010885.1	7001	49561	dup	42561	3.08244	23
KB010897.1	1	27675	dup	27675	12.1054	8
KB010927.1	1	63428	dup	63428	3.69708	16
KB010932.1	1	23505	dup	23505	7.04864	8
KB010949.1	1	30977	dup	30977	3.73032	10
KB010955.1	2001	38589	dup	36589	4.22175	10
KB010972.1	1	44652	dup	44652	4.87362	19
KB010977.1	1	42270	dup	42270	3.70383	15
KB010987.1	1	26197	dup	26197	3.24517	10
KB011015.1	1	34314	dup	34314	13.7843	14
KB011019.1	1	17838	dup	17838	9.68975	10
KB011032.1	1	24495	dup	24495	4.68151	12
KB011045.1	1	34200	dup	34200	4.82572	10
KB011130.1	1	14886	dup	14886	4.94904	8
KB011187.1	1	23335	dup	23335	9.64572	10
KB011194.1	1	23093	dup	23093	19.9141	6
KB011219.1	1	32646	dup	32646	9.01481	13
KB011289.1	1	22067	dup	22067	4.86547	8
KB011321.1	1	31715	dup	31715	3.78442	16
KB011322.1	1	43844	dup	43844	3.54204	15
KB011332.1	2001	15400	dup	13400	3.8874	8
KB011335.1	51001	82128	dup	31128	2.63292	7
KB011397.1	1	12368	dup	12368	4.93728	7
KB011454.1	1	37214	dup	37214	4.05063	16
KB011456.1	134001	144092	dup	10092	4.12145	5
KB011474.1	1	26176	dup	26176	3.82338	9
KB011501.1	1	15148	dup	15148	4.22314	10
KB011573.1	1001	14495	dup	13495	3.65694	6
KB011581.1	1	10455	dup	10455	2.8098	4
KB011585.1	1	67044	dup	67044	3.91108	28
KB011592.1	1	35243	dup	35243	3.92215	19
KB011620.1	1	10127	dup	10127	3.83965	5
KB011743.1	1	30070	dup	30070	10.0966	11
KB012091.1	1	13160	dup	13160	6.26271	7
KB012106.1	1	15043	dup	15043	4.45673	7
KB013122.1	1	10334	dup	10334	3.32587	6
KB013408.1	1	14518	dup	14518	3.18372	9
KB013562.1	1	18089	dup	18089	3.22987	10
X	246002	259540	dup	13539	3.72314	1
X	544002	557548	dup	13547	9.72127	5
X	576002	587447	dup	11446	70.8391	1
X	837002	853167	dup	16166	2.85948	5
X	1095002	1106006	dup	11005	6.04951	2
X	1247002	1267015	dup	20014	11.1404	5
X	2330002	2357629	dup	27628	5.73741	10
X	3205002	3215615	dup	10614	4.76257	4
X	4160002	4204297	dup	44296	3.76403	13
X	4575002	4585045	dup	10044	2.99247	5
X	4603002	4624297	dup	21296	2.68196	6
X	5076002	5090650	dup	14649	5.00201	3
X	5629002	5653596	dup	24595	6.01029	9
X	6225002	6240529	dup	15528	6.6096	2
X	7472002	7488170	dup	16169	2.74062	3
X	7504002	7529535	dup	25534	2.85988	11
X	7591002	7616093	dup	25092	2.57016	11
X	7858002	7897650	dup	39649	2.83255	8
X	8170002	8180968	dup	10967	2.89548	4
X	8349002	8401262	dup	52261	2.74413	18
X	8417002	8430103	dup	13102	11.557	6
X	9161002	9286408	dup	125407	2.82202	50
X	11213002	11235104	dup	22103	9.12017	8
X	11501002	11591337	dup	90336	3.32129	38
X	12189002	12260247	dup	71246	2.60912	38
X	12510002	12520207	dup	10206	6.8859	1
X	13419002	13434132	dup	15131	3.31676	7
X	14785002	14812906	dup	27905	7.38652	12
X	15329002	15345339	dup	16338	5.05505	1
X	16153002	16189203	dup	36202	2.60378	8
X	16702002	16727820	dup	25819	2.50805	10
X	17533002	17551921	dup	18920	4.13753	1
X	17708002	17856223	dup	148222	3.53178	56
X	18794002	18805535	dup	11534	3.51767	2
X	19206002	19216688	dup	10687	3.7895	1
X	19408002	19442909	dup	34908	2.51197	4
X	19951002	19963590	dup	12589	28.7192	1
X	20001002	20108104	dup	107103	3.04085	47
X	20134002	20161354	dup	27353	2.72071	14
X	20224002	20247362	dup	23361	5.49362	1
X	20355002	20366344	dup	11343	2.72412	4
X	20731002	20743671	dup	12670	5.32602	3
X	21644002	21803631	dup	159630	8.8201	65
X	22114002	22125526	dup	11525	7.31708	1
X	22661002	22693235	dup	32234	7.07061	9
X	23494002	23504087	dup	10086	2.66051	6
X	23604002	23618409	dup	14408	4.70352	4
X	23798002	23843143	dup	45142	4.17835	17
X	23876002	23942666	dup	66665	3.45637	19
X	25587002	25625384	dup	38383	2.72909	8
X	25692002	25703540	dup	11539	18.6754	4
X	25766002	25806511	dup	40510	3.18857	7
X	25894002	25922530	dup	28529	4.10092	5
X	26800002	26814199	dup	14198	2.87512	5
X	26833002	26897299	dup	64298	3.26229	27
X	26974002	27003221	dup	29220	2.79398	8
X	27091002	27107178	dup	16177	2.59798	6
X	27159002	27179359	dup	20358	9.31019	1
X	27632002	27651698	dup	19697	3.63257	5
X	27723002	27741725	dup	18724	3.85153	5
X	27977002	28373877	dup	396876	3.8589	140
X	28771002	28786441	dup	15440	16.0302	5
X	29795002	29806567	dup	11566	2.61362	4
X	31831002	31852559	dup	21558	12.8523	1
X	32423002	32442131	dup	19130	2.57972	6
X	33255002	33357419	dup	102418	3.48812	15
X	33432002	33461036	dup	29035	5.26328	1
X	33714002	33726260	dup	12259	772.043	1
X	34488002	34499443	dup	11442	3.49454	3
X	35440002	35461798	dup	21797	4.46425	15
X	36044002	36054756	dup	10755	9.91164	2
X	37484002	37500195	dup	16194	2.62817	11
X	37898002	37941322	dup	43321	4.63081	17
X	38093002	38374589	dup	281588	3.11013	130
X	39644002	39665913	dup	21912	17.2879	1
X	41451002	41495850	dup	44849	3.37067	14
X	41854002	41876628	dup	22627	3.66748	8
X	42336002	42568627	dup	232626	3.12503	51
X	43252002	43263068	dup	11067	7.14956	1
X	44113002	44151234	dup	38233	6.05952	14
X	45054002	45073195	dup	19194	3.82771	1
X	46962002	46973269	dup	11268	3.14209	1
X	47074002	47086341	dup	12340	3.3232	1
X	47464002	47733391	dup	269390	4.84728	59
X	48079002	48160107	dup	81106	3.59512	55
X	49045002	49059823	dup	14822	8.30231	2
X	50037002	50049465	dup	12464	14.1316	1
X	50144002	50156650	dup	12649	6.50895	1
X	51039002	51062897	dup	23896	7.33537	4
X	51263002	51273435	dup	10434	5.09107	2
X	51343002	51772924	dup	429923	3.19551	237
X	52560002	52572146	dup	12145	3.07182	3
X	53029002	53072505	dup	43504	3.76356	14
X	53808002	53839362	dup	31361	2.57214	8
X	54101002	54125148	dup	24147	2.51106	13
X	54296002	54371192	dup	75191	2.78557	35
X	54919002	55148209	dup	229208	2.92202	69
X	55179002	55197662	dup	18661	6.11724	1
X	55527002	55538501	dup	11500	5.61752	2
X	55866002	55876545	dup	10544	7.20515	1
X	56206002	56566682	dup	360681	3.44168	148
X	57243002	57781960	dup	538959	3.21077	187
X	58040002	58078134	dup	38133	4.51614	2
X	59027002	59040092	dup	13091	2.63608	3
X	59109002	59242210	dup	133209	2.74189	25
X	59677002	59696261	dup	19260	7.8942	2
X	59841002	59859389	dup	18388	2.59713	4
X	59877002	59935544	dup	58543	2.57269	17
X	60060002	60124285	dup	64284	4.27366	9
X	60482002	60501328	dup	19327	4.06635	6
X	60585002	60595429	dup	10428	4.13728	1
X	60940002	60970001	dup	30000	2.56511	4
X	61054002	61072310	dup	18309	6.57134	1
X	61079002	61104107	dup	25106	4.47612	4
X	61440002	61470878	dup	30877	13.8735	3
X	61666002	61721040	dup	55039	3.47121	12
X	61854002	61870028	dup	16027	3.6401	5
X	62008002	62022462	dup	14461	13.0586	2
X	62182002	62208041	dup	26040	2.5114	11
X	62341002	62392052	dup	51051	10.2001	7
X	62534002	62550703	dup	16702	11.9821	1
X	62666002	62690111	dup	24110	3.22111	5
X	63436002	63532129	dup	96128	6.70063	16
X	63770002	63780139	dup	10138	4.13574	1
X	63836002	63848997	dup	12996	4.49565	1
X	63959002	63970633	dup	11632	6.27252	3
X	64507002	64559739	dup	52738	13.6126	6
X	64667002	64695577	dup	28576	3.4029	11
X	64723002	64739485	dup	16484	6.05811	6
X	64850002	64860276	dup	10275	39.3026	2
X	64919002	64938144	dup	19143	2.54224	6
X	65163002	65236613	dup	73612	5.17191	12
X	65355002	65369493	dup	14492	3.89032	1
X	65672002	65692862	dup	20861	27.1537	6
X	65967002	65999083	dup	32082	86.9722	16
X	66111002	66153950	dup	42949	2.50699	9
X	66473002	66491487	dup	18486	4.78175	5
X	66546002	66562001	dup	16000	2.51523	4
X	66580002	66591885	dup	11884	13.7002	1
X	66815002	66874461	dup	59460	9.21674	9
X	66982002	66992281	dup	10280	16.4803	5
X	67670002	67683008	dup	13007	20.9276	1
X	67719002	67743231	dup	24230	2.65205	7
X	67851002	67912157	dup	61156	57.748	9
X	68018002	68042629	dup	24628	6.06552	4
X	68325002	68338001	dup	13000	3.86912	7
X	68617002	68628690	dup	11689	2322.02	1
X	68788002	68820557	dup	32556	7.58079	4
X	69479002	69491141	dup	12140	3.41818	3
X	70070002	70154913	dup	84912	2.54313	29
X	70202002	70223289	dup	21288	7.13505	3
X	70291002	70310339	dup	19338	12.5612	2
X	70454002	70564049	dup	110048	3.00215	15
X	70604002	70660383	dup	56382	3.49287	8
X	71636002	71709611	dup	73610	3.05648	26
X	71832002	71861031	dup	29030	2.79469	3
X	72437002	72455696	dup	18695	9.46777	1
X	72966002	72991039	dup	25038	2.66117	4
X	74309002	74330754	dup	21753	2.87129	4
X	74780002	74793105	dup	13104	6.10738	5
X	76959002	76993174	dup	34173	3.37276	6
X	77132002	77151703	dup	19702	2.67535	3
X	77299002	77322347	dup	23346	127.321	4
X	77405002	77423353	dup	18352	3.60355	2
X	77479002	77526259	dup	47258	5.60882	12
X	77599002	77609353	dup	10352	4.21486	3
X	77756002	77772446	dup	16445	7.26212	1
X	78209002	78234454	dup	25453	5.21721	1
X	79653002	79721049	dup	68048	2.84508	26
X	80178002	80249051	dup	71050	3.24876	19
X	80671002	80932754	dup	261753	2.53552	72
X	81120002	81138979	dup	18978	2.82118	5
X	81709002	81730995	dup	21994	6.86824	8
X	82065002	82081495	dup	16494	9.04162	6
X	82123002	82172776	dup	49775	3.22324	21
X	82318002	82333418	dup	15417	2.70094	4
X	82393002	82409728	dup	16727	12.9535	1
X	82713002	82726731	dup	13730	7.03669	1
X	82908002	82923899	dup	15898	5.18398	2
X	84160002	84302091	dup	142090	2.70183	48
X	85329002	85349785	dup	20784	3.33644	2
X	85487002	85513744	dup	26743	6.66083	13
X	85610002	85620713	dup	10712	12.8393	1
X	85894002	85909832	dup	15831	13.0913	1
X	86216002	86227489	dup	11488	3.79991	5
X	86270002	86281848	dup	11847	3.91256	4
X	87377002	87387117	dup	10116	13.6338	2
X	87844002	87869576	dup	25575	2.55382	5
X	87890002	87901618	dup	11617	8.28103	1
X	88977002	88990727	dup	13726	6.66654	5
X	90029002	90039407	dup	10406	3.66275	2
X	91730002	91751018	dup	21017	2.52324	3
X	94744002	94869467	dup	125466	3.00423	37
X	95122002	95177916	dup	55915	2.90663	14
X	95205002	95285847	dup	80846	3.20908	24
X	97387002	97404576	dup	17575	7.69128	4
X	97753002	97784681	dup	31680	4.65049	9
[truncated: 30 more rows]

## Sheet: S1.6
Table S1.6	SD regions of ovine genome detected by WSSD method
Chr.	start	end	type	length	copynumber	count of copy windows
1	1	18477	dup	18476	11.307	4
1	1291001	1420789	dup	129788	2.85712	50
1	2796001	2809590	dup	13589	14.6968	3
1	6972001	6995550	dup	23549	3.44726	8
1	7015001	7027520	dup	12519	3.12859	6
1	7077001	7160046	dup	83045	3.66427	36
1	8109001	8119051	dup	10050	2.72401	6
1	9757001	9771909	dup	14908	6.99245	1
1	9904001	9916209	dup	12208	3.31115	4
1	13900001	13938238	dup	38237	2.66441	23
1	14168001	14196253	dup	28252	2.97386	17
1	14654001	14667329	dup	13328	3.82956	4
1	14799001	14817495	dup	18494	2.82407	8
1	15202001	15213872	dup	11871	5.09188	1
1	17320001	17339336	dup	19335	2.97808	1
1	17365001	17388652	dup	23651	2.66702	8
1	17402001	17421229	dup	19228	2.56522	6
1	17477001	17494370	dup	17369	2.7775	5
1	17778001	17788645	dup	10644	13.3889	1
1	18406001	18455617	dup	49616	2.97588	27
1	19548001	19559663	dup	11662	9.02065	1
1	20589001	20612843	dup	23842	3.18971	1
1	20668001	20688156	dup	20155	2.6142	6
1	21077001	21387938	dup	310937	3.11024	142
1	23960001	23971100	dup	11099	4.13508	1
1	25723001	25735390	dup	12389	26.9184	1
1	26025001	26043653	dup	18652	17.1544	1
1	26258001	26271197	dup	13196	2.52124	5
1	27016001	27037126	dup	21125	4.2428	5
1	27075001	27162189	dup	87188	3.22888	31
1	28791001	28863242	dup	72241	2.80149	33
1	29216001	29229887	dup	13886	4.77654	1
1	34452001	34478585	dup	26584	2.73413	10
1	34492001	34562496	dup	70495	2.66764	23
1	35136001	35146433	dup	10432	7.30368	1
1	37060001	37243023	dup	183022	3.46106	65
1	47997001	48009268	dup	12267	7.30509	1
1	51303001	51382148	dup	79147	3.30673	29
1	56108001	56122107	dup	14106	2.67189	3
1	56192001	56205981	dup	13980	13.2518	1
1	62868001	62891536	dup	23535	2.59368	7
1	65623001	65639340	dup	16339	3.82555	9
1	65676001	65764452	dup	88451	3.45029	29
1	65804001	65939145	dup	135144	3.27581	43
1	66006001	66035937	dup	29936	3.2704	12
1	69223001	69235175	dup	12174	3.48427	7
1	72216001	72228211	dup	12210	5.82163	6
1	72994001	73006194	dup	12193	2.54539	4
1	76093001	76106902	dup	13901	7.64975	4
1	77194001	77210193	dup	16192	2.7327	8
1	77233001	77245404	dup	12403	3.20184	6
1	78495001	78517092	dup	22091	3.24452	4
1	81875001	81891136	dup	16135	4.06302	1
1	86140001	86202364	dup	62363	3.75238	26
1	86849001	86864984	dup	15983	9.9306	8
1	87914001	87928228	dup	14227	2.68226	9
1	87969001	87982285	dup	13284	2.86102	9
1	90851001	90868422	dup	17421	3.89448	1
1	91241001	91254164	dup	13163	2.71443	8
1	93079001	93096942	dup	17941	2.97432	4
1	96362001	96405089	dup	43088	2.8605	15
1	96978001	97131315	dup	153314	11.6287	70
1	97241001	97275551	dup	34550	6.73428	5
1	98388001	98437276	dup	49275	4.27545	21
1	98473001	98551230	dup	78229	2.71805	27
1	98565001	98680488	dup	115487	4.77323	51
1	99450001	99469354	dup	19353	3.22284	8
1	99547001	99566893	dup	19892	4.96359	1
1	100063001	100084460	dup	21459	3.10928	5
1	100803001	100819711	dup	16710	46.4676	1
1	101097001	101108133	dup	11132	2.60797	4
1	101210001	101249381	dup	39380	2.70196	10
1	101735001	101745763	dup	10762	14.5317	5
1	101887001	102103911	dup	216910	3.77663	63
1	102217001	102229219	dup	12218	10.8697	1
1	102370001	102496132	dup	126131	2.80934	58
1	104345001	104377144	dup	32143	2.62807	16
1	104437001	104474842	dup	37841	2.52693	17
1	105804001	105868523	dup	64522	2.80669	16
1	105968001	106080960	dup	112959	2.72958	29
1	106111001	106134675	dup	23674	2.97399	13
1	106383001	106394965	dup	11964	8.28232	4
1	106695001	106791490	dup	96489	3.94823	37
1	107053001	107068399	dup	15398	2.56421	4
1	107128001	107169512	dup	41511	3.80506	8
1	107210001	107231661	dup	21660	4.88102	3
1	107269001	107284152	dup	15151	3.34492	5
1	107391001	107424197	dup	33196	2.79291	11
1	108521001	108532109	dup	11108	3.07895	5
1	110104001	110131479	dup	27478	7.13345	2
1	110168001	110181280	dup	13279	2.84668	7
1	110360001	110517618	dup	157617	2.86038	57
1	110942001	110965675	dup	23674	4.91811	9
1	111080001	111127234	dup	47233	2.72804	23
1	111216001	111243032	dup	27031	8.36619	4
1	114312001	114327879	dup	15878	10.5725	1
1	116437001	116456316	dup	19315	3.40515	1
1	116469001	116488604	dup	19603	4.98712	3
1	116505001	116515898	dup	10897	5.52103	3
1	116638001	116659485	dup	21484	5.10836	9
1	116681001	116707779	dup	26778	4.26431	5
1	118730001	118991961	dup	261960	3.52784	102
1	119572001	119584422	dup	12421	5.65588	2
1	122751001	122761344	dup	10343	8.95947	1
1	123074001	123142777	dup	68776	4.97166	23
1	123528001	123612322	dup	84321	3.33071	20
1	125116001	125127511	dup	11510	12.4211	1
1	126315001	126332588	dup	17587	2.90763	4
1	126345001	126362031	dup	17030	3.30977	4
1	127246001	127257010	dup	11009	33.7038	2
1	127836001	127847289	dup	11288	3.0753	3
1	128025001	128036405	dup	11404	8.88492	6
1	128995001	129008380	dup	13379	5.70005	1
1	130248001	130260742	dup	12741	3.37918	1
1	130508001	130518032	dup	10031	19.4619	1
1	133336001	133348299	dup	12298	6.77482	2
1	133446001	133465538	dup	19537	7.65008	10
1	134729001	134748754	dup	19753	4.07782	4
1	135226001	135236480	dup	10479	23.2337	1
1	135686001	135701995	dup	15994	13.5833	1
1	137465001	137477228	dup	12227	6.38213	1
1	138011001	138022228	dup	11227	5.28916	2
1	138368001	138387556	dup	19555	4.97069	2
1	141812001	141828622	dup	16621	6.7791	1
1	144481001	144501736	dup	20735	229.83	2
1	150154001	150165563	dup	11562	8.4806	2
1	153917001	153927951	dup	10950	20.5047	4
1	160806001	160868362	dup	62361	2.54347	25
1	163440001	163451618	dup	11617	2.54436	7
1	164422001	164432418	dup	10417	2.64982	5
1	165744001	165755983	dup	11982	2.6352	5
1	170222001	170235472	dup	13471	3.34524	2
1	171225001	171235777	dup	10776	18.3456	1
1	171843001	171853234	dup	10233	5.45945	2
1	172635001	172645183	dup	10182	3.03262	2
1	172734001	172744514	dup	10513	8.14799	1
1	172996001	173007766	dup	11765	23.0542	1
1	176047001	176068156	dup	21155	2.58375	3
1	176908001	176918591	dup	10590	4.388	3
1	177267001	177281967	dup	14966	7.17553	4
1	182779001	182789904	dup	10903	5.42243	1
1	184647001	184669049	dup	22048	2.6575	9
1	184705001	184733564	dup	28563	2.73234	14
1	185278001	185290435	dup	12434	3.28803	8
1	198319001	198332248	dup	13247	3.42759	3
1	198573001	198585117	dup	12116	8.73978	6
1	200097001	200109929	dup	12928	5.94241	4
1	201619001	201633789	dup	14788	26.4541	2
1	201874001	201885099	dup	11098	6.27109	5
1	203789001	203799774	dup	10773	2485.5	1
1	204377001	204388543	dup	11542	26.7406	2
1	209675001	209687370	dup	12369	13.3297	6
1	212465001	212475067	dup	10066	7.91395	1
1	212748001	212770458	dup	22457	10.8921	1
1	218823001	218839376	dup	16375	5.0791	4
1	219101001	219115803	dup	14802	3.09851	1
1	220741001	220761562	dup	20561	10.8178	1
1	221466001	221478610	dup	12609	12.2109	5
1	221877001	221888405	dup	11404	4.75127	3
1	225919001	225931535	dup	12534	4.08107	4
1	226597001	226614101	dup	17100	3.54489	1
1	228194001	228207371	dup	13370	7.33894	1
1	228957001	228970276	dup	13275	15.8532	2
1	229708001	229721907	dup	13906	6.91282	3
1	232051001	232065919	dup	14918	12.5519	1
1	232477001	232488205	dup	11204	6.31803	1
1	232508001	232520358	dup	12357	3.25378	5
1	234224001	234245688	dup	21687	3.41563	5
1	234322001	234336082	dup	14081	2.65506	5
1	234627001	234639837	dup	12836	19.2317	5
1	236931001	236945176	dup	14175	2.77561	6
1	238029001	238054700	dup	25699	3.21159	3
1	238363001	238380288	dup	17287	43.5034	1
1	240081001	240091397	dup	10396	99.6211	3
1	241600001	241610532	dup	10531	5.7633	2
1	247294001	247324046	dup	30045	4.01776	1
1	247331001	247342554	dup	11553	5.60554	2
1	247493001	247503495	dup	10494	3.54743	3
1	249055001	249068952	dup	13951	11.7885	2
1	249927001	249948392	dup	21391	69.1627	1
1	253894001	253913134	dup	19133	8.90254	1
1	254720001	254770260	dup	50259	2.72463	11
1	255413001	255424628	dup	11627	7.18988	1
1	255513001	255535901	dup	22900	7.759	2
1	255575001	255592105	dup	17104	7.15204	2
1	257849001	257860221	dup	11220	34.7967	2
1	259283001	259308000	dup	24999	17.9145	1
1	259901001	259911317	dup	10316	3.80209	1
1	260643001	260654796	dup	11795	8.80558	2
1	261903001	261920173	dup	17172	3.14116	4
1	262433001	262449019	dup	16018	2.6839	2
1	262578001	262627544	dup	49543	3.34971	12
1	262659001	262669405	dup	10404	3.0354	3
1	263165001	263188135	dup	23134	4.48355	5
1	263549001	263562654	dup	13653	4.22343	1
1	264385001	264408677	dup	23676	2.96167	2
1	264491001	264569139	dup	78138	3.14503	22
1	264771001	264925682	dup	154681	2.96978	69
1	266387001	266428242	dup	41241	3.32317	12
1	268524001	268546829	dup	22828	11.0737	4
1	269494001	269612717	dup	118716	3.77778	48
1	271772001	271789139	dup	17138	5.18238	5
1	271878001	271888859	dup	10858	2.67386	4
1	272597001	272614453	dup	17452	6.24845	1
1	275578001	275612160	dup	34159	3.03539	14
10	13001	145538	dup	132537	3.00103	35
10	581001	655309	dup	74308	4.12164	13
10	1030001	1053883	dup	23882	10.7551	2
10	1079001	1094170	dup	15169	6.45969	3
10	3063001	3076376	dup	13375	18.2754	4
10	3681001	3691967	dup	10966	4.40237	2
10	3797001	3809330	dup	12329	3.63402	1
10	5027001	5037531	dup	10530	26.489	1
10	6752001	6770343	dup	18342	10.895	1
10	8639001	8650234	dup	11233	7.96722	1
10	10857001	10869564	dup	12563	14.0295	1
10	11770001	11783585	dup	13584	10.0273	10
10	18220001	18234223	dup	14222	3.30948	6
10	20131001	20145023	dup	14022	258.706	1
10	20998001	21015661	dup	17660	8.57462	1
10	24290001	24300049	dup	10048	6.19983	2
10	30521001	30532265	dup	11264	207.095	1
10	35790001	35826059	dup	36058	2.57224	19
10	36962001	37004286	dup	42285	5.65623	19
10	37156001	37180915	dup	24914	11.4255	3
10	37559001	37578338	dup	19337	1211.39	1
10	37636001	37671930	dup	35929	5.78637	9
10	37710001	37721990	dup	11989	14.1289	7
10	37912001	37926392	dup	14391	2.83756	5
10	38098001	38119998	dup	21997	9.48554	1
10	38850001	38881020	dup	31019	2.83001	6
10	39628001	39639202	dup	11201	12.8091	7
10	41312001	41330991	dup	18990	6.94488	2
10	42452001	42466605	dup	14604	4.02236	5
10	42510001	42523261	dup	13260	8.84023	2
10	43232001	43256261	dup	24260	8.42393	5
10	43399001	43409090	dup	10089	7.14874	2
10	44174001	44188277	dup	14276	10.4359	5
10	45803001	45814634	dup	11633	6.35994	1
10	49267001	49283697	dup	16696	5.4688	1
10	53058001	53085274	dup	27273	6.60418	10
10	57788001	57800192	dup	12191	4.81649	1
10	64527001	64538138	dup	11137	22.8099	5
10	64684001	64698237	dup	14236	19.8895	1
10	64758001	64771405	dup	13404	5.23973	2
10	65379001	65390059	dup	11058	3.06399	1
10	65683001	65698415	dup	15414	4.39434	1
10	68140001	68150076	dup	10075	4.05636	1
10	70065001	70097197	dup	32196	2.52253	22
10	70372001	70982064	dup	610063	3.24725	218
10	71056001	72285222	dup	1229221	3.61805	472
11	1	267902	dup	267901	8.55589	39
11	431001	443604	dup	12603	107.954	1
11	1180001	1193447	dup	13446	3.95196	2
11	1572001	1588314	dup	16313	3.14427	6
11	2538001	2552788	dup	14787	5.17904	2
11	2684001	2696121	dup	12120	4.17959	6
11	2867001	2883217	dup	16216	3.01819	8
11	3054001	3071755	dup	17754	5.26693	1
11	6120001	6133673	dup	13672	9.30313	4
11	6253001	6264266	dup	11265	12.2681	1
11	7355001	7369018	dup	14017	7.61161	1
11	8723001	8762587	dup	39586	3.51545	8
11	9135001	9168024	dup	33023	2.59068	10
11	10438001	10448077	dup	10076	2.71742	6
11	13796001	13880477	dup	84476	2.61326	30
11	13900001	13926001	dup	26000	2.84704	10
11	13983001	14006619	dup	23618	2.93085	10
11	15451001	15473564	dup	22563	7.16321	12
11	15559001	15579854	dup	20853	12.4582	9
11	18448001	18461015	dup	13014	13.7846	3
11	18816001	18894586	dup	78585	6.31167	33
11	18914001	18976175	dup	62174	3.51126	27
11	23034001	23046302	dup	12301	2.77746	4
11	23651001	23665450	dup	14449	2.52911	4
11	23735001	23804975	dup	69974	3.61167	25
11	26513001	26524025	dup	11024	18.9591	1
11	26831001	26841925	dup	10924	12.1373	2
11	28955001	29084106	dup	129105	3.11055	86
11	29151001	29162065	dup	11064	2.56397	8
11	29176001	29191971	dup	15970	3.84918	5
11	34916001	34960066	dup	44065	2.81677	23
11	36168001	36181823	dup	13822	14.613	4
11	39797001	39808075	dup	11074	2.90002	5
11	40867001	40972219	dup	105218	4.15615	42
11	41042001	41109146	dup	67145	2.5869	30
11	41168001	41184537	dup	16536	2.62612	10
11	42353001	42402443	dup	49442	4.56083	35
11	42669001	42760750	dup	91749	4.18256	43
11	43245001	43260212	dup	15211	2.62692	9
11	43633001	43643816	dup	10815	4.70846	1
11	46819001	46833075	dup	14074	10.3936	1
11	47438001	47450309	dup	12308	2.56102	6
11	47623001	47678487	dup	55486	5.93527	25
11	48330001	48342074	dup	12073	2.63246	6
11	49557001	49714239	dup	157238	4.02515	81
11	49957001	49972434	dup	15433	35.3611	1
11	50020001	50037318	dup	17317	4.98911	4
11	53202001	53212102	dup	10101	7.80075	2
11	54280001	54297055	dup	17054	3.25787	12
11	55773001	55830264	dup	57263	3.47145	25
12	9001	109086	dup	100085	3.12982	39
12	788001	813337	dup	25336	4.53985	7
12	861001	890960	dup	29959	5.07397	12
12	2987001	3001237	dup	14236	7.15706	2
12	4341001	4358242	dup	17241	3.54353	3
12	4884001	5004242	dup	120241	5.05564	33
12	5468001	5911962	dup	443961	3.35805	164
12	6154001	6173176	dup	19175	3.09598	3
12	6331001	6341282	dup	10281	2.65527	5
12	6392001	6427263	dup	35262	3.02684	18
12	6532001	6609106	dup	77105	2.71321	23
12	6744001	6768543	dup	24542	6.2033	4
12	6822001	6836572	dup	14571	34.9675	1
12	7434001	7447003	dup	13002	19.2208	1
12	7785001	7836268	dup	51267	3.32902	20
12	10871001	10881234	dup	10233	12.1335	4
12	15258001	15275195	dup	17194	6.26331	1
12	16462001	16479768	dup	17767	2784.07	1
12	16860001	16875204	dup	15203	17.2921	1
12	20669001	20683359	dup	14358	353.231	1
12	20692001	20703338	dup	11337	34.8641	2
12	21423001	21435790	dup	12789	26.543	1
12	25610001	25620609	dup	10608	5.3992	2
12	25644001	25654146	dup	10145	2.60165	6
12	26142001	26155416	dup	13415	7.40442	1
12	26221001	26231445	dup	10444	2126.52	6
12	26519001	26543219	dup	24218	6.47776	4
12	27239001	27257463	dup	18462	3.76095	10
12	30405001	30418437	dup	13436	7.80655	1
12	32822001	32835272	dup	13271	13.0888	1
12	32870001	32883096	dup	13095	3.61332	1
12	34299001	34320304	dup	21303	2.67741	10
12	34540001	34550457	dup	10456	6.38338	4
12	40711001	40722611	dup	11610	3.54987	3
12	40756001	40766250	dup	10249	8.84717	1
12	42510001	42568568	dup	58567	3.70654	26
12	42606001	42617395	dup	11394	16.6413	6
12	49013001	49025229	dup	12228	7.61102	4
12	49634001	49654487	dup	20486	2.90817	8
12	52088001	52103996	dup	15995	3.39615	5
12	52472001	52489132	dup	17131	4.23955	3
12	52889001	52941441	dup	52440	3.77372	15
12	54247001	54261567	dup	14566	3.39437	4
12	54374001	54388331	dup	14330	3.41432	6
12	55602001	55617316	dup	15315	3.62808	5
12	55642001	55656867	dup	14866	6.16268	2
12	55718001	55728024	dup	10023	4.87662	2
12	63811001	63828431	dup	17430	3.56508	3
12	65969001	65996458	dup	27457	2.50344	9
12	68190001	68200155	dup	10154	8.24103	1
12	73769001	73783164	dup	14163	2.67216	2
12	74223001	74233167	dup	10166	8.45939	2
12	74527001	74538434	dup	11433	3.51009	4
12	78199001	78225228	dup	26227	8.90939	1
12	78642001	78674048	dup	32047	4.27447	10
13	1	101151	dup	101150	3.03998	41
13	328001	347723	dup	19722	9833.37	1
13	2107001	2117313	dup	10312	3.22975	2
13	2655001	2666186	dup	11185	6.28517	3
13	3185001	3196113	dup	11112	10.1724	3
13	4654001	4665518	dup	11517	4.91995	2
13	4746001	4767077	dup	21076	2.87781	4
13	5253001	5278826	dup	25825	6.9186	10
13	5998001	6013234	dup	15233	3.04026	3
13	10130001	10250026	dup	120025	2.85412	53
13	10290001	10371752	dup	81751	3.32309	36
13	13455001	13483849	dup	28848	5.10681	11
13	13967001	13991820	dup	24819	4.45324	4
13	16532001	16732297	dup	200296	4.68454	100
13	16790001	16809001	dup	19000	2.78908	9
13	19026001	19042327	dup	16326	16.484	1
13	19066001	19081695	dup	15694	2.65917	7
13	22277001	22293572	dup	16571	9.19915	1
13	26830001	26847534	dup	17533	11.7004	3
13	30783001	30799110	dup	16109	25.8939	1
13	36153001	36403654	dup	250653	3.13146	95
13	36864001	37003214	dup	139213	4.0781	68
13	37527001	37621415	dup	94414	3.27884	40
13	41267001	41280035	dup	13034	2.61693	7
13	42058001	42069095	dup	11094	2.86666	7
13	42404001	43056224	dup	652223	4.04225	258
13	45616001	45630537	dup	14536	4.22573	1
13	46100001	46189169	dup	89168	3.87281	54
13	46729001	46746025	dup	17024	5.04547	1
13	46905001	46922082	dup	17081	3.73639	7
13	50086001	50097506	dup	11505	2.71094	4
13	51816001	51833001	dup	17000	3.3473	2
13	52708001	52735279	dup	27278	2.74237	9
13	52810001	52849587	dup	39586	2.54536	11
13	52952001	52971393	dup	19392	2.71848	6
13	57079001	57091479	dup	12478	9.03671	1
13	60126001	60148541	dup	22540	2.63529	8
13	61710001	62090701	dup	380700	3.75902	157
13	62910001	63449235	dup	539234	3.50925	199
13	64726001	64754186	dup	28185	3.65271	13
13	66051001	66061775	dup	10774	15.3111	2
13	66911001	66932733	dup	21732	7.32263	7
13	71193001	71204064	dup	11063	4.91009	2
13	73305001	73786398	dup	481397	3.12144	209
13	73820001	73830568	dup	10567	4.55411	1
13	74891001	74908931	dup	17930	13.166	5
13	76146001	76159140	dup	13139	2.77214	7
13	76329001	76349132	dup	20131	2.52557	10
13	77216001	77257042	dup	41041	6.04277	12
13	80662001	80672647	dup	10646	8.45974	1
14	1	146383	dup	146382	8.63312	35
14	330001	350529	dup	20528	3.05842	4
14	763001	783308	dup	20307	7.39586	1
14	1242001	1261263	dup	19262	2.77754	7
14	1281001	1294810	dup	13809	3.11945	7
14	3820001	3831974	dup	11973	3.34259	8
14	3853001	3864637	dup	11636	31.4443	1
14	7164001	7174257	dup	10256	3.98859	3
14	7883001	7909036	dup	26035	2.88476	10
14	8053001	8064873	dup	11872	4.28172	1
14	9035001	9045129	dup	10128	7.28827	7
14	9824001	9835128	dup	11127	2.58998	6
14	12476001	12488116	dup	12115	3.50551	4
14	14278001	14289083	dup	11082	2.87291	7
14	14314001	14363812	dup	49811	2.91966	24
14	14659001	14669870	dup	10869	6.25729	1
14	15617001	15635096	dup	18095	2.51376	9
14	15655001	15669024	dup	14023	2.6704	5
14	16410001	16421284	dup	11283	6.71643	2
14	17195001	17210477	dup	15476	8883.62	1
14	23435001	23507032	dup	72031	2.99835	40
14	24837001	24857355	dup	20354	5.34112	10
14	30948001	30961042	dup	13041	3.13858	2
14	43833001	43845254	dup	12253	5.20523	1
14	44202001	44595931	dup	393930	3.13328	130
14	44778001	44790530	dup	12529	10.4624	5
14	46111001	46124215	dup	13214	5.78732	2
14	46660001	46690140	dup	30139	3.5557	13
14	46856001	46866506	dup	10505	11.1229	1
14	46877001	46892003	dup	15002	3.06441	5
14	47706001	47717880	dup	11879	2.56995	4
14	47922001	47938423	dup	16422	2.56949	5
14	48114001	48129073	dup	15072	2.51954	6
14	48400001	48465396	dup	65395	5.0034	13
14	48588001	48616795	dup	28794	5.09631	9
14	49327001	49342943	dup	15942	8.89643	2
14	49369001	49384916	dup	15915	2.96392	4
14	49408001	49596687	dup	188686	3.58796	62
14	49806001	49883075	dup	77074	3.16226	27
14	50461001	50552260	dup	91259	4.31257	43
14	50624001	50641052	dup	17051	3.74727	8
14	50800001	50892307	dup	92306	4.11265	44
14	53826001	53836309	dup	10308	2.89244	1
14	54035001	54048654	dup	13653	3.0061	8
14	56132001	56143175	dup	11174	2.64146	6
14	56181001	56289554	dup	108553	4.20551	36
14	56536001	56549086	dup	13085	6.55795	5
14	56797001	56886286	dup	89285	2.57822	34
14	56913001	56942222	dup	29221	2.95466	15
14	56993001	57170299	dup	177298	3.761	57
14	57217001	57645198	dup	428197	7.89301	180
14	57661001	57676116	dup	15115	2.68028	7
14	57691001	57708199	dup	17198	2.8329	11
14	57823001	58194121	dup	371120	4.21351	152
14	58231001	58301473	dup	70472	3.2385	25
14	58358001	58808409	dup	450408	3.5304	168
14	59001001	59019571	dup	18570	2.89067	4
14	59057001	59087333	dup	30332	2.69659	10
14	59097001	59113030	dup	16029	3.15331	7
14	59704001	60052900	dup	348899	8.83692	156
14	60059001	60089138	dup	30137	2.83181	12
14	60227001	60240885	dup	13884	3.74868	4
14	60368001	60433997	dup	65996	3.44822	24
14	60568001	60584032	dup	16031	6.44322	7
14	60760001	60776577	dup	16576	26.7411	3
14	60795001	60837900	dup	42899	3.17836	8
14	61358001	61416764	dup	58763	2.75139	21
14	61556001	61571047	dup	15046	2.67957	9
14	61607001	61665294	dup	58293	3.01402	23
14	61972001	61986094	dup	14093	2.79113	6
14	62049001	62062064	dup	13063	2.68167	5
14	62168001	62185070	dup	17069	3.13037	5
14	62225001	62249110	dup	24109	2.56278	9
14	62274001	62285436	dup	11435	5.594	1
14	62296001	62311459	dup	15458	3.40028	3
15	40001	253177	dup	213176	3.38062	54
15	289001	355128	dup	66127	2.50456	17
15	412001	437072	dup	25071	2.6856	5
15	453001	511239	dup	58238	2.62751	18
15	563001	713186	dup	150185	3.05922	53
15	1080001	1090023	dup	10022	3.12538	9
15	1291001	1302232	dup	11231	4.13951	1
15	1334001	1365712	dup	31711	2.59496	4
15	1707001	1718528	dup	11527	4.54133	1
15	2542001	2552517	dup	10516	5.77898	1
15	2626001	2646183	dup	20182	196.378	13
15	3629001	3641185	dup	12184	4.04222	3
15	5789001	5828245	dup	39244	7.25024	15
15	5942001	5952473	dup	10472	15.3849	1
15	6028001	6045906	dup	17905	3.00837	4
15	6826001	6836290	dup	10289	4.11536	1
15	10264001	10274779	dup	10778	7.38137	1
15	10425001	10447751	dup	22750	10.3626	5
15	11282001	11296028	dup	14027	13.0585	1
15	11892001	11904406	dup	12405	8.0832	3
15	15508001	15543556	dup	35555	3.15581	13
15	15554001	15566215	dup	12214	7.87405	1
15	15705001	15722975	dup	17974	4.45736	3
15	16275001	16287248	dup	12247	6.83295	2
15	16349001	16377026	dup	28025	15.5804	8
15	20213001	20236161	dup	23160	104.809	1
15	21832001	21860297	dup	28296	3.18537	13
15	22025001	22058564	dup	33563	3.66684	6
15	25538001	25548558	dup	10557	4.60086	1
15	26806001	26823736	dup	17735	116.393	1
15	26970001	26994147	dup	24146	2.57486	12
15	28020001	28038156	dup	18155	8.40186	6
15	28209001	28219194	dup	10193	4.46703	1
15	28452001	28465003	dup	13002	7.38188	5
15	29605001	29619140	dup	14139	8.72705	2
15	34178001	34190039	dup	12038	4.23993	1
15	34769001	34788013	dup	19012	14.0531	5
15	37132001	37149187	dup	17186	3.0333	1
15	38700001	38724768	dup	24767	12.2899	1
15	38786001	38799584	dup	13583	2.83498	5
15	42295001	42311948	dup	16947	85.4213	8
15	42941001	42958754	dup	17753	32.1788	3
15	44233001	44353380	dup	120379	2.51693	47
15	44383001	44394975	dup	11974	2.70682	5
15	45304001	45373110	dup	69109	2.67097	25
15	45520001	45793953	dup	273952	3.98964	96
15	46770001	46842118	dup	72117	2.78636	23
15	46981001	47047067	dup	66066	2.81092	32
15	47231001	47241067	dup	10066	2.98825	4
15	47413001	47440756	dup	27755	2.65981	13
15	47507001	47610232	dup	103231	2.60446	51
15	47824001	47838193	dup	14192	2.50702	7
15	48541001	48563237	dup	22236	2.65387	12
15	48843001	48858891	dup	15890	4.76179	9
15	48970001	49006892	dup	36891	2.77469	19
15	49045001	49057149	dup	12148	6.71719	2
15	49645001	49718480	dup	73479	3.02726	36
15	49774001	49788600	dup	14599	11.0053	1
15	52533001	52546556	dup	13555	2.52879	5
15	53082001	53263369	dup	181368	3.00213	71
15	54548001	54567255	dup	19254	4.05616	9
15	54839001	54853518	dup	14517	2.62406	3
15	58854001	58865748	dup	11747	4.19441	3
15	76222001	76240326	dup	18325	2.78077	5
15	76247001	76257085	dup	10084	3.23288	4
15	76609001	76693188	dup	84187	4.59757	24
15	76729001	76757169	dup	28168	2.61175	8
15	76786001	76796291	dup	10290	3.30523	4
15	76841001	76916907	dup	75906	2.51394	26
15	77090001	77101942	dup	11941	3.99831	6
15	77128001	77169055	dup	41054	2.63583	13
15	77813001	77853746	dup	40745	4.08415	19
15	78259001	78278091	dup	19090	3.32136	5
15	78392001	78413020	dup	21019	3.54047	9
15	79514001	79584786	dup	70785	3.00778	15
15	80524001	80534548	dup	10547	14.1082	5
16	1	323649	dup	323648	3.8826	145
16	3245001	3259792	dup	14791	2.98123	10
16	4257001	4268124	dup	11123	35.5061	1
16	6611001	6665953	dup	54952	2.97293	23
16	6836001	6913896	dup	77895	3.44115	39
16	10485001	10495296	dup	10295	4.09318	6
16	15221001	15238287	dup	17286	12.8631	1
16	25950001	25968272	dup	18271	4.22634	4
16	28664001	28676082	dup	12081	3.6216	5
16	30997001	31014394	dup	17393	18.9553	1
16	31589001	31622252	dup	33251	8.08798	18
16	37962001	37982838	dup	20837	2.63326	9
16	38508001	38532215	dup	24214	7.27298	5
16	44097001	44107148	dup	10147	2.97262	4
16	45333001	45344956	dup	11955	4.35739	1
16	45506001	45517449	dup	11448	55.3888	1
16	48235001	48247766	dup	12765	14.3318	1
16	48628001	48650285	dup	22284	6.32177	1
16	48874001	48886824	dup	12823	45.2198	2
16	50160001	50170809	dup	10808	4.4236	1
16	51676001	51698006	dup	22005	3.08747	3
16	54200001	54210441	dup	10440	4.63232	1
16	55348001	55359771	dup	11770	2.52615	3
16	64569001	64600287	dup	31286	3.43838	11
16	66381001	66391978	dup	10977	4.43274	2
16	67082001	67094143	dup	12142	21.0273	1
17	1	27832	dup	27831	18.6507	9
17	402001	421380	dup	19379	3.23253	4
17	977001	987409	dup	10408	5.04902	1
17	1234001	1249494	dup	15493	13.5724	5
17	1509001	1519139	dup	10138	10.3363	1
17	2034001	2046677	dup	12676	2.8254	4
17	3474001	3493102	dup	19101	9.15772	1
17	13332001	13344162	dup	12161	3.00567	3
17	13757001	13830613	dup	73612	5.55619	27
17	15313001	15327304	dup	14303	16.3599	1
17	15586001	15597590	dup	11589	3.22004	2
17	19466001	19479604	dup	13603	41.789	1
17	24223001	24235397	dup	12396	4.67454	1
17	24306001	24321321	dup	15320	4.7673	2
17	24809001	24820277	dup	11276	6.37078	2
17	25192001	25204856	dup	12855	11.8405	5
17	25466001	25477487	dup	11486	14.1756	7
17	26228001	26238026	dup	10025	2.78739	4
17	26636001	26646654	dup	10653	7.98103	2
17	27997001	28011830	dup	14829	10.8248	1
17	31119001	31134904	dup	15903	117.772	1
17	37651001	37675732	dup	24731	2.56113	10
17	37889001	37902761	dup	13760	46.6554	2
17	44979001	45000063	dup	21062	2.51873	12
17	45416001	45426145	dup	10144	2.56521	3
17	45877001	45905979	dup	28978	2.86096	11
17	47901001	47912987	dup	11986	14.3578	1
17	54946001	54984089	dup	38088	2.70237	24
17	55004001	55017216	dup	13215	2.87124	8
17	55406001	55419077	dup	13076	11.8915	4
17	56223001	56243248	dup	20247	2.52739	8
17	60990001	61061336	dup	71335	3.1309	25
17	61372001	61396586	dup	24585	3.52389	4
17	61849001	61890099	dup	41098	5.30681	16
17	63596001	63623866	dup	27865	8.05016	10
17	64656001	64673630	dup	17629	2.67377	7
17	70103001	70252925	dup	149924	3.946	59
17	70321001	70365972	dup	44971	6.03139	12
18	1	124331	dup	124330	24.1049	27
18	216001	237168	dup	21167	2.74923	8
18	823001	859828	dup	36827	5.74706	3
18	1038001	1104101	dup	66100	3.45374	41
18	1191001	1206757	dup	15756	2.59025	10
18	1451001	1497026	dup	46025	2.83339	9
18	3237001	3258479	dup	21478	6.23966	2
18	3510001	3527731	dup	17730	71.2959	1
18	3623001	3634116	dup	11115	5.95501	4
18	4281001	4291232	dup	10231	3.15032	3
18	8448001	8458891	dup	10890	49.6594	1
18	10426001	10438461	dup	12460	11.2413	3
18	12801001	12820529	dup	19528	5.81438	8
18	16365001	16375086	dup	10085	6.60222	6
18	18812001	19384110	dup	572109	2.87983	287
18	21712001	21741456	dup	29455	3.42553	8
18	22376001	22490123	dup	114122	2.76151	48
18	23405001	23425471	dup	20470	3.12063	2
18	24031001	24161218	dup	130217	3.45246	45
18	26240001	26369468	dup	129467	3.06137	48
18	26583001	26594637	dup	11636	11.6989	1
18	26795001	26983645	dup	188644	2.66038	68
18	28228001	28313259	dup	85258	2.82153	33
18	32856001	32882078	dup	26077	3.67598	9
18	33602001	33778729	dup	176728	4.21214	82
18	37518001	37530721	dup	12720	16.0368	1
18	38248001	38271301	dup	23300	2.52552	5
18	43860001	43888225	dup	28224	2.55158	9
18	45195001	45209053	dup	14052	11.6916	2
18	48095001	48116353	dup	21352	3.1604	4
18	48846001	48860506	dup	14505	6.52745	3
18	48923001	48944293	dup	21292	11.7598	2
18	52462001	52485457	dup	23456	7.7272	1
18	56062001	56077626	dup	15625	13.2907	2
18	57585001	57661145	dup	76144	3.90229	33
18	58149001	58178129	dup	29128	3.82566	16
18	58194001	58205434	dup	11433	2.84381	4
18	59217001	59228174	dup	11173	11.0488	4
18	59255001	59265512	dup	10511	16.312	6
18	60060001	60073231	dup	13230	2.87654	9
18	61305001	61320358	dup	15357	4.60745	1
18	66455001	66553907	dup	98906	3.92652	41
18	66609001	66620953	dup	11952	24.4034	2
18	66658001	66668190	dup	10189	2.87239	3
18	67782001	67793323	dup	11322	103.022	2
18	68082001	68096488	dup	14487	18.3565	5
18	68529001	68552197	dup	23196	4.55574	5
19	1	86056	dup	86055	7.68711	19
19	190001	243665	dup	53664	2.78628	10
19	1179001	1192719	dup	13718	4.14804	1
19	1293001	1310630	dup	17629	42.668	1
19	1419001	1432577	dup	13576	7.64522	4
19	1510001	1543531	dup	33530	2.81775	5
19	2536001	2547440	dup	11439	13.0285	3
19	3413001	3437618	dup	24617	5.74994	6
19	3636001	3646912	dup	10911	6.92192	2
19	7738001	7751742	dup	13741	7.01879	1
19	8934001	8954998	dup	20997	4.2375	3
19	13277001	13307135	dup	30134	3.02604	11
19	13349001	13366974	dup	17973	3.09822	5
19	14288001	14305029	dup	17028	31.1201	7
19	16151001	16162745	dup	11744	2.59557	6
19	16464001	16477465	dup	13464	3.90746	7
19	17114001	17126191	dup	12190	6.06427	7
19	20148001	20162020	dup	14019	2.84061	5
19	21398001	21413080	dup	15079	5.21594	1
19	34365001	34379432	dup	14431	12.3979	3
19	37708001	37721585	dup	13584	9.17894	4
19	42194001	42207207	dup	13206	11.1338	3
19	47129001	47139106	dup	10105	15.9913	6
19	48365001	48375864	dup	10863	8.40458	1
19	51521001	51590392	dup	69391	3.2515	39
19	52617001	52644223	dup	27222	2.72767	16
19	52673001	52686171	dup	13170	100.146	2
19	55695001	55724109	dup	29108	3.35666	8
19	56969001	57006884	dup	37883	3.0726	15
19	57955001	57973138	dup	18137	3.23655	5
2	1	12400	dup	12399	2.99901	6
2	1845001	1855518	dup	10517	5.50084	5
2	2032001	2048595	dup	16594	2.81048	9
2	10525001	10535406	dup	10405	6.20122	2
2	10559001	10590084	dup	31083	3.53395	13
2	10646001	10681653	dup	35652	2.65005	19
2	11191001	11206781	dup	15780	3.57003	2
2	11532001	11543010	dup	11009	8.22964	2
2	16382001	16396372	dup	14371	4.66612	4
2	18639001	18650331	dup	11330	24.6505	1
2	19072001	19082465	dup	10464	1355.45	1
2	19211001	19228592	dup	17591	8.00198	6
2	19465001	19476817	dup	11816	3.83883	1
2	19522001	19549093	dup	27092	5.27694	3
2	20691001	20716049	dup	25048	6.7233	1
2	21496001	21519710	dup	23709	17.4156	10
2	24941001	24966670	dup	25669	11.6348	9
2	27221001	27238217	dup	17216	2.52653	8
2	27397001	27411506	dup	14505	5.80779	1
2	28974001	29004824	dup	30823	2.74794	10
2	29352001	29365001	dup	13000	5.75649	2
2	29443001	29461345	dup	18344	2.65702	3
2	30994001	31004043	dup	10042	26.5133	2
2	33033001	33043590	dup	10589	5.45159	5
2	35547001	35557301	dup	10300	4.39351	7
2	36170001	36191030	dup	21029	18.1258	1
2	36604001	36629665	dup	25664	2.96442	10
2	37878001	37899139	dup	21138	3.58873	14
2	37986001	37996760	dup	10759	4.30184	4
2	38077001	38090322	dup	13321	4.91876	6
2	40631001	40642534	dup	11533	5.01131	1
2	41075001	41092401	dup	17400	7.91319	5
2	41634001	41651671	dup	17670	3.47299	1
2	42344001	42382050	dup	38049	8.62291	14
2	43963001	43975832	dup	12831	3.8339	3
2	44802001	44812052	dup	10051	3.94484	4
2	45411001	45422680	dup	11679	9.34156	3
2	45821001	45840914	dup	19913	5.6966	6
2	46249001	46259986	dup	10985	3.50552	2
2	46683001	46694001	dup	11000	2.80318	3
2	46840001	46851085	dup	11084	2.64097	3
2	46888001	47195479	dup	307478	3.37209	147
2	47276001	47302523	dup	26522	3.63849	12
2	52349001	52383335	dup	34334	3.19674	11
2	53194001	53247337	dup	53336	4.26244	14
2	54499001	54520750	dup	21749	4.28068	8
2	55204001	55220932	dup	16931	1654.93	12
2	60573001	60589341	dup	16340	28.6345	1
2	61250001	61260538	dup	10537	25.3763	5
2	62860001	62882565	dup	22564	4.57001	4
2	70388001	70400083	dup	12082	8.63832	1
2	78523001	78540848	dup	17847	4.21769	3
2	78651001	78662599	dup	11598	5.33933	2
2	78749001	78765633	dup	16632	5.36295	1
2	79161001	79171598	dup	10597	7.05457	1
2	79191001	79203127	dup	12126	3.37425	1
2	88870001	89029252	dup	159251	4.89127	75
2	89084001	89175888	dup	91887	8.50014	41
2	89190001	89237315	dup	47314	5.76751	18
2	89604001	89620832	dup	16831	3.39394	5
2	90361001	90376212	dup	15211	957.417	2
2	90497001	90515122	dup	18121	14.948	3
2	90804001	90816049	dup	12048	3.85558	1
2	94685001	94696566	dup	11565	6.6935	1
2	95153001	95165545	dup	12544	4.72645	1
2	96316001	96328599	dup	12598	4.58974	1
2	97282001	97293047	dup	11046	2.72682	2
2	100212001	100223860	dup	11859	7.60743	1
2	101686001	101921496	dup	235495	3.74818	89
2	105090001	105107289	dup	17288	33.4573	6
2	108838001	108851490	dup	13489	5.08447	5
2	109106001	109118118	dup	12117	4.5439	1
2	109193001	109221036	dup	28035	4.28458	6
2	109916001	109970088	dup	54087	3.25796	23
2	110189001	110202539	dup	13538	4.07003	1
2	111560001	111571836	dup	11835	6.53093	1
2	111635001	111952092	dup	317091	3.58234	84
2	113326001	113336114	dup	10113	5.51807	1
2	113616001	113637419	dup	21418	7.99687	2
2	113698001	113714311	dup	16310	12.6086	1
2	113792001	113803001	dup	11000	4.89935	2
2	113950001	113972399	dup	22398	118.533	7
2	114053001	114090409	dup	37408	4.23904	2
2	114210001	114224153	dup	14152	6.54489	3
2	114416001	114426649	dup	10648	4.71605	1
2	114697001	114718207	dup	21206	11.1943	1
2	115166001	115237978	dup	71977	3.17147	16
2	115362001	115375435	dup	13434	2.65754	3
2	117002001	117038362	dup	36361	3.45731	5
2	117173001	117185779	dup	12778	2.96195	3
2	120315001	120331376	dup	16375	2.85373	2
2	121456001	121475696	dup	19695	15.7507	2
2	122740001	122757641	dup	17640	24.0484	1
2	123260001	123272601	dup	12600	33.4435	2
2	124709001	124725505	dup	16504	4.40186	1
2	124746001	124758996	dup	12995	2.60583	2
2	125700001	125728375	dup	28374	3.74024	7
2	132393001	132403835	dup	10834	5.69136	6
2	132681001	132698213	dup	17212	3.01774	5
2	141374001	141390948	dup	16947	19.9171	1
2	145482001	145495397	dup	13396	74.9609	1
2	152250001	152260555	dup	10554	23.1965	1
2	157300001	157317903	dup	17902	22.5245	1
2	158472001	158482137	dup	10136	2.65658	4
2	159032001	159056241	dup	24240	2.57428	8
2	159333001	159363247	dup	30246	2.52401	10
2	168225001	168239069	dup	14068	4.56736	4
2	174373001	174387095	dup	14094	2.70031	5
2	181000001	181010420	dup	10419	9.85741	2
2	184264001	184276195	dup	12194	77.4403	1
2	185543001	185570284	dup	27283	2.62479	4
2	187668001	187711250	dup	43249	2.84521	6
2	187769001	187785833	dup	16832	10.9368	1
2	188137001	188150208	dup	13207	4.4854	1
2	190247001	190262462	dup	15461	11.796	2
2	191795001	191807817	dup	12816	11.3131	6
2	191892001	191902386	dup	10385	8.78317	2
2	194135001	194160883	dup	25882	6.46858	3
2	196241001	196251674	dup	10673	4.22837	1
2	198710001	198724628	dup	14627	2.97404	10
2	198756001	198766324	dup	10323	2.89857	4
2	199782001	199798706	dup	16705	8.78997	1
2	200913001	200940780	dup	27779	3.72967	1
2	202419001	202440113	dup	21112	3.12997	3
2	202474001	202509033	dup	35032	10.7216	3
2	206716001	206729480	dup	13479	17.0052	4
2	209197001	209207679	dup	10678	5.35043	6
2	209370001	209381024	dup	11023	3.45765	3
2	210853001	210868562	dup	15561	4.86691	1
2	211447001	211465776	dup	18775	12.6974	2
2	218607001	218619011	dup	12010	3.2979	1
2	219258001	219272328	dup	14327	2.67904	10
2	223825001	223839045	dup	14044	9.73957	4
2	225211001	225228648	dup	17647	6.04533	4
2	227130001	227148238	dup	18237	4.65085	2
2	228945001	228970287	dup	25286	2.65253	9
2	233074001	233159280	dup	85279	2.72704	40
2	234018001	234042669	dup	24668	5.18723	2
2	234065001	234079310	dup	14309	3.44823	7
2	238103001	238117569	dup	14568	2.94745	4
2	241830001	241871687	dup	41686	3.36457	17
2	241921001	241934083	dup	13082	5.47749	2
2	245417001	245453787	dup	36786	3.20206	12
2	246261001	246272403	dup	11402	2.56496	4
20	1	139609	dup	139608	3.55499	20
20	916001	932644	dup	16643	13.4314	1
20	1199001	1228207	dup	29206	2.66438	5
20	1372001	1390727	dup	18726	3.77825	1
20	8219001	8232438	dup	13437	9.48896	7
20	14003001	14013628	dup	10627	15.4084	4
20	14043001	14062344	dup	19343	9.15486	11
20	14105001	14116001	dup	11000	2.65048	5
20	16832001	16854310	dup	22309	4.17807	7
20	22619001	22629898	dup	10897	33.1176	1
20	24314001	24324008	dup	10007	7.22614	2
20	24872001	24939343	dup	67342	2.90834	37
20	25618001	25655609	dup	37608	2.83645	14
20	25882001	25912745	dup	30744	3.486	14
20	25927001	25942926	dup	15925	3.97998	3
20	26015001	26048414	dup	33413	3.20896	13
20	26233001	26254405	dup	21404	2.57158	11
20	26426001	26531216	dup	105215	3.71525	60
20	26926001	27031180	dup	105179	3.25101	49
20	27125001	27156405	dup	31404	7.44177	14
20	27570001	27818872	dup	248871	3.49766	98
20	28070001	28113140	dup	43139	3.02621	24
20	28187001	28339195	dup	152194	2.97385	72
20	28390001	28640564	dup	250563	3.08476	99
20	28910001	28988362	dup	78361	2.72283	30
20	29565001	29763865	dup	198864	3.51471	93
20	29845001	29855845	dup	10844	3.76383	3
20	29870001	29904143	dup	34142	3.31609	15
20	29930001	29992185	dup	62184	2.55275	31
20	30227001	30277395	dup	50394	3.97934	23
20	30304001	30316001	dup	12000	2.84876	5
20	30393001	30449446	dup	56445	2.53596	27
20	30568001	30579513	dup	11512	12.923	1
20	30814001	30827527	dup	13526	2.95788	8
20	31054001	31068899	dup	14898	5.67844	3
20	31498001	31521889	dup	23888	10.6437	4
20	32006001	32063205	dup	57204	3.88457	30
20	33383001	34264614	dup	881613	6.76066	350
20	34825001	34889100	dup	64099	3.99642	27
20	48953001	48969597	dup	16596	4.91803	5
20	49560001	49612292	dup	52291	4.89015	23
20	50386001	50610448	dup	224447	2.71854	149
21	8001	124398	dup	116397	2.98578	59
21	570001	580147	dup	10146	3.49678	5
21	1978001	1992110	dup	14109	16.6574	8
21	2638001	2651713	dup	13712	6.03689	2
21	3474001	3484159	dup	10158	4.02514	2
21	3714001	3725267	dup	11266	24.0093	4
21	4764001	5299186	dup	535185	3.02904	228
21	9635001	9648298	dup	13297	4.28106	3
21	18162001	18177659	dup	15658	2.82745	4
21	18380001	18420349	dup	40348	2.52923	8
21	18570001	18580422	dup	10421	2.79855	3
21	18606001	18652020	dup	46019	2.77941	11
21	18966001	18976269	dup	10268	2.61262	6
21	21318001	21329957	dup	11956	15.6569	1
21	21842001	21854145	dup	12144	13.6264	5
21	25756001	25790181	dup	34180	3.42623	17
21	25808001	25836617	dup	28616	2.72847	14
21	25914001	25930162	dup	16161	2.947	7
21	26398001	26984117	dup	586116	2.63053	230
21	27126001	27280117	dup	154116	2.58787	51
21	28331001	28343960	dup	12959	6.82901	2
21	28355001	28366582	dup	11581	3.13409	7
21	28400001	28420438	dup	20437	3.59924	5
21	35153001	35210624	dup	57623	2.91505	20
21	36154001	36171551	dup	17550	2.73674	7
21	36185001	36227329	dup	42328	2.78403	16
21	36696001	39146606	dup	2450605	8.675	861
21	40265001	40278001	dup	13000	7.00024	4
21	40732001	40754724	dup	22723	2.71627	9
21	40770001	40814485	dup	44484	2.51809	14
21	40854001	40879389	dup	25388	3.10439	5
21	40888001	40930309	dup	42308	2.52049	10
21	40954001	40965229	dup	11228	3.15686	4
21	41805001	41817513	dup	12512	2.59407	8
21	42135001	42148065	dup	13064	4.86462	5
21	43703001	43715185	dup	12184	44.2302	2
21	46559001	46577600	dup	18599	8.78316	7
21	46750001	46803288	dup	53287	4.7095	36
21	49097001	49114717	dup	17716	9.78616	9
21	49729001	49788002	dup	59001	3.39568	26
22	1	199225	dup	199224	3.24076	82
22	486001	507329	dup	21328	37.4643	1
22	778001	796619	dup	18618	5.82477	5
22	1098001	1118759	dup	20758	5.31783	2
22	1361001	1371341	dup	10340	3.07106	1
22	1788001	1799082	dup	11081	4.31291	2
22	1832001	1849751	dup	17750	694.928	1
22	2431001	2476696	dup	45695	3.68445	12
22	2736001	2746516	dup	10515	7.90957	1
22	3926001	3953119	dup	27118	2.73604	5
22	4823001	4837282	dup	14281	11.9911	7
22	5458001	5468109	dup	10108	5.16605	1
22	5896001	5907627	dup	11626	5.30954	2
22	6677001	6705158	dup	28157	9.70571	1
22	9122001	9136502	dup	14501	10.2132	6
22	10091001	10107622	dup	16621	4.44464	3
22	13735001	13756408	dup	21407	3.09217	10
22	14205001	14217837	dup	12836	7.22677	1
22	15533001	15956107	dup	423106	2.98219	105
22	21762001	21772056	dup	10055	2.87779	1
22	22515001	22527440	dup	12439	3.75742	6
22	22547001	22580771	dup	33770	2.77511	17
22	23882001	23892876	dup	10875	2.51577	4
22	25587001	25598336	dup	11335	3.29548	1
22	41348001	41375495	dup	27494	7.24155	17
22	41410001	41433453	dup	23452	2.71324	14
22	41651001	41661203	dup	10202	2.67877	4
22	42927001	42940211	dup	13210	2.68771	7
22	43970001	44000019	dup	30018	3.91152	8
23	1	146236	dup	146235	4.07525	63
23	209001	272105	dup	63104	3.61899	16
23	1907001	1920544	dup	13543	6.97989	1
23	7349001	7368700	dup	19699	3.79505	6
23	8459001	8477587	dup	18586	11.6479	1
23	10923001	10934720	dup	11719	2.56189	3
23	12652001	12730061	dup	78060	2.97834	25
23	12914001	12924707	dup	10706	21.3475	1
23	13244001	13299725	dup	55724	2.82002	11
23	13386001	13409204	dup	23203	2.70068	9
23	13907001	13920653	dup	13652	5.18648	5
23	14247001	14264960	dup	17959	18.56	8
23	16277001	16299582	dup	22581	7.04128	11
23	16534001	16546557	dup	12556	3.58448	1
23	18982001	18992875	dup	10874	3.26123	1
23	19396001	19409148	dup	13147	2.99953	6
23	24839001	24851238	dup	12237	13.6259	6
23	29273001	29283579	dup	10578	2.99004	4
23	33333001	33417326	dup	84325	3.72558	45
23	39980001	39991243	dup	11242	2.80245	3
23	42589001	42615313	dup	26312	2.66209	20
23	42639001	42703281	dup	64280	2.5472	36
23	42733001	42765793	dup	32792	2.72304	20
23	43965001	43981412	dup	16411	2.99467	7
23	53646001	53657736	dup	11735	17.7614	1
23	56785001	56796784	dup	11783	44.3896	1
23	62061001	62083289	dup	22288	3.48915	10
23	62116001	62131538	dup	15537	3.00294	8
24	1	22151	dup	22150	3.39695	7
24	2137001	2149196	dup	12195	3.74644	2
24	2168001	2201541	dup	33540	2.83143	17
24	2461001	2531113	dup	70112	5.13677	35
24	2713001	2729338	dup	16337	5.59107	8
24	2772001	2812658	dup	40657	2.50974	12
24	3873001	3884627	dup	11626	27.1922	3
24	9118001	9155079	dup	37078	8.4567	13
24	16379001	16392116	dup	13115	2.92487	6
24	18059001	18096139	dup	37138	2.92387	16
24	18165001	18183580	dup	18579	3.3251	2
24	18197001	18213178	dup	16177	3.44808	5
24	18288001	18389074	dup	101073	3.00118	41
24	19257001	19281218	dup	24217	32.3452	1
24	19483001	19510470	dup	27469	2.85816	9
24	22802001	22818034	dup	16033	2.60723	7
24	26529001	26543044	dup	14043	3.82624	5
24	26625001	26658943	dup	33942	3.03761	7
24	26990001	27054263	dup	64262	4.10412	24
24	27875001	27937655	dup	62654	2.91778	22
24	28888001	28904846	dup	16845	2.83797	5
24	35400001	35441049	dup	41048	4.6547	23
24	35589001	35599123	dup	10122	8.59654	8
24	35612001	35626529	dup	14528	3.18331	7
24	36342001	36360838	dup	18837	7.36406	8
24	36451001	36666250	dup	215249	3.11473	84
24	36902001	36919313	dup	17312	2.79807	11
24	38383001	38411244	dup	28243	2.61056	12
24	41897001	41920167	dup	23166	3.06149	3
25	685001	701684	dup	16683	2.98502	3
25	1947001	1966904	dup	19903	2.65702	4
25	2169001	2219332	dup	50331	2.6278	23
25	2272001	2299861	dup	27860	2.76704	9
25	2407001	2469177	dup	62176	3.43499	19
25	3033001	3050870	dup	17869	3.3412	3
25	3089001	3111169	dup	22168	3.60549	8
25	3138001	3182158	dup	44157	3.4396	13
25	3222001	3245208	dup	23207	3.78269	7
25	3274001	3390929	dup	116928	2.92115	46
25	6404001	6422753	dup	18752	3.86612	6
25	6880001	6890691	dup	10690	3.48518	3
25	6938001	6970687	dup	32686	2.94895	17
25	9936001	9946154	dup	10153	2.68952	7
25	11126001	11164583	dup	38582	3.024	14
25	11356001	11371236	dup	15235	4.81624	4
25	11382001	11403842	dup	21841	2.64148	2
25	12854001	12897020	dup	43019	8.05282	22
25	12956001	12972068	dup	16067	2.69383	5
25	13009001	13048794	dup	39793	2.71208	8
25	13564001	13574725	dup	10724	17.5526	1
25	15158001	15169714	dup	11713	2.6872	3
25	17237001	17256345	dup	19344	3.73565	2
25	17991001	18026243	dup	35242	3.21636	3
25	20932001	20947766	dup	15765	4.25897	1
25	21183001	21194001	dup	11000	18.1432	6
25	22050001	22066657	dup	16656	8.71128	7
25	24145500	24196298	dup	50798	3.02107	18
25	25051001	25066840	dup	15839	2.54273	8
25	25155001	25187449	dup	32448	2.75648	9
25	25235001	25245925	dup	10924	3.38107	1
25	25580001	25592644	dup	12643	7.06789	1
25	28295001	28305084	dup	10083	24.8073	1
25	29188001	29207819	dup	19818	2.63619	6
25	29685001	29704043	dup	19042	4.52774	5
25	33312001	33336741	dup	24740	4.99484	1
25	35067001	35172792	dup	105791	3.07245	31
25	35205001	35256202	dup	51201	4.73345	16
25	38467001	38492001	dup	25000	3.87266	2
25	38534001	38549752	dup	15751	6.54214	2
25	39011001	39023821	dup	12820	9.92796	1
25	39928001	39942042	dup	14041	98.1416	1
25	41033001	41045267	dup	12266	9.81359	1
25	41209001	41223314	dup	14313	2.96442	7
25	41556001	41579113	dup	23112	2.51396	17
25	41605001	41772001	dup	167000	2.55575	85
25	43772001	43800780	dup	28779	5.50179	7
26	1	178608	dup	178607	3.28493	72
26	978001	1039263	dup	61262	2.65156	32
26	1777001	1812166	dup	35165	9.47571	10
26	1907001	1946503	dup	39502	2.99971	21
26	3454001	3470854	dup	16853	4.53113	1
26	5619001	5869282	dup	250281	2.89504	111
26	5973001	6061126	dup	88125	3.0272	37
26	6632001	6642363	dup	10362	4.34495	1
26	8939001	8950766	dup	11765	47.6522	1
26	12564001	12584893	dup	20892	3.11913	5
26	12971001	12985507	dup	14506	7.47631	2
26	19160001	19172900	dup	12899	15.4317	6
26	19211001	19222296	dup	11295	3.38075	1
26	22061001	22071995	dup	10994	2.85345	5
26	23006001	23021199	dup	15198	2.5946	6
26	24170001	24181632	dup	11631	3.86935	2
26	29184001	29198351	dup	14350	27.8913	2
26	29245001	29271319	dup	26318	2.89287	5
26	33018001	33028542	dup	10541	34.9752	1
26	33160001	33172164	dup	12163	4.18592	5
26	33294001	33362613	dup	68612	3.37188	19
26	33816001	33827231	dup	11230	3.97695	2
26	37957001	37969068	dup	12067	441.617	6
26	39515001	39527118	dup	12117	12.0559	1
26	42750001	42761230	dup	11229	4.85802	2
3	2653001	2667093	dup	14092	3.59792	1
3	3583001	3599711	dup	16710	10.4068	7
3	3672001	3684071	dup	12070	3.38664	4
3	3772001	3782286	dup	10285	5.97192	3
3	6928001	6942522	dup	14521	4.88972	1
3	7482001	7517119	dup	35118	5.03521	14
3	12701001	12712629	dup	11628	6.33858	2
3	12923001	12975896	dup	52895	2.60798	15
3	13020001	13030392	dup	10391	4.16023	5
3	13098001	13113284	dup	15283	7.55735	2
3	16648001	16660840	dup	12839	6773.53	1
3	21016001	21026832	dup	10831	3.72164	4
3	22223001	22234803	dup	11802	75.0403	1
3	26445001	26458596	dup	13595	3.91315	1
3	31856001	31866308	dup	10307	3.85555	1
3	39268001	39280010	dup	12009	100.356	7
3	39830001	39841740	dup	11739	4.82423	3
3	40423001	40434757	dup	11756	3.30439	1
3	43740001	43758237	dup	18236	6.37728	4
3	44971001	45004220	dup	33219	12.0112	6
3	45614001	45626302	dup	12301	21.8536	1
3	46269001	46294474	dup	25473	3.70341	8
3	46808001	46824269	dup	16268	2.54547	3
3	47097001	47110222	dup	13221	9.76716	7
3	49107001	49123088	dup	16087	3.02557	9
3	50029001	50044903	dup	15902	13.2547	2
3	53887001	53911258	dup	24257	3.72993	2
3	56098001	56119165	dup	21164	34.0018	2
3	56815001	56828154	dup	13153	4.90897	2
3	58269001	58279933	dup	10932	5086.36	1
3	58577001	58601496	dup	24495	2.55723	4
3	59354001	59405126	dup	51125	3.03822	23
3	59940001	59953000	dup	12999	11.54	2
3	60408001	60490614	dup	82613	3.14581	31
3	60839001	60851430	dup	12429	20.6862	5
3	60946001	60959916	dup	13915	3.78914	3
3	62489001	62513279	dup	24278	2.64063	5
3	66950001	66967724	dup	17723	4.70031	2
3	67023001	67037368	dup	14367	3.3654	5
3	67564001	67579405	dup	15404	81.2191	1
3	68191001	68202813	dup	11812	6.58429	1
3	68696001	68706001	dup	10000	4.16539	5
3	70673001	70685978	dup	12977	6.98541	2
3	72215001	72242687	dup	27686	2.8327	6
3	73143001	73155549	dup	12548	5.05419	1
3	76388001	76403482	dup	15481	3.16069	4
3	85760001	85771676	dup	11675	38.3572	2
3	86209001	86219412	dup	10411	26.2712	1
3	87711001	87721457	dup	10456	10.0863	3
3	89833001	89850154	dup	17153	32.7414	3
3	90053001	90064001	dup	11000	8.71026	6
3	94579001	94590623	dup	11622	3.9655	1
3	96104001	96119400	dup	15399	3.98173	5
3	100412001	100422172	dup	10171	7.22193	1
3	100926001	100953096	dup	27095	15.7004	8
3	103018001	103030079	dup	12078	7.42624	1
3	104364001	104385130	dup	21129	8.03702	11
3	105434001	105447998	dup	13997	5.453	1
3	106356001	106900633	dup	544632	3.42632	159
3	107095001	107108099	dup	13098	8.65622	2
3	110038001	110050749	dup	12748	12.1234	1
3	111921001	111937599	dup	16598	3.61358	10
3	119298001	119404847	dup	106846	5.00215	35
3	119903001	119914711	dup	11710	5.7665	2
3	122323001	122333573	dup	10572	16.0014	2
3	124778001	124788744	dup	10743	3.59428	1
3	125136001	125146657	dup	10656	4.08724	2
3	127831001	127848805	dup	17804	5.52196	5
3	129103001	129126159	dup	23158	3.53556	6
3	131614001	131664042	dup	50041	3.65419	15
3	133722001	133754347	dup	32346	5.3068	18
3	133886001	133918092	dup	32091	3.45838	20
3	134983001	135060054	dup	77053	2.64594	35
3	135080001	135107497	dup	27496	2.58705	17
3	135137001	135214293	dup	77292	2.66808	30
3	135674001	135686301	dup	12300	2.84417	7
3	136548001	136560197	dup	12196	3.00977	4
3	136783001	136805341	dup	22340	3.63563	10
3	137392001	137406166	dup	14165	2.53474	5
3	137426001	137467184	dup	41183	2.73437	17
3	139020001	139048001	dup	28000	5.51104	7
3	143831001	143848635	dup	17634	5.38539	1
3	145754001	145769798	dup	15797	2.93057	1
3	146322001	146338051	dup	16050	3.59826	2
3	148022001	148046273	dup	24272	17.1288	7
3	148064001	148077640	dup	13639	6.5785	1
3	148169001	148181748	dup	12747	8.15124	3
3	148258001	148271229	dup	13228	2.59388	7
3	148552001	148634486	dup	82485	2.6981	27
3	150158001	150169733	dup	11732	2.89155	3
3	150217001	150271320	dup	54319	2.99863	17
3	150340001	150368672	dup	28671	2.75708	9
3	150423001	150435900	dup	12899	2.64638	4
3	150887001	150897318	dup	10317	2.99416	2
3	155919001	155934515	dup	15514	7.61596	2
3	156203001	156219467	dup	16466	15.5988	1
3	158749001	158778775	dup	29774	4.79313	11
3	159354001	159364643	dup	10642	7.01808	2
3	161688001	161725050	dup	37049	7.08874	3
3	162336001	162498427	dup	162426	2.64389	76
3	163687001	163698102	dup	11101	2.7473	4
3	163733001	163743102	dup	10101	2.77147	3
3	164159001	164200166	dup	41165	3.14694	15
3	164228001	164463860	dup	235859	3.27746	78
3	164552001	164570044	dup	18043	3.20316	7
3	168415001	168432095	dup	17094	4.33399	1
3	170112001	170125428	dup	13427	6.96145	3
3	170180001	170190978	dup	10977	3.81239	1
3	170377001	170388278	dup	11277	2.57151	4
3	170717001	170732570	dup	15569	4.01859	2
3	171174001	171184439	dup	10438	6.58898	2
3	175332001	175343410	dup	11409	14.2524	6
3	179285001	179531659	dup	246658	3.76617	104
3	179668001	179678579	dup	10578	4.93588	2
3	180272001	180285253	dup	13252	13.225	4
3	180393001	180404081	dup	11080	3.0517	5
3	180840001	180903530	dup	63529	3.33494	21
3	181060001	181074539	dup	14538	24.3599	1
3	181599001	181615740	dup	16739	17.9837	1
3	183004001	183038189	dup	34188	7.90321	4
3	183379001	183396197	dup	17196	2.90372	7
3	184306001	184326428	dup	20427	2.997	5
3	187864001	187874106	dup	10105	2.9559	5
3	193709001	193721424	dup	12423	6.01999	5
3	195276001	195288441	dup	12440	3.31917	7
3	196563001	196574411	dup	11410	8.16319	1
3	199945001	199958306	dup	13305	3.36938	8
3	201752001	201766688	dup	14687	5.37433	4
3	203344001	203355908	dup	11907	3.24677	6
3	203513001	203525078	dup	12077	2.66271	6
3	203971001	204039261	dup	68260	2.87949	17
3	204126001	204163974	dup	37973	2.84724	13
3	204740001	204754787	dup	14786	3.54611	2
3	204789001	204893665	dup	104664	3.27745	34
3	205156001	205302416	dup	146415	3.65334	50
3	205540001	205725200	dup	185199	7.16273	56
3	206572001	207146004	dup	574003	5.37453	214
3	216837001	216857554	dup	20553	8.73582	11
3	217103001	217121803	dup	18802	4.889	6
3	220426001	220443875	dup	17874	8.43165	5
3	220689001	220711113	dup	22112	5.82389	13
3	220771001	220810599	dup	39598	4.85947	10
3	221792001	221805178	dup	13177	11.5753	1
3	224263001	224281207	dup	18206	2.92984	7
4	3001	38239	dup	35238	2.69783	12
4	84001	99062	dup	15061	3.12194	5
4	122001	202508	dup	80507	3.21771	33
4	824344	847623	dup	23279	2.61153	6
4	1281001	1299448	dup	18447	4.86484	4
4	1707001	1717268	dup	10267	5.35761	1
4	2221001	2231419	dup	10418	4.29174	3
4	2465001	2479056	dup	14055	3.59354	4
4	3464001	3477295	dup	13294	7.45535	1
4	5718001	5740669	dup	22668	8.13703	5
4	7231001	7251058	dup	20057	14.1502	1
4	7596001	7613311	dup	17310	24.976	1
4	8364001	8380255	dup	16254	3.56147	6
4	9378001	9391816	dup	13815	5.51669	1
4	10851001	10864573	dup	13572	3.1703	3
4	16179001	16189639	dup	10638	13.2287	1
4	17328001	17339451	dup	11450	9.50403	2
4	18740001	18753037	dup	13036	6.29316	6
4	20629001	20640306	dup	11305	5.72627	2
4	26532001	26545596	dup	13595	15.458	6
4	29039001	29063382	dup	24381	3.19395	6
4	31072001	31085667	dup	13666	2.55626	7
4	32090001	32102278	dup	12277	3.06221	6
4	32245001	32276336	dup	31335	4.00696	7
4	32370001	32645162	dup	275161	3.36617	83
4	32730001	32833834	dup	103833	3.29459	37
4	32861001	32887889	dup	26888	3.08714	8
4	32933001	32955316	dup	22315	3.14321	7
4	34642001	34656537	dup	14536	9.68107	2
4	35223001	35235186	dup	12185	4.10541	2
4	35256001	35267946	dup	11945	8.71635	1
4	35396001	35406141	dup	10140	4.55015	2
4	35524001	35535538	dup	11537	18.6011	4
4	40895001	40928456	dup	33455	5.37727	7
4	42376001	42388308	dup	12307	39.9601	2
4	45798001	45808238	dup	10237	8738.7	1
4	46128001	46140733	dup	12732	6.25531	1
4	46573001	46586733	dup	13732	7.50331	1
4	47271001	47286071	dup	15070	2.72536	7
4	47678001	47690273	dup	12272	7.45458	1
4	48050001	48064026	dup	14025	21.335	1
4	49855001	49870739	dup	15738	2.69377	5
4	50104001	50125378	dup	21377	3.57524	8
4	50622001	50638908	dup	16907	3.59355	2
4	56040001	56053609	dup	13608	2.51218	4
4	63713001	63736020	dup	23019	2.52009	13
4	65553001	65585569	dup	32568	3.26647	20
4	66955001	66968686	dup	13685	27.5839	2
4	69721001	69733044	dup	12043	2.55544	9
4	70701001	70724458	dup	23457	2.8626	9
4	71525001	71535298	dup	10297	5.23099	1
4	72473001	72494738	dup	21737	2106.39	2
4	75768001	75782105	dup	14104	4.08818	2
4	75865001	75878267	dup	13266	531.12	4
4	75916001	75931246	dup	15245	11.0434	2
4	94304001	94336727	dup	32726	6.57495	20
4	94477001	94487890	dup	10889	5.4045	1
4	98662001	98680135	dup	18134	2.7776	5
4	102098001	102109231	dup	11230	10.6727	5
4	103596001	103606659	dup	10658	2.96702	2
4	104861001	104918652	dup	57651	2.66613	26
4	105287001	105357044	dup	70043	5.73874	42
4	105447001	105480020	dup	33019	2.97574	10
4	105808001	105842099	dup	34098	3.86877	10
4	105889001	105899106	dup	10105	55.5668	1
4	106560001	106578112	dup	18111	2.54586	8
4	106819001	106962350	dup	143349	2.704	49
4	112224001	112788834	dup	564833	3.36511	183
5	1	44033	dup	44032	10.5199	7
5	460001	492334	dup	32333	8.98591	2
5	548001	571096	dup	23095	21.8345	4
5	1384001	1398048	dup	14047	2.72507	11
5	3073001	3096828	dup	23827	3.18932	11
5	3316001	3351076	dup	35075	3.00032	9
5	5021001	5032934	dup	11933	4.47838	5
5	5265001	5277531	dup	12530	17.5479	1
5	5449001	5486140	dup	37139	2.96532	14
5	5965001	5976343	dup	11342	992.623	1
5	6816001	6839730	dup	23729	3.68016	4
5	7125001	7201053	dup	76052	2.56361	25
5	7224001	7242111	dup	18110	2.99184	5
5	7268001	7365661	dup	97660	2.80541	33
5	7731001	7750133	dup	19132	36.5076	1
5	7769001	7781001	dup	12000	3.82143	4
5	7828001	7860749	dup	32748	3.11756	13
5	8040001	8058691	dup	18690	2.80703	6
5	8456001	8522878	dup	66877	2.98789	24
5	8575001	8590447	dup	15446	3.02323	5
5	8990001	9008634	dup	18633	3.90571	3
5	10988001	10999100	dup	11099	10.5074	2
5	11076001	11103469	dup	27468	2.56672	7
5	11184001	11215023	dup	31022	2.78421	19
5	11368001	11390343	dup	22342	2.78431	10
5	11421001	11431371	dup	10370	4.63103	6
5	11579001	11590775	dup	11774	3.4521	4
5	11615001	11633961	dup	18960	2.74405	9
5	11710001	11745001	dup	35000	2.71295	15
5	11878001	11906849	dup	28848	2.56633	11
5	11956001	11966245	dup	10244	3.27574	5
5	12483001	12498148	dup	15147	3.14053	5
5	13626001	13649288	dup	23287	2.91211	6
5	14997001	15035239	dup	38238	2.78497	13
5	15082001	15117511	dup	35510	2.71431	10
5	15243001	15273798	dup	30797	6.69787	7
5	15422001	15484340	dup	62339	3.69428	20
5	16235001	16249299	dup	14298	2.84259	10
5	16264001	16286511	dup	22510	2.75708	12
5	18377001	18395134	dup	18133	2.85759	11
5	19072001	19085408	dup	13407	3.75943	4
5	22664001	22676318	dup	12317	6.78563	1
5	25478001	25498803	dup	20802	2169.33	2
5	32459001	32471772	dup	12771	4.94223	1
5	37548001	37573652	dup	25651	75.9143	3
5	37640001	37664000	dup	23999	2.85711	8
5	37806001	37819062	dup	13061	2.51734	4
5	37935001	37981401	dup	46400	2.66478	20
5	38066001	38096878	dup	30877	9.87634	11
5	38432001	38473263	dup	41262	3.78283	8
5	39169001	39181043	dup	12042	3.52868	2
5	39441001	39454182	dup	13181	4.67077	1
5	39799001	39811833	dup	12832	2.80134	4
5	40116001	40127945	dup	11944	3.41168	1
5	40164001	40175533	dup	11532	13.8907	2
5	40206001	40216760	dup	10759	2.94477	2
5	40324001	40341124	dup	17123	4.18169	9
5	40367001	40407404	dup	40403	2.90198	17
5	41702001	41796114	dup	94113	3.15544	35
5	42096001	42111879	dup	15878	2.64373	4
5	42994001	43009032	dup	15031	4.73593	3
5	43177001	43187198	dup	10197	2.97416	6
5	47710001	47727451	dup	17450	4.83857	2
5	49269001	49358025	dup	89024	2.74661	59
5	49791001	49897732	dup	106731	2.52704	79
5	50420001	50435246	dup	15245	2.52523	7
5	56363001	56379312	dup	16311	6.3474	1
5	57204001	57214325	dup	10324	5.21064	2
5	58008001	58019592	dup	11591	32.2681	1
5	58443001	58454537	dup	11536	4.44529	4
5	58953001	58964470	dup	11469	2.56821	4
5	59361001	59377647	dup	16646	2.93205	2
5	60520001	60534439	dup	14438	2.73235	8
5	61115001	61132077	dup	17076	2.68982	5
5	61714001	61734487	dup	20486	42.381	2
5	65572001	65582773	dup	10772	3.26605	3
5	65689001	65725473	dup	36472	2.73559	13
5	65810001	65821343	dup	11342	3.06898	4
5	65859001	65875400	dup	16399	3.85675	11
5	65962001	66091739	dup	129738	4.06693	49
5	69481001	69500022	dup	19021	2.98509	4
5	81134001	81145691	dup	11690	2.73576	3
5	84422001	84441063	dup	19062	6.15784	3
5	87252001	87264723	dup	12722	19.5057	3
5	100536001	100546428	dup	10427	3.95692	2
5	107086001	107149612	dup	63611	2.62552	28
5	107322001	107343365	dup	21364	3.20655	9
5	107443001	107454083	dup	11082	36.0537	2
5	107876001	107901050	dup	25049	28.0471	7
6	1	347428	dup	347427	3.89744	123
6	487001	511783	dup	24782	7.00903	2
6	755001	768409	dup	13408	4.3114	3
6	821001	832717	dup	11716	20.3915	1
6	1007001	1019780	dup	12779	3.60208	3
6	2781001	2792877	dup	11876	17.2917	1
6	3328001	3340587	dup	12586	4.88298	1
6	3374001	3385747	dup	11746	9.98723	1
6	3444001	3457206	dup	13205	5.16724	1
6	3533001	3552665	dup	19664	2.63921	2
6	3879001	3906001	dup	27000	15.8623	6
6	3979001	3992895	dup	13894	11.0015	4
6	4705001	4717532	dup	12531	15.8688	3
6	5633001	5646120	dup	13119	33.426	4
6	9441001	9451712	dup	10711	6.43773	1
6	10833001	10845244	dup	12243	3.0799	1
6	11414001	11428609	dup	14608	13.8082	4
6	11528001	11542159	dup	14158	4.36804	3
6	14436001	14447376	dup	11375	28.7202	3
6	15260001	15271474	dup	11473	3.03178	3
6	20611001	20625895	dup	14894	7.25869	4
6	20740001	20753636	dup	13635	7.76545	4
6	22129001	22148304	dup	19303	2.5999	14
6	25294001	25310630	dup	16629	3.74133	6
6	25378001	25460417	dup	82416	3.31356	23
6	26930001	26948786	dup	18785	8.91618	3
6	27173001	27185340	dup	12339	78.6647	2
6	27536001	27546531	dup	10530	7.82376	2
6	27850001	27861866	dup	11865	36.9182	1
6	28552001	28563760	dup	11759	6.48335	2
6	30225001	30251103	dup	26102	2.94811	6
6	30587001	30600293	dup	13292	2.52012	4
6	33960001	33970126	dup	10125	5.62568	1
6	35293001	35313656	dup	20655	3.68822	3
6	36907001	36925174	dup	18173	3.04597	7
6	36997001	37028121	dup	31120	3.27829	8
6	44954001	44968679	dup	14678	638.397	7
6	47587001	47602847	dup	15846	5.43696	1
6	48564001	48574709	dup	10708	3.12203	3
6	49433001	49444025	dup	11024	4.63098	5
6	50443001	50456027	dup	13026	3.41384	5
6	54649001	54660897	dup	11896	4.31915	4
6	54713001	54730404	dup	17403	4.04811	5
6	56324001	56345145	dup	21144	2.53221	8
6	58976001	58991908	dup	15907	4.2924	7
6	62541001	62560483	dup	19482	5.46547	5
6	63846001	63856917	dup	10916	16.2792	1
6	64738001	64754031	dup	16030	17.8624	1
6	66527001	66546831	dup	19830	18.3794	3
6	69416001	69429563	dup	13562	7.09915	1
6	70410001	70426552	dup	16551	6.46145	1
6	71846001	71858264	dup	12263	2.99739	7
6	72203001	72214248	dup	11247	2.84452	6
6	72331001	72352086	dup	21085	2.77769	9
6	74132001	74148971	dup	16970	5.91681	7
6	78299001	78316823	dup	17822	4.98196	3
6	79309001	79321850	dup	12849	17.7702	5
6	80544001	80564079	dup	20078	3.72259	6
6	81981001	81991756	dup	10755	3.8297	1
6	83935001	83974116	dup	39115	2.82837	12
6	84123001	84634392	dup	511391	2.71589	143
6	85319001	85340673	dup	21672	11.6132	6
6	89252001	89264954	dup	12953	7.35804	1
6	96825001	96836686	dup	11685	3.11225	7
6	97721001	97743771	dup	22770	5.86997	5
6	101282001	101298192	dup	16191	5.81121	4
6	102191001	102243715	dup	52714	2.55841	27
6	102270001	102282427	dup	12426	2.59087	6
6	102292001	102307582	dup	15581	2.95559	7
6	104846001	104858099	dup	12098	6.46077	6
6	104937001	105009023	dup	72022	2.52362	49
6	110458001	110519457	dup	61456	4.48307	21
6	112285001	112522155	dup	237154	3.57805	94
6	114111001	114124526	dup	13525	4.9405	8
6	116815001	116841597	dup	26596	3.25135	13
7	2215001	2433307	dup	218306	2.8889	77
7	3629001	3641922	dup	12921	6.45626	2
7	3782001	3795119	dup	13118	6.54683	6
7	4800001	4817188	dup	17187	2.59285	3
7	5001001	5011644	dup	10643	14.1603	6
7	6054001	6065292	dup	11291	22.2983	4
7	6864001	6876001	dup	12000	7.61888	5
7	11613001	11627709	dup	14708	5.04981	1
7	16345001	16364199	dup	19198	51.3541	3
7	17695001	17705047	dup	10046	80.8236	1
7	18022001	18033051	dup	11050	3.57963	4
7	18104001	18114392	dup	10391	6.20306	7
7	21284001	21294673	dup	10672	3.68255	5
7	24868001	24882578	dup	14577	14.7749	1
7	26538001	26557728	dup	19727	2.8023	8
7	29970001	29985095	dup	15094	7.86019	5
7	31886001	31914138	dup	28137	4.90888	11
7	33818001	33828358	dup	10357	8.19678	1
7	37564001	37587112	dup	23111	2.833	10
7	41270001	41285206	dup	15205	3.0889	4
7	42185001	42198663	dup	13662	5.49733	1
7	50134001	50156034	dup	22033	2.63697	4
7	51144001	51178074	dup	34073	2.50787	10
7	51237001	51248164	dup	11163	3.85591	4
7	52771001	52827411	dup	56410	3.49331	10
7	52862001	52914413	dup	52412	3.0936	15
7	52987001	53009585	dup	22584	7.05347	9
7	54203001	54213070	dup	10069	4.60232	1
7	54766001	54776225	dup	10224	2.77188	5
7	56781001	56794181	dup	13180	3.922	4
7	57545001	57561478	dup	16477	31.1717	1
7	66300001	66311933	dup	11932	5.00913	1
7	67471001	67482523	dup	11522	18.9474	1
7	72802001	72815025	dup	13024	22.9526	1
7	73841001	73908032	dup	67031	8.60242	25
7	77939001	77961515	dup	22514	4.3489	7
8	2215001	2433307	dup	218306	2.8889	77
8	3629001	3641922	dup	12921	6.45626	2
8	3782001	3795119	dup	13118	6.54683	6
8	4800001	4817188	dup	17187	2.59285	3
8	5001001	5011644	dup	10643	14.1603	6
8	6054001	6065292	dup	11291	22.2983	4
8	6864001	6876001	dup	12000	7.61888	5
8	11613001	11627709	dup	14708	5.04981	1
8	16345001	16364199	dup	19198	51.3541	3
8	17695001	17705047	dup	10046	80.8236	1
8	18022001	18033051	dup	11050	3.57963	4
8	18104001	18114392	dup	10391	6.20306	7
8	21284001	21294673	dup	10672	3.68255	5
8	24868001	24882578	dup	14577	14.7749	1
8	26538001	26557728	dup	19727	2.8023	8
8	29970001	29985095	dup	15094	7.86019	5
8	31886001	31914138	dup	28137	4.90888	11
8	33818001	33828358	dup	10357	8.19678	1
8	37564001	37587112	dup	23111	2.833	10
8	41270001	41285206	dup	15205	3.0889	4
8	42185001	42198663	dup	13662	5.49733	1
8	50134001	50156034	dup	22033	2.63697	4
8	51144001	51178074	dup	34073	2.50787	10
8	51237001	51248164	dup	11163	3.85591	4
8	52771001	52827411	dup	56410	3.49331	10
8	52862001	52914413	dup	52412	3.0936	15
8	52987001	53009585	dup	22584	7.05347	9
8	54203001	54213070	dup	10069	4.60232	1
8	54766001	54776225	dup	10224	2.77188	5
8	56781001	56794181	dup	13180	3.922	4
8	57545001	57561478	dup	16477	31.1717	1
8	66300001	66311933	dup	11932	5.00913	1
8	67471001	67482523	dup	11522	18.9474	1
8	72802001	72815025	dup	13024	22.9526	1
8	73841001	73908032	dup	67031	8.60242	25
8	77939001	77961515	dup	22514	4.3489	7
JH921556.1	0	18516	dup	18516	8.24044	7
JH921559.1	0	15223	dup	15223	5.12891	8
JH921565.1	0	32900	dup	32900	2.87512	13
AMGL01119953.1	2000	24150	dup	22150	3.73511	8
JH921590.1	10000	27356	dup	17356	3.82034	9
JH921597.1	0	17073	dup	17073	7.12934	6
JH921637.1	0	22242	dup	22242	6.6028	10
JH921696.1	0	19335	dup	19335	5.35953	12
JH921700.1	0	16452	dup	16452	3.96104	5
JH921708.1	3000	66098	dup	63098	3.01977	29
JH921709.1	0	30778	dup	30778	4.20783	14
JH921730.1	0	22501	dup	22501	2.79829	7
JH921730.1	41000	95565	dup	54565	3.74285	21
JH921744.1	0	78300	dup	78300	8.62968	23
AMGL01120641.1	0	17406	dup	17406	3.59938	8
JH921766.1	0	67713	dup	67713	3.3737	29
JH921767.1	0	30082	dup	30082	5.57933	14
JH921770.1	0	23660	dup	23660	3.46116	10
JH921771.1	0	19129	dup	19129	5.67326	6
JH921786.1	0	25192	dup	25192	9.66303	9
JH921787.1	0	24019	dup	24019	5.10692	14
JH921792.1	0	17698	dup	17698	9.69916	6
JH921806.1	0	78203	dup	78203	10.1559	7
JH921829.1	0	23623	dup	23623	15.2966	5
JH921830.1	0	23379	dup	23379	3.82962	7
JH921863.1	0	12820	dup	12820	4.84851	3
JH921878.1	0	24393	dup	24393	3.79162	7
JH921883.1	0	49327	dup	49327	3.80709	18
JH921889.1	0	22020	dup	22020	6.55994	12
JH921903.1	0	18000	dup	18000	9.06105	9
JH921924.1	0	18047	dup	18047	4.17083	11
JH921926.1	0	15538	dup	15538	5.44806	5
JH921935.1	0	20907	dup	20907	9.7714	6
AMGL01121377.1	0	15251	dup	15251	3.69185	7
JH921965.1	3000	24306	dup	21306	2.93788	10
JH921992.1	0	14939	dup	14939	7.12403	7
JH922005.1	0	19486	dup	19486	8.13269	7
JH922008.1	0	21177	dup	21177	4.26338	9
JH922015.1	0	23002	dup	23002	4.69704	6
JH922023.1	0	36746	dup	36746	13.1712	15
JH922034.1	0	38547	dup	38547	10.8992	19
JH922044.1	0	16110	dup	16110	4.17722	8
JH922049.1	0	16021	dup	16021	3.3489	7
JH922081.1	0	27304	dup	27304	3.5055	5
AMGL01121899.1	5000	24630	dup	19630	3.75785	5
JH922130.1	7000	24627	dup	17627	2.64606	5
JH922163.1	34000	50651	dup	16651	4.11297	3
JH922180.1	0	25734	dup	25734	3.32057	10
JH922202.1	0	40823	dup	40823	7.65246	16
JH922205.1	0	13905	dup	13905	3.86764	3
JH922218.1	3000	17233	dup	14233	4.81113	5
JH922234.1	0	31677	dup	31677	4.43262	11
JH922250.1	0	21465	dup	21465	8.18297	12
JH922253.1	0	11089	dup	11089	12.5936	6
JH922254.1	0	26738	dup	26738	5.47245	11
JH922270.1	0	42257	dup	42257	4.20498	25
JH922272.1	4000	26097	dup	22097	4.75876	7
JH922278.1	0	59289	dup	59289	3.14925	27
JH922278.1	74000	114737	dup	40737	3.14872	19
JH922279.1	0	35069	dup	35069	6.14843	15
AMGL01122706.1	0	18608	dup	18608	9.8475	9
JH922309.1	0	18773	dup	18773	2.74487	6
JH922313.1	0	21311	dup	21311	4.53921	12
JH922326.1	33000	54289	dup	21289	2.93642	9
AMGL01122818.1	20000	32068	dup	12068	5.14536	6
JH922345.1	0	15921	dup	15921	4.99416	6
JH922347.1	1000	20040	dup	19040	3.78802	4
JH922374.1	0	54670	dup	54670	3.25904	29
JH922390.1	27000	38444	dup	11444	3.81103	3
JH922398.1	4000	27963	dup	23963	5.54935	11
AMGL01123155.1	0	23413	dup	23413	6.89955	12
JH922419.1	0	14945	dup	14945	5.35899	7
JH922420.1	0	32913	dup	32913	4.73189	13
JH922426.1	0	17208	dup	17208	3.60831	5
JH922442.1	0	20238	dup	20238	5.16967	3
AMGL01123284.1	0	24251	dup	24251	3.87197	15
JH922475.1	0	31551	dup	31551	3.49737	16
JH922477.1	0	60238	dup	60238	3.93807	17
JH922498.1	0	28106	dup	28106	5.85135	10
JH922502.1	0	43326	dup	43326	3.28653	14
AMGL01123504.1	0	14308	dup	14308	11.0429	8
JH922534.1	0	20285	dup	20285	10.7534	3
JH922545.1	0	35858	dup	35858	13.7202	10
JH922578.1	0	23728	dup	23728	4.08762	10
JH922591.1	0	17212	dup	17212	20.7829	6
JH922610.1	2000	14207	dup	12207	3.80588	6
JH922616.1	0	49653	dup	49653	3.3346	10
JH922630.1	0	48243	dup	48243	3.39678	15
JH922658.1	0	31552	dup	31552	3.22765	10
JH922662.1	0	24204	dup	24204	4.38218	10
JH922664.1	7000	17108	dup	10108	3.06743	4
JH922666.1	0	32491	dup	32491	5.45696	9
JH922685.1	4000	18287	dup	14287	3.83688	6
JH922717.1	0	18461	dup	18461	12.0685	6
AMGL01124310.1	0	34370	dup	34370	8.23864	17
JH922730.1	0	15352	dup	15352	15.1092	4
JH922742.1	37000	47698	dup	10698	5.37171	2
JH922743.1	0	23729	dup	23729	3.8709	9
JH922751.1	0	26441	dup	26441	4.78649	6
JH922763.1	0	14560	dup	14560	7.18012	7
JH922768.1	1000	53617	dup	52617	4.59047	18
JH922771.1	0	43138	dup	43138	6.47925	8
JH922779.1	0	37098	dup	37098	4.19312	6
JH922784.1	0	91089	dup	91089	6.19552	34
JH922795.1	0	26586	dup	26586	9.00699	10
JH922800.1	0	12400	dup	12400	6.49442	6
JH922801.1	10000	31276	dup	21276	6.35714	10
JH922860.1	10000	32119	dup	22119	3.76878	8
JH922874.1	0	24058	dup	24058	7.763	7
JH922885.1	0	16033	dup	16033	3.41923	6
JH922886.1	2000	88899	dup	86899	4.36597	46
JH922897.1	0	27019	dup	27019	4.57194	15
JH922903.1	7000	48217	dup	41217	3.61679	11
JH922905.1	0	14062	dup	14062	5.19819	8
JH922921.1	0	29798	dup	29798	4.97853	14
JH922936.1	0	29870	dup	29870	11.542	13
JH922956.1	0	44768	dup	44768	4.90534	15
JH922965.1	0	14261	dup	14261	12.325	7
AMGL01125232.1	0	50167	dup	50167	3.7834	18
JH922990.1	5000	17664	dup	12664	3.06212	7
AMGL01125246.1	0	16490	dup	16490	7.05797	8
JH923002.1	0	71788	dup	71788	3.39641	31
JH923009.1	0	20948	dup	20948	5.71989	8
JH923017.1	0	16073	dup	16073	5.61143	9
JH923026.1	0	31355	dup	31355	10.7971	8
JH923031.1	0	29042	dup	29042	258.363	10
JH923032.1	0	46504	dup	46504	4.25275	19
JH923061.1	0	11107	dup	11107	4.84773	6
JH923063.1	0	34492	dup	34492	5.96745	21
JH923069.1	0	22604	dup	22604	3.23002	8
[truncated: 299 more rows]

## Sheet: S1.7
Table S1.7	SD regions of chicken genome detected by WSSD method
[truncated: 949 more rows]
