# Supplementary material for: Characterization of genome-wide segmental duplications reveals a common genomic feature of association with immunity among domestic animals
Source: BMC Genomics. 2017 Apr 12;18:293. doi: 10.1186/s12864-017-3690-x (PMC5389087; doi:10.1186/s12864-017-3690-x)
Supplement: Supplementary file 2 — The distribution of SDs among 7 domestic species. (XLSX 10 kb) [file 12864_2017_3690_MOESM2_ESM.xlsx]

## Sheet: S2
Table S2. The distribution of SDs among 7 domestic species
	Pairwise alignments		Number of pairwise alignments winthin different distances						Length of pairwise alignments winthin different distances (bp)
Species	Total number	Total length	<1 Mbp	1~5 Mbp	5~10 Mbp	10~20 Mbp	≥20 Mbp	Interchrom.	<1 Mbp	1~5 Mbp	5~10 Mbp	10~20 Mbp	≥20 Mbp	Interchrom.
Cattle	13944	72122197	7442	1472	207	306	432	3066	39528475	8368166	773943	1410943	3008176	15253209
Pig	5650	34347051	3994	229	52	59	301	1015	24367805	1580540	257915	367886	2702943	5069962
Horse	3044	23104077	2069	454	64	5	14	438	15207571	3568377	371346	25496	161279	3770008
Rabbit	4885	23629049	2689	426	210	245	141	1174	14292313	2217318	1296718	1269276	575934	3977490
Goat	2153	7716127	1118	54	19	25	61	876	4810368	169197	116611	105423	205031	2309497
Sheep	3021	9398882	1346	109	28	31	93	1414	5311369	402254	100253	86342	244642	3254022
Chicken	3047	10268378	2615	166	86	23	29	128	8614045	536167	359574	89121	129651	539820
