# Supplementary material for: Characterization of genome-wide segmental duplications reveals a common genomic feature of association with immunity among domestic animals
Source: BMC Genomics. 2017 Apr 12;18:293. doi: 10.1186/s12864-017-3690-x (PMC5389087; doi:10.1186/s12864-017-3690-x)
Supplement: Supplementary file 3 — SD regions of 7 domestic species combining results of WGAC and WSSD. (XLSX 1285 kb) [file 12864_2017_3690_MOESM3_ESM.xlsx]

## Sheet: S3.1
Table S3.1	SD regions of bovine genome combining results of WGAC and WSSD
Chr.	start	end	length
1	327	16535	16209
1	24703	38959	14257
1	39052	45729	6678
1	46200	54455	8256
1	54846	55957	1112
1	62751	67181	4431
1	74984	76644	1661
1	78313	90247	11935
1	95349	114481	19133
1	116096	164109	48014
1	1307306	1310892	3587
1	1865921	1867485	1565
1	1867586	1869145	1560
1	4127634	4128870	1237
1	4132845	4177085	44241
1	4183466	4226484	43019
1	4235497	4260902	25406
1	4543033	4551110	8078
1	4551218	4559355	8138
1	4673061	4674251	1191
1	5933911	5935163	1253
1	6721859	6745522	23664
1	12412422	12416707	4286
1	12448767	12458174	9408
1	12801519	12804105	2587
1	12912990	12926315	13326
1	12926416	12939671	13256
1	12970060	12972300	2241
1	12972513	12981902	9390
1	13152970	13155463	2494
1	13156577	13159071	2495
1	14963881	14965151	1271
1	14979448	14980724	1277
1	15056273	15060636	4364
1	15060737	15068653	7917
1	15579839	15586073	6235
1	15586174	15590928	4755
1	16038433	16039644	1212
1	16069362	16070587	1226
1	16419465	16432975	13511
1	16551470	16565305	13836
1	20146196	20147889	1694
1	21633108	21634459	1352
1	25364870	25366148	1279
1	25503379	25505214	1836
1	26473783	26475270	1488
1	26475489	26476806	1318
1	26482442	26483566	1125
1	26493959	26495694	1736
1	26495795	26497566	1772
1	31450212	31451586	1375
1	35653490	35657537	4048
1	37440069	37441332	1264
1	38344217	38345486	1270
1	38528742	38529995	1254
1	41647911	41650471	2561
1	45008800	45014479	5680
1	45025795	45037706	11912
1	46642057	46643238	1182
1	47062523	47064198	1676
1	48967309	48969479	2171
1	51644391	51645482	1092
1	51723849	51724939	1091
1	51869556	51875279	5724
1	52458192	52466213	8022
1	53804957	53807140	2184
1	57591093	57592257	1165
1	58670365	58671716	1352
1	60438587	60441074	2488
1	61698085	61700016	1932
1	61715786	61723734	7949
1	61729877	61731086	1210
1	64949254	64950954	1701
1	65064401	65065921	1521
1	70422018	70423976	1959
1	70952932	70954103	1172
1	71899751	71900789	1039
1	72030172	72036125	5954
1	73536741	73538602	1862
1	80940794	80942540	1747
1	81353333	81354481	1149
1	84276081	84280435	4355
1	85667181	85668594	1414
1	86131406	86134326	2921
1	86906793	86908167	1375
1	87324714	87326069	1356
1	87354158	87355512	1355
1	88405600	88407088	1489
1	89257839	89259299	1461
1	90593472	90595397	1926
1	92574739	92575842	1104
1	93779292	93781893	2602
1	93990759	93992686	1928
1	94493491	94497517	4027
1	94550469	94553051	2583
1	94812006	94818692	6687
1	95365028	95366077	1050
1	95935986	95937100	1115
1	96642090	96643869	1780
1	97279387	97282077	2691
1	97520124	97544507	24384
1	100491504	100492689	1186
1	100500810	100502015	1206
1	100587493	100588548	1056
1	101649886	101651586	1701
1	103979347	103980707	1361
1	104074063	104082566	8504
1	105769631	105771038	1408
1	107212933	107215797	2865
1	112882817	112883869	1053
1	114783694	114785062	1369
1	115290993	115294193	3201
1	118566508	118568339	1832
1	118650958	118652268	1311
1	118925839	118927128	1290
1	119181198	119188593	7396
1	119192217	119194297	2081
1	119194398	119196482	2085
1	120080638	120082926	2289
1	120619634	120620664	1031
1	124443926	124445772	1847
1	124817801	124819630	1830
1	128529508	128531763	2256
1	129007349	129009804	2456
1	131128892	131130293	1402
1	131496934	131498902	1969
1	131627849	131629155	1307
1	133536265	133538016	1752
1	135190877	135192127	1251
1	136416368	136418412	2045
1	136649736	136651423	1688
1	136810421	136812482	2062
1	136947203	136949144	1942
1	137078461	137080170	1710
1	138900504	138905337	4834
1	139360138	139364958	4821
1	140400200	140401409	1210
1	140598604	140601226	2623
1	140602543	140605583	3041
1	140622079	140623300	1222
1	142827075	142828588	1514
1	144669676	144671083	1408
1	144852228	144855874	3647
1	145031787	145033100	1314
1	145901240	145902274	1035
1	145948799	145951847	3049
1	145976148	145977872	1725
1	145978753	145980880	2128
1	146073010	146086781	13772
1	146088795	146109543	20749
1	146526352	146528878	2527
1	146541157	146549447	8291
1	146553833	146556316	2484
1	148000007	148005783	5777
1	148176851	148185637	8787
1	148208956	148213454	4499
1	148223341	148224656	1316
1	148416904	148420332	3429
1	148424860	148425904	1045
1	148436915	148439429	2515
1	148461029	148463001	1973
1	148479149	148484789	5641
1	148545259	148590114	44856
1	150054291	150055585	1295
1	150057900	150059195	1296
1	150096532	150099451	2920
1	150102278	150105535	3258
1	150352559	150353991	1433
1	153109113	153111513	2401
10	24814	26492	1679
10	44923	46625	1703
10	82504	92206	9703
10	121311	148108	26798
10	172228	227151	54924
10	227722	233917	6196
10	233922	245519	11598
10	247099	285222	38124
10	285505	286678	1174
10	288193	338890	50698
10	358741	361195	2455
10	1807140	1808536	1397
10	2066855	2067918	1064
10	3653867	3659231	5365
10	4357576	4360102	2527
10	4406876	4409770	2895
10	4973489	4974595	1107
10	4975396	4978016	2621
10	6948436	6951607	3172
10	6955395	6966156	10762
10	6984033	6990468	6436
10	6992336	6996964	4629
10	9183769	9185402	1634
10	9185972	9188341	2370
10	9188342	9192113	3772
10	9193561	9195285	1725
10	9200781	9202511	1731
10	10102505	10108688	6184
10	10550052	10553368	3317
10	11233411	11235416	2006
10	11255359	11257091	1733
10	11346458	11348890	2433
10	11579397	11580669	1273
10	11877908	11879836	1929
10	12034266	12036733	2468
10	12189194	12195857	6664
10	12709979	12711728	1750
10	12840067	12842439	2373
10	13991163	13992634	1472
10	16290394	16291589	1196
10	21457061	21464648	7588
10	21920998	21938901	17904
10	21945890	21963760	17871
10	22014337	22021975	7639
10	22034382	22042018	7637
10	22396226	22399756	3531
10	22430356	22433858	3503
10	22452499	22460883	8385
10	22461251	22467991	6741
10	22469115	22472373	3259
10	22494021	22499768	5748
10	22499869	22505579	5711
10	22510666	22606691	96026
10	22606792	22609452	2661
10	22611315	22647481	36167
10	22647977	22649954	1978
10	22655133	22709263	54131
10	22715210	22737897	22688
10	22744896	22772068	27173
10	22773215	22774807	1593
10	22774908	22783035	8128
10	22790665	22869155	78491
10	22869395	22872943	3549
10	22873805	22917020	43216
10	22917030	22926330	9301
10	22926340	22932244	5905
10	22943489	22984928	41440
10	22985029	23016763	31735
10	23054409	23093497	39089
10	23105132	23107557	2426
10	23125262	23208822	83561
10	23209606	23213825	4220
10	23213873	23222680	8808
10	23223021	23231772	8752
10	23233708	23301590	67883
10	23301591	23430642	129052
10	23430830	23522089	91260
10	23522095	23568353	46259
10	23568368	23576832	8465
10	23582399	23655428	73030
10	23662913	23668678	5766
10	23668779	23715826	47048
10	23715927	23747231	31305
10	23747332	23770267	22936
10	23771746	23797476	25731
10	23799907	23831865	31959
10	23834326	23892144	57819
10	23892865	23904689	11825
10	23920470	23992121	71652
10	23992222	24018377	26156
10	24022074	24046755	24682
10	24047535	24051249	3715
10	24051350	24054551	3202
10	24054652	24059533	4882
10	24074440	24112795	38356
10	24112908	24165550	52643
10	24169229	24243422	74194
10	24255428	24319502	64075
10	24319603	24330746	11144
10	24334310	24335550	1241
10	24337180	24349310	12131
10	24349977	24359980	10004
10	24443084	24469679	26596
10	24482003	24483637	1635
10	24483738	24496631	12894
10	24501405	24503421	2017
10	24503577	24507280	3704
10	24509267	24511698	2432
10	24511799	24513563	1765
10	24514043	24527049	13007
10	24527241	24531449	4209
10	24531550	24588818	57269
10	24588921	24668584	79664
10	24668829	24671097	2269
10	24671143	24713179	42037
10	24725627	24746637	21011
10	24746645	24749019	2375
10	24749120	24784913	35794
10	24785014	24807192	22179
10	24807293	24841773	34481
10	24845486	24884027	38542
10	24884259	24885562	1304
10	24890034	24891249	1216
10	24894427	24897472	3046
10	24897573	24899552	1980
10	24899653	24905755	6103
10	24905856	24913213	7358
10	24918336	24920168	1833
10	24920269	24926792	6524
10	24927866	24933046	5181
10	24941417	24951995	10579
10	24956007	24960780	4774
10	24960881	24973194	12314
10	24981405	25008305	26901
10	25008406	25024421	16016
10	25025760	25036714	10955
10	25037688	25058382	20695
10	25058483	25066547	8065
10	25067497	25075190	7694
10	25076271	25094038	17768
10	25094187	25150147	55961
10	25150260	25151474	1215
10	25155749	25172178	16430
10	25173058	25174110	1053
10	25181783	25189003	7221
10	25192197	25213323	21127
10	25213428	25215647	2220
10	25215748	25235654	19907
10	25238435	25257595	19161
10	25258819	25270535	11717
10	25270586	25287933	17348
10	25293547	25405463	111917
10	25409175	25454850	45676
10	25457913	25459566	1654
10	25460922	25502041	41120
10	25502409	25524719	22311
10	25525008	25545051	20044
10	25762880	25764519	1640
10	26155571	26163297	7727
10	26316336	26317732	1397
10	26331090	26332235	1146
10	26333970	26335944	1975
10	26345438	26347039	1602
10	26357325	26358344	1020
10	26424727	26426126	1400
10	26666098	26677556	11459
10	26677557	26690374	12818
10	26904187	26907212	3026
10	27364211	27370208	5998
10	27372900	27378846	5947
10	27380144	27386468	6325
10	27386569	27387715	1147
10	27388128	27393299	5172
10	27393400	27394547	1148
10	27407119	27408150	1032
10	27420167	27421199	1033
10	27894581	27895897	1317
10	27915589	27916921	1333
10	28082712	28100524	17813
10	28100526	28117761	17236
10	32428441	32429678	1238
10	32527117	32538295	11179
10	35077542	35079465	1924
10	35643378	35644490	1113
10	36757304	36758490	1187
10	36871249	36872297	1049
10	36895857	36897793	1937
10	38276896	38277910	1015
10	38540736	38542066	1331
10	38903122	38905146	2025
10	38905247	38906758	1512
10	40158698	40160278	1581
10	40176619	40178365	1747
10	40341917	40343643	1727
10	41957438	41959082	1645
10	42369383	42371546	2164
10	42627779	42641819	14041
10	44960025	44961313	1289
10	45542126	45543139	1014
10	45543140	45544173	1034
10	45978513	45997705	19193
10	54497614	54499712	2099
10	56179894	56181272	1379
10	57119653	57122260	2608
10	57936943	57939581	2639
10	58888629	58896727	8099
10	59293766	59295934	2169
10	59387504	59390737	3234
10	59973206	59974384	1179
10	60192840	60194476	1637
10	60201870	60212611	10742
10	61797737	61807019	9283
10	65653099	65654188	1090
10	65655753	65657328	1576
10	65706720	65708149	1430
10	66553899	66554998	1100
10	67167949	67171874	3926
10	70558655	70561727	3073
10	71313053	71314269	1217
10	73369875	73371305	1431
10	74734885	74745836	10952
10	74751078	74757207	6130
10	76298030	76301057	3028
10	77528119	77529167	1049
10	77672714	77676689	3976
10	78280951	78283236	2286
10	79966523	79967704	1182
10	82407457	82409927	2471
10	82433875	82436086	2212
10	82457187	82469266	12080
10	82471855	82484981	13127
10	85503981	85509398	5418
10	85666157	85667209	1053
10	86723261	86724501	1241
10	87169294	87177557	8264
10	87206186	87207240	1055
10	87210733	87214924	4192
10	87226747	87231215	4469
10	87603941	87608092	4152
10	87833165	87834219	1055
10	87857751	87858963	1213
10	87908534	87910078	1545
10	88317415	88319087	1673
10	89916873	89918632	1760
10	89918733	89920494	1762
10	90405212	90410801	5590
10	91200423	91214284	13862
10	91215805	91229676	13872
10	92079923	92083052	3130
10	92085759	92086811	1053
10	92086924	92087963	1040
10	92092300	92094058	1759
10	93614171	93616669	2499
10	95707094	95709338	2245
10	96711144	96712384	1241
10	96712779	96714008	1230
10	96714109	96715338	1230
10	96715501	96720116	4616
10	97695793	97697037	1245
10	99483476	99484841	1366
10	103065395	103067074	1680
10	103377575	103378894	1320
10	103378921	103380278	1358
10	104124516	104125548	1033
10	104143527	104144559	1033
10	104227176	104228410	1235
10	104298835	104301274	2440
11	5873	7531	1659
11	10900	18365	7466
11	22031	34224	12194
11	428424	429513	1090
11	652048	660076	8029
11	2442610	2452357	9748
11	3031698	3035842	4145
11	4975536	4976612	1077
11	6972695	6976516	3822
11	9535309	9538286	2978
11	11282391	11283521	1131
11	14093431	14095612	2182
11	14232015	14243272	11258
11	14266355	14288618	22264
11	14301874	14312100	10227
11	14814932	14822901	7970
11	16367465	16370292	2828
11	17296153	17297948	1796
11	18318422	18325875	7454
11	18741480	18744395	2916
11	21030257	21031370	1114
11	21553619	21556810	3192
11	24138450	24139650	1201
11	25455951	25457518	1568
11	25712592	25713989	1398
11	26268135	26271662	3528
11	26363604	26364760	1157
11	26389987	26393425	3439
11	26691485	26692648	1164
11	26797856	26799048	1193
11	27307657	27309348	1692
11	30463469	30464631	1163
11	31576811	31582235	5425
11	33800257	33803919	3663
11	33804960	33808582	3623
11	34022214	34024316	2103
11	34172419	34174028	1610
11	35028228	35030799	2572
11	35641840	35643450	1611
11	36119199	36123963	4765
11	38097841	38099227	1387
11	38746580	38747743	1164
11	43367323	43368551	1229
11	44705973	44723096	17124
11	44723103	44732444	9342
11	44732445	44741166	8722
11	44772312	44773597	1286
11	45132146	45133310	1165
11	46055140	46056407	1268
11	46489259	46493616	4358
11	47035013	47060953	25941
11	47072550	47098281	25732
11	47098321	47112073	13753
11	48817207	48818511	1305
11	49048187	49062383	14197
11	49067037	49069653	2617
11	49082422	49097392	14971
11	49097495	49100176	2682
11	49122896	49124941	2046
11	49703953	49709040	5088
11	51091395	51092474	1080
11	51679561	51683124	3564
11	52105169	52106462	1294
11	54266769	54269742	2974
11	56084082	56085995	1914
11	60247941	60251290	3350
11	60265253	60266846	1594
11	61596081	61598941	2861
11	61788939	61802751	13813
11	62229611	62230644	1034
11	62776436	62777751	1316
11	62817566	62820730	3165
11	63590315	63591979	1665
11	64054036	64055806	1771
11	64062897	64064684	1788
11	67811477	67812965	1489
11	71620932	71622866	1935
11	71646252	71648146	1895
11	72066254	72068215	1962
11	76075727	76080796	5070
11	78614220	78615755	1536
11	81750770	81752051	1282
11	81902446	81908582	6137
11	82932182	82934251	2070
11	83116289	83118303	2015
11	86365945	86368599	2655
11	90290012	90291748	1737
11	90327938	90329687	1750
11	93304775	93305952	1178
11	93313448	93314541	1094
11	93317280	93345355	28076
11	93345375	93350142	4768
11	93357752	93375390	17639
11	93377472	93382754	5283
11	93383297	93386626	3330
11	93397134	93399893	2760
11	93399999	93407455	7457
11	93408407	93417910	9504
11	93422349	93423727	1379
11	93481946	93485016	3071
11	93541131	93542571	1441
11	93542672	93544122	1451
11	93598619	93599999	1381
11	93645274	93647136	1863
11	93654991	93656800	1810
11	93670044	93671911	1868
11	93835525	93836636	1112
11	93852852	93854086	1235
11	93867207	93868569	1363
11	94079325	94082649	3325
11	95056362	95058580	2219
11	95548131	95550115	1985
11	99324643	99330685	6043
11	99333609	99338862	5254
11	99350470	99352446	1977
11	99352547	99355064	2518
11	99359882	99361200	1319
11	99361301	99364240	2940
11	99366076	99368436	2361
11	99372482	99385221	12740
11	99385322	99387707	2386
11	99388040	99397383	9344
11	103116566	103119631	3066
11	103207303	103218418	11116
11	104208660	104219781	11122
11	105079481	105115149	35669
11	105116759	105120098	3340
11	105123233	105125042	1810
11	105131938	105132978	1041
11	105140863	105173712	32850
11	105826708	105827806	1099
11	106124440	106126402	1963
11	106130038	106132357	2320
11	106138026	106139286	1261
11	106150538	106151801	1264
11	107134240	107139223	4984
11	107190157	107192717	2561
11	107260694	107261718	1025
11	107284182	107286021	1840
11	107287181	107292160	4980
11	107293013	107294773	1761
11	107297349	107298648	1300
11	107298749	107302109	3361
11	107303648	107309923	6276
12	332266	338286	6021
12	2641949	2643078	1130
12	3235971	3238062	2092
12	3239549	3262157	22609
12	4283934	4293444	9511
12	4309102	4312289	3188
12	4540133	4548835	8703
12	4548939	4552125	3187
12	6589435	6593603	4169
12	8500461	8503436	2976
12	8512932	8517829	4898
12	8543099	8545637	2539
12	8545638	8548208	2571
12	13032196	13034424	2229
12	15027266	15029188	1923
12	15045678	15047603	1926
12	15275946	15277113	1168
12	15613464	15616388	2925
12	16278029	16280963	2935
12	17909494	17911297	1804
12	17966563	17968961	2399
12	19988448	19990856	2409
12	20310696	20312215	1520
12	20455874	20456885	1012
12	21480257	21481637	1381
12	25290982	25292634	1653
12	26840556	26841849	1294
12	27503344	27510317	6974
12	31390348	31391714	1367
12	31591469	31593876	2408
12	31594288	31596960	2673
12	32023529	32031560	8032
12	32038301	32039478	1178
12	32040731	32054450	13720
12	32055371	32056987	1617
12	32065143	32069302	4160
12	32076923	32086415	9493
12	32086520	32097194	10675
12	32097295	32105672	8378
12	32105773	32109911	4139
12	32109974	32114672	4699
12	32119396	32142585	23190
12	32148787	32156838	8052
12	32157098	32162320	5223
12	32162421	32199628	37208
12	32199729	32201027	1299
12	32202905	32208463	5559
12	32209481	32231207	21727
12	35853548	35854976	1429
12	37049305	37050899	1595
12	37051737	37053135	1399
12	37056051	37057807	1757
12	37656703	37658189	1487
12	37795937	37797637	1701
12	38817256	38819982	2727
12	39179237	39180653	1417
12	41391032	41399353	8322
12	41873090	41875023	1934
12	42709103	42710191	1089
12	46289827	46291573	1747
12	47084127	47086664	2538
12	48615661	48619385	3725
12	51820554	51821968	1415
12	52842453	52847647	5195
12	58264129	58265490	1362
12	61535297	61538082	2786
12	63190864	63192202	1339
12	63416524	63417558	1035
12	64640534	64641778	1245
12	65256020	65290684	34665
12	65319320	65360296	40977
12	65360530	65382350	21821
12	70022956	70024288	1333
12	70296397	70300266	3870
12	70301795	70309693	7899
12	70311109	70318728	7620
12	70318830	70327428	8599
12	70327529	70328615	1087
12	70328716	70331849	3134
12	70356266	70382517	26252
12	70385947	70449639	63693
12	70451628	70455465	3838
12	70455970	70460956	4987
12	70464093	70471759	7667
12	70477254	70483328	6075
12	70483429	70489299	5871
12	70490188	70493584	3397
12	70499532	70502501	2970
12	70510322	70567894	57573
12	70570851	70574491	3641
12	70574592	70597722	23131
12	70598894	70601228	2335
12	70607529	70608843	1315
12	70609484	70621779	12296
12	70622452	70631588	9137
12	70631731	70638974	7244
12	70643293	70645564	2272
12	70647197	70658516	11320
12	70661750	70667631	5882
12	70670033	70674309	4277
12	70674561	70677600	3040
12	70679583	70692284	12702
12	70692301	70709372	17072
12	70716910	70772659	55750
12	70774247	70777940	3694
12	70785247	70800000	14754
12	70800001	70814105	14105
12	70815798	70819598	3801
12	70819699	70824712	5014
12	70825354	70827024	1671
12	70828360	70832610	4251
12	70833294	70842925	9632
12	70852577	70859899	7323
12	70860485	70863796	3312
12	70867579	70870138	2560
12	70875481	70883415	7935
12	70883578	70895261	11684
12	70896362	70910946	14585
12	70921349	70944968	23620
12	70947093	70954905	7813
12	70956563	70959511	2949
12	70960181	70963086	2906
12	70969689	70970982	1294
12	70971086	70976777	5692
12	70978600	70995979	17380
12	70998525	71001032	2508
12	71006435	71010411	3977
12	71012610	71019959	7350
12	71020961	71035768	14808
12	71038806	71041556	2751
12	71041703	71098273	56571
12	71098276	71102341	4066
12	71103962	71144042	40081
12	71151654	71197564	45911
12	71200005	71216940	16936
12	71217041	71219298	2258
12	71221703	71226634	4932
12	71227296	71249229	21934
12	71249330	71260068	10739
12	71278845	71282005	3161
12	71291661	71299182	7522
12	71299283	71356317	57035
12	71356476	71385661	29186
12	71385925	71388363	2439
12	71395052	71399749	4698
12	71399788	71427246	27459
12	71427379	71431240	3862
12	71434588	71449488	14901
12	71449593	71459218	9626
12	71475445	71528301	52857
12	71534525	71535789	1265
12	71550184	71575709	25526
12	71577476	71586639	9164
12	71586723	71624768	38046
12	71631675	71639647	7973
12	71640519	71642272	1754
12	71654041	71673663	19623
12	71696796	71700481	3686
12	71714805	71715865	1061
12	71725562	71731410	5849
12	71731801	71735256	3456
12	71735492	71736541	1050
12	71738127	71739535	1409
12	71757382	71758543	1162
12	71767938	71769742	1805
12	71772454	71780416	7963
12	71782222	71783636	1415
12	71807110	71808332	1223
12	71810161	71837929	27769
12	71838030	71844147	6118
12	71845888	71848167	2280
12	71848268	71861834	13567
12	71862887	71876137	13251
12	71876141	71895953	19813
12	71896054	71897545	1492
12	71924588	71993547	68960
12	72003942	72030993	27052
12	72043090	72051335	8246
12	72051436	72052532	1097
12	72053689	72083812	30124
12	72090879	72097984	7106
12	72105332	72106428	1097
12	72205614	72243307	37694
12	72282318	72283699	1382
12	72290857	72292018	1162
12	72368856	72370767	1912
12	72370868	72373326	2459
12	72780938	72783981	3044
12	72817783	72820023	2241
12	72824176	72827361	3186
12	72832116	72833390	1275
12	72839988	72841091	1104
12	72860023	72861410	1388
12	72862528	72863600	1073
12	72875159	72881583	6425
12	72886096	72889345	3250
12	72889983	72891260	1278
12	72894206	72895917	1712
12	72901801	72905324	3524
12	72912559	72921260	8702
12	72921361	72936029	14669
12	72936145	72943902	7758
12	72946352	72966767	20416
12	72972912	72976826	3915
12	72978380	72983500	5121
12	72984863	72989084	4222
12	72992793	72998246	5454
12	72998498	73004873	6376
12	73004975	73027715	22741
12	73030296	73031363	1068
12	73032662	73033785	1124
12	73034585	73062631	28047
12	73062733	73068900	6168
12	73082849	73132459	49611
12	73133344	73135279	1936
12	73135380	73192948	57569
12	73193049	73201899	8851
12	73203245	73205681	2437
12	73205782	73207676	1895
12	73207777	73220006	12230
12	73221128	73237170	16043
12	73238372	73239933	1562
12	73240034	73241551	1518
12	73241673	73245489	3817
12	73250140	73252835	2696
12	73262770	73264797	2028
12	73269879	73271352	1474
12	73276663	73285939	9277
12	73286095	73292763	6669
12	73292913	73296370	3458
12	73299768	73329930	30163
12	73364388	73367492	3105
12	73378863	73388417	9555
12	73388599	73391162	2564
12	73401800	73415592	13793
12	73415693	73420058	4366
12	73420637	73426701	6065
12	73435555	73437259	1705
12	73437471	73469146	31676
12	73472099	73488906	16808
12	73489029	73498210	9182
12	73499272	73506290	7019
12	73509725	73518557	8833
12	73518658	73540966	22309
12	73542695	73549084	6390
12	73550955	73560494	9540
12	73566256	73572631	6376
12	73573055	73581128	8074
12	73582613	73612727	30115
12	73617816	73636193	18378
12	73637813	73641508	3696
12	73641525	73652636	11112
12	73652656	73654239	1584
12	73655188	73656669	1482
12	73663200	73665650	2451
12	73665820	73669493	3674
12	73669945	73675051	5107
12	73675213	73682976	7764
12	73683319	73685277	1959
12	73690042	73709801	19760
12	73714868	73718481	3614
12	73719594	73725657	6064
12	73725758	73727667	1910
12	73727768	73733497	5730
12	73734732	73736937	2206
12	73737038	73746350	9313
12	73749091	73750546	1456
12	73750647	73756523	5877
12	73760412	73764129	3718
12	73764991	73791622	26632
12	73791723	73813352	21630
12	73813591	73850744	37154
12	73859962	73864923	4962
12	73867727	73903228	35502
12	73905885	73907002	1118
12	73912960	73993723	80764
12	73995954	73997320	1367
12	74000233	74001515	1283
12	74001616	74003041	1426
12	74003199	74011783	8585
12	74012819	74014827	2009
12	74014940	74057523	42584
12	74075992	74077467	1476
12	74082267	74084359	2093
12	74098089	74117116	19028
12	74149553	74152585	3033
12	74158930	74160818	1889
12	74165297	74168985	3689
12	74169087	74177480	8394
12	74177772	74192399	14628
12	74193545	74202283	8739
12	74202384	74208004	5621
12	74212775	74214156	1382
12	74214575	74290423	75849
12	74292457	74293771	1315
12	74293872	74295476	1605
12	74296322	74344523	48202
12	74345793	74362375	16583
12	74365387	74380270	14884
12	74380372	74385328	4957
12	74385429	74389877	4449
12	74389978	74392372	2395
12	74393863	74397546	3684
12	74397647	74399237	1591
12	74400563	74403533	2971
12	74403568	74405868	2301
12	74407049	74409559	2511
12	74410564	74412040	1477
12	74412147	74415403	3257
12	74415512	74420484	4973
12	74420587	74423059	2473
12	74426480	74440667	14188
12	74440768	74444015	3248
12	74449605	74454423	4819
12	74454539	74462846	8308
12	74462991	74464481	1491
12	74530521	74532142	1622
12	74532428	74536219	3792
12	74537586	74539657	2072
12	74554423	74592661	38239
12	74595301	74602968	7668
12	74612493	74623119	10627
12	74623220	74633843	10624
12	74638818	74657520	18703
12	74662093	74666038	3946
12	74666400	74680340	13941
12	74681180	74722207	41028
12	74722502	74726865	4364
12	74736525	74738281	1757
12	74747433	74748539	1107
12	74755376	74761859	6484
12	74768592	74770065	1474
12	74770194	74838446	68253
12	74918952	74925530	6579
12	74943169	74944194	1026
12	74944835	74946429	1595
12	74972155	74973465	1311
12	74974333	74978419	4087
12	74980263	74981549	1287
12	74984976	74986130	1155
12	74987812	74990551	2740
12	75008490	75016341	7852
12	75017891	75039714	21824
12	75087348	75107673	20326
12	75107931	75123708	15778
12	75139259	75144971	5713
12	75145113	75149861	4749
12	75149962	75186442	36481
12	75198105	75199594	1490
12	75200005	75217202	17198
12	75217303	75223959	6657
12	75224995	75234276	9282
12	75234377	75235486	1110
12	75235587	75238478	2892
12	75248879	75251160	2282
12	75262319	75264151	1833
12	75276032	75277216	1185
12	75277343	75279615	2273
12	75281132	75286956	5825
12	75317047	75318357	1311
12	75318758	75320095	1338
12	75323891	75328019	4129
12	75329677	75340666	10990
12	75341357	75344262	2906
12	75347290	75358104	10815
12	75366541	75389780	23240
12	75394273	75397713	3441
12	75397814	75412608	14795
12	75412709	75427143	14435
12	75430593	75433410	2818
12	75433511	75435155	1645
12	75435656	75444529	8874
12	75444630	75447270	2641
12	75456866	75488158	31293
12	75519683	75520795	1113
12	75525319	75526611	1293
12	75526712	75530839	4128
12	75538591	75542550	3960
12	75543962	75596927	52966
12	75600001	75604879	4879
12	75606723	75609648	2926
12	75617287	75618738	1452
12	75618839	75638022	19184
12	75640195	75644063	3869
12	75647254	75648931	1678
12	75652740	75655146	2407
12	75655250	75656310	1061
12	75656418	75759440	103023
12	75759557	75764574	5018
12	75764868	75765894	1027
12	75766380	75776725	10346
12	75779786	75789435	9650
12	75790837	75807048	16212
12	75807353	75809853	2501
12	75811097	75882474	71378
12	75886388	75890355	3968
12	75890381	75901459	11079
12	75909433	75957348	47916
12	75957449	75967400	9952
12	75969275	75970465	1191
12	75973081	75978636	5556
12	75979789	76000000	20212
12	76002503	76046245	43743
12	76046346	76058046	11701
12	76063557	76074554	10998
12	76076090	76077232	1143
12	76077333	76082962	5630
12	76084073	76086028	1956
12	76086129	76106397	20269
12	76109696	76120486	10791
12	76120587	76142055	21469
12	76144360	76146060	1701
12	76146935	76152692	5758
12	76154050	76156759	2710
12	76156860	76172206	15347
12	76175387	76176693	1307
12	76182939	76186060	3122
12	76186485	76209564	23080
12	76209665	76216055	6391
12	76217415	76221228	3814
12	76222776	76228770	5995
12	76229361	76233483	4123
12	76233584	76239550	5967
12	76240217	76248685	8469
12	76249585	76264079	14495
12	76264180	76272756	8577
12	76274210	76280778	6569
12	76280879	76305993	25115
12	76306098	76321477	15380
12	76321578	76346302	24725
12	76346404	76389538	43135
12	76390424	76391981	1558
12	76392082	76394204	2123
12	76394305	76400549	6245
12	76400650	76412517	11868
12	76412618	76416051	3434
12	76416152	76419790	3639
12	76419891	76430370	10480
12	76431098	76440841	9744
12	76440942	76442230	1289
12	76442331	76460216	17886
12	76460350	76461628	1279
12	76461729	76472431	10703
12	76472668	76481706	9039
12	76481807	76496997	15191
12	76498363	76499558	1196
12	76501040	76503565	2526
12	76507450	76513546	6097
12	76526471	76530091	3621
12	76535385	76538233	2849
12	76538353	76548068	9716
12	76550552	76552142	1591
12	76552243	76560881	8639
12	76568971	76570151	1181
12	76580054	76590234	10181
12	76590335	76600319	9985
12	76600421	76626436	26016
12	76626537	76627987	1451
12	76628097	76630539	2443
12	76630706	76635247	4542
12	76635348	76638915	3568
12	76639016	76651584	12569
12	76655771	76658406	2636
12	76659681	76661210	1530
12	76661311	76662706	1396
12	76665362	76709602	44241
12	76709703	76747216	37514
12	77073423	77074496	1074
12	78642718	78644779	2062
12	78646062	78652770	6709
12	78652871	78654910	2040
12	78657670	78659816	2147
12	78659917	78663130	3214
12	78667221	78672033	4813
12	78678936	78681444	2509
12	78681545	78684698	3154
12	78944386	78946752	2367
12	78949201	78950392	1192
12	78960968	78962940	1973
12	78966689	78968286	1598
12	78980027	78982107	2081
12	78982208	78984232	2025
12	79432048	79433143	1096
12	83055345	83056440	1096
12	83060697	83061961	1265
12	83559757	83561329	1573
12	87170047	87171838	1792
12	90409039	90410460	1422
12	91086064	91090088	4025
12	91105986	91114218	8233
12	91114253	91115344	1092
12	91115586	91118396	2811
12	91118524	91121036	2513
12	91128134	91135499	7366
12	91135600	91157528	21929
13	5412	18730	13319
13	18866	163021	144156
13	164279	179124	14846
13	191831	224927	33097
13	237972	239804	1833
13	239905	310303	70399
13	311098	326473	15376
13	341362	356983	15622
13	359500	369871	10372
13	387566	388810	1245
13	400864	408709	7846
13	409033	418364	9332
13	419365	438110	18746
13	443510	446192	2683
13	1217569	1219388	1820
13	3844741	3847982	3242
13	5111493	5118451	6959
13	5119678	5120972	1295
13	5335494	5340754	5261
13	5344410	5346587	2178
13	5346588	5380544	33957
13	5976726	5977858	1133
13	10483277	10484340	1064
13	10789774	10792746	2973
13	10812198	10830428	18231
13	10838264	10847976	9713
13	10905192	10918852	13661
13	10947906	11004097	56192
13	11006208	11042856	36649
13	11047406	11080800	33395
13	11080901	11090526	9626
13	11105498	11113402	7905
13	11113503	11121515	8013
13	11137512	11140952	3441
13	11141053	11172987	31935
13	11180702	11199028	18327
13	11203586	11247182	43597
13	11249555	11260550	10996
13	11260556	11290937	30382
13	11292461	11298316	5856
13	11300871	11306985	6115
13	11309779	11311353	1575
13	11312269	11340645	28377
13	11340746	11382744	41999
13	11385128	11396384	11257
13	11430379	11431699	1321
13	11431703	11439079	7377
13	11440908	11502336	61429
13	11502610	11552974	50365
13	11642031	11643185	1155
13	17685685	17715357	29673
13	17715458	17725399	9942
13	17725500	17728978	3479
13	17728979	17821714	92736
13	17821814	17827263	5450
13	17829306	17863066	33761
13	17863167	17894340	31174
13	17894441	17937801	43361
13	17937813	17945477	7665
13	17945922	17947119	1198
13	17948059	17949526	1468
13	17949990	17981674	31685
13	21284655	21287483	2829
13	21325425	21329218	3794
13	21526363	21529166	2804
13	28359968	28361073	1106
13	29782037	29784952	2916
13	29859685	29861253	1569
13	31836091	31837142	1052
13	33829408	33831760	2353
13	37321362	37329654	8293
13	37351003	37357323	6321
13	37360757	37362110	1354
13	37452624	37457940	5317
13	37457945	37462116	4172
13	37465880	37470190	4311
13	37479680	37481066	1387
13	37482470	37498504	16035
13	38060195	38105925	45731
13	38109911	38119666	9756
13	38131408	38146345	14938
13	38146359	38148886	2528
13	38150711	38180833	30123
13	38225781	38231804	6024
13	38284340	38285443	1104
13	38700060	38800545	100486
13	39081912	39083589	1678
13	41610760	41621786	11027
13	42539448	42540929	1482
13	42544045	42547561	3517
13	43087765	43089593	1829
13	43329675	43331091	1417
13	43704458	43707171	2714
13	43725077	43732518	7442
13	43746361	43748180	1820
13	43748430	43752776	4347
13	43800564	43804360	3797
13	43863817	43869561	5745
13	43871044	43874653	3610
13	43880183	43884511	4329
13	43884598	43891158	6561
13	43891428	43894811	3384
13	43904186	43906016	1831
13	43973401	44004953	31553
13	44017222	44047876	30655
13	44885781	44888266	2486
13	45143950	45146415	2466
13	46150088	46151120	1033
13	46490642	46497386	6745
13	47781669	47783649	1981
13	48171070	48173533	2464
13	48727716	48729083	1368
13	50064541	50067062	2522
13	50346202	50348825	2624
13	50355570	50358404	2835
13	50358505	50362007	3503
13	50362490	50364892	2403
13	50367050	50376558	9509
13	50376663	50388080	11418
13	50388181	50389466	1286
13	50389582	50405242	15661
13	50405345	50407282	1938
13	52204506	52206151	1646
13	53311740	53313066	1327
13	53368684	53370131	1448
13	54009779	54011752	1974
13	54056034	54059434	3401
13	58463244	58464718	1475
13	59713092	59714244	1153
13	60302826	60303850	1025
13	61166343	61167532	1190
13	61376301	61378603	2303
13	61390470	61393097	2628
13	63029233	63032478	3246
13	63053690	63055073	1384
13	63055123	63056952	1830
13	63061856	63065103	3248
13	63066178	63067558	1381
13	63087379	63089267	1889
13	63482030	63484071	2042
13	64613591	64614967	1377
13	64744540	64771676	27137
13	64773251	64774265	1015
13	64855188	64857181	1994
13	65035244	65036529	1286
13	65058085	65084828	26744
13	65084950	65101493	16544
13	65531730	65535122	3393
13	65810436	65818950	8515
13	67664234	67665697	1464
13	67989236	67990389	1154
13	68002670	68003814	1145
13	69612695	69613795	1101
13	69614281	69629018	14738
13	70140954	70145156	4203
13	70146904	70149870	2967
13	71876860	71884886	8027
13	71886327	71894358	8032
13	73195620	73201006	5387
13	73281838	73287222	5385
13	73964613	73967024	2412
13	74206883	74240557	33675
13	74246438	74277214	30777
13	74280667	74282209	1543
13	74307728	74309857	2130
13	74313844	74318463	4620
13	74495964	74498643	2680
13	74566652	74573767	7116
13	74944646	74958504	13859
13	74985862	75000434	14573
13	75176157	75179451	3295
13	75191181	75194142	2962
13	75942753	75943983	1231
13	76501074	76502800	1727
13	76665144	76666467	1324
13	77032980	77035481	2502
13	77067870	77073342	5473
13	77075859	77076997	1139
13	77089342	77093846	4505
13	77131828	77140407	8580
13	77290882	77294475	3594
13	77410134	77417684	7551
13	77456467	77460453	3987
13	77465269	77466454	1186
13	77470184	77475754	5571
13	77487999	77490795	2797
13	77520148	77522632	2485
13	77552630	77556165	3536
13	77910914	77912124	1211
13	78394025	78400000	5976
13	78400001	78407957	7957
13	78407958	78416110	8153
13	79546992	79551165	4174
13	79883884	79886667	2784
13	80523004	80524071	1068
13	84207862	84238604	30743
14	6330	15228	8899
14	16117	23295	7179
14	23396	24863	1468
14	51457	53965	2509
14	67567	86730	19164
14	97262	98431	1170
14	104704	109934	5231
14	110035	111404	1370
14	115722	116970	1249
14	156090	157135	1046
14	163868	165912	2045
14	176887	181041	4155
14	184555	197883	13329
14	212626	213683	1058
14	216496	218685	2190
14	229984	235984	6001
14	246951	255122	8172
14	256648	259778	3131
14	265596	277343	11748
14	278522	280846	2325
14	281184	282231	1048
14	284331	289992	5662
14	295958	305624	9667
14	330075	331128	1054
14	331680	345527	13848
14	349639	375293	25655
14	391082	392144	1063
14	395116	399109	3994
14	399408	414810	15403
14	416787	426050	9264
14	426151	438303	12153
14	438404	439571	1168
14	439792	441773	1982
14	443024	445244	2221
14	452756	466800	14045
14	468762	487398	18637
14	487508	489115	1608
14	494206	499550	5345
14	501544	530395	28852
14	547914	549119	1206
14	582829	632533	49705
14	636490	658565	22076
14	662755	663803	1049
14	668766	677058	8293
14	686735	693744	7010
14	693845	743643	49799
14	746570	747703	1134
14	747804	748831	1028
14	750058	752080	2023
14	752182	754129	1948
14	756487	757676	1190
14	757777	761087	3311
14	761188	764102	2915
14	765646	767867	2222
14	769081	771096	2016
14	773636	775576	1941
14	780427	786584	6158
14	786685	791983	5299
14	805192	808186	2995
14	808297	811117	2821
14	811623	813626	2004
14	814824	816912	2089
14	817235	819206	1972
14	819207	822904	3698
14	823005	824953	1949
14	828445	830517	2073
14	836729	838193	1465
14	857158	858210	1053
14	861553	862566	1014
14	862679	864733	2055
14	866025	869428	3404
14	870600	876125	5526
14	883171	889252	6082
14	896690	923512	26823
14	928594	930744	2151
14	933469	936866	3398
14	940443	941569	1127
14	941803	943126	1324
14	949057	961906	12850
14	969311	975390	6080
14	975391	981916	6526
14	987184	990512	3329
14	1001795	1011221	9427
14	1013293	1019015	5723
14	1019146	1022261	3116
14	1023214	1029274	6061
14	1029677	1042698	13022
14	1042799	1051389	8591
14	1051490	1058654	7165
14	1060407	1065650	5244
14	1065751	1070027	4277
14	1073926	1092690	18765
14	1098040	1112970	14931
14	1113078	1117978	4901
14	1127617	1128992	1376
14	1129938	1192540	62603
14	1192641	1315794	123154
14	1331352	1332380	1029
14	1336879	1338052	1174
14	1344073	1345180	1108
14	1350269	1361247	10979
14	1372492	1398819	26328
14	1402446	1413406	10961
14	1705937	1719521	13585
14	2140621	2143716	3096
14	2143717	2146813	3097
14	2297736	2300333	2598
14	2702410	2713338	10929
14	2717373	2732974	15602
14	2739661	2742833	3173
14	2764714	2777936	13223
14	4934661	4935947	1287
14	5020493	5022241	1749
14	5615039	5627633	12595
14	5627734	5630899	3166
14	5945403	5947577	2175
14	5947678	5949374	1697
14	7005461	7008751	3291
14	7008852	7013185	4334
14	7061626	7063430	1805
14	7063531	7065336	1806
14	8466503	8471010	4508
14	8561794	8563063	1270
14	9245353	9252025	6673
14	9252126	9261540	9415
14	9261641	9264556	2916
14	9277531	9280448	2918
14	9282893	9289574	6682
14	9317514	9326557	9044
14	10184215	10186623	2409
14	10225609	10229448	3840
14	10554199	10556273	2075
14	10557467	10559755	2289
14	11362947	11366479	3533
14	11368089	11371581	3493
14	11405745	11409543	3799
14	11410293	11411537	1245
14	11413840	11416150	2311
14	11417982	11429296	11315
14	11430216	11433536	3321
14	11959581	11962765	3185
14	12080552	12085508	4957
14	12085609	12090559	4951
14	12127025	12133947	6923
14	12142570	12149494	6925
14	12284541	12286464	1924
14	12286568	12288199	1632
14	14495829	14509440	13612
14	14516555	14518095	1541
14	14518247	14519787	1541
14	14522429	14523564	1136
14	14523665	14527762	4098
14	14527961	14529730	1770
14	14531421	14533306	1886
14	14533407	14535314	1908
14	14541613	14542730	1118
14	14542900	14545828	2929
14	14545936	14547013	1078
14	14547690	14549261	1572
14	14549362	14551325	1964
14	14556029	14557917	1889
14	14557962	14560019	2058
14	14560743	14562013	1271
14	14562267	14563538	1272
14	14565357	14566373	1017
14	14566511	14567527	1017
14	14569974	14572995	3022
14	14573182	14576206	3025
14	14588101	14590067	1967
14	14593115	14595002	1888
14	14595103	14597242	2140
14	14598062	14599138	1077
14	14606098	14607123	1026
14	14613006	14615107	2102
14	14616332	14618342	2011
14	14621251	14629401	8151
14	14636420	14637480	1061
14	14637585	14638597	1013
14	14641280	14646746	5467
14	14651012	14652105	1094
14	14652206	14653823	1618
14	14661897	14663642	1746
14	14663743	14667809	4067
14	14667910	14670052	2143
14	14671842	14673689	1848
14	14673850	14677660	3811
14	14677761	14679979	2219
14	14685199	14686219	1021
14	14686321	14687852	1532
14	14687953	14689156	1204
14	14768556	14770723	2168
14	14802627	14804301	1675
14	14809234	14813242	4009
14	14814350	14821747	7398
14	14821848	14826308	4461
14	14826409	14836325	9917
14	14836427	14837438	1012
14	14837539	14838730	1192
14	14838845	14840768	1924
14	14841840	14848040	6201
14	14851392	14853426	2035
14	14853527	14857477	3951
14	14858111	14862852	4742
14	14865911	14867492	1582
14	14873095	14874194	1100
14	14874319	14875438	1120
14	14883489	14885065	1577
14	14904208	14915162	10955
14	14917083	14919872	2790
14	14921736	14929217	7482
14	14929318	14930569	1252
14	14930670	14932009	1340
14	14938879	14941906	3028
14	15004443	15006561	2119
14	15007314	15009159	1846
14	15009179	15015283	6105
14	15023498	15030953	7456
14	15031466	15032712	1247
14	15033394	15041850	8457
14	15041951	15046501	4551
14	15055878	15060720	4843
14	15060821	15064092	3272
14	15064252	15065328	1077
14	15069030	15070371	1342
14	15070915	15072866	1952
14	15079536	15081913	2378
14	15091913	15093186	1274
14	15096078	15098190	2113
14	15104872	15107715	2844
14	15107816	15109590	1775
14	15109691	15110943	1253
14	15112696	15114553	1858
14	15114709	15116974	2266
14	15117597	15120879	3283
14	15130298	15132132	1835
14	15133317	15137082	3766
14	15138996	15140243	1248
14	15140986	15142150	1165
14	15142952	15144174	1223
14	15153058	15154821	1764
14	15156265	15158741	2477
14	15160005	15161272	1268
14	15162358	15163859	1502
14	15163964	15167530	3567
14	15168743	15192779	24037
14	15192880	15194171	1292
14	15194272	15197373	3102
14	15198338	15199358	1021
14	15209205	15212654	3450
14	15221273	15222627	1355
14	15222728	15224581	1854
14	15224815	15225976	1162
14	15226415	15228642	2228
14	15228743	15232318	3576
14	15233611	15234745	1135
14	15234846	15239552	4707
14	15240866	15242030	1165
14	15242417	15244885	2469
14	15245818	15246866	1049
14	15249719	15251995	2277
14	15257914	15259749	1836
14	15265419	15269201	3783
14	15269970	15274212	4243
14	15275654	15280984	5331
14	15281202	15282500	1299
14	15284327	15285517	1191
14	15291964	15294706	2743
14	15294807	15296420	1614
14	15323311	15326173	2863
14	15331239	15332366	1128
14	15334629	15335667	1039
14	15335768	15336807	1040
14	15337146	15344072	6927
14	15344541	15345700	1160
14	15345801	15351428	5628
14	15351539	15354252	2714
14	15355709	15357265	1557
14	15358643	15363079	4437
14	15363180	15365751	2572
14	15366054	15369686	3633
14	15371359	15373163	1805
14	15373395	15375461	2067
14	15376819	15378443	1625
14	15378572	15380187	1616
14	15380288	15381336	1049
14	15383526	15384982	1457
14	15390414	15391524	1111
14	15391784	15393387	1604
14	15393542	15395960	2419
14	15396061	15397391	1331
14	15399969	15401428	1460
14	15406512	15412971	6460
14	15414916	15421148	6233
14	15440690	15443786	3097
14	15617132	15618972	1841
14	15645438	15646452	1015
14	15652254	15654584	2331
14	15664874	15668369	3496
14	15671587	15673916	2330
14	16226540	16227608	1069
14	17225906	17228768	2863
14	19098643	19104926	6284
14	19639235	19641180	1946
14	19732157	19733370	1214
14	20503809	20507142	3334
14	21173243	21189727	16485
14	21587155	21588954	1800
14	22405789	22408489	2701
14	23651476	23653240	1765
14	26446083	26447194	1112
14	27568325	27569385	1061
14	32258498	32266825	8328
14	32267816	32269990	2175
14	32270094	32283006	12913
14	32293590	32294966	1377
14	32295103	32300571	5469
14	32300948	32305117	4170
14	32306689	32310045	3357
14	32317593	32321611	4019
14	32330105	32331873	1769
14	32383454	32390780	7327
14	32393576	32399999	6424
14	32412931	32414523	1593
14	32433068	32440524	7457
14	32446950	32452364	5415
14	32532498	32536325	3828
14	32536426	32544912	8487
14	32547920	32549186	1267
14	32551155	32555922	4768
14	32558165	32568606	10442
14	33404848	33405872	1025
14	33646848	33649787	2940
14	33655302	33657877	2576
14	33657978	33666347	8370
14	33672079	33673463	1385
14	33681327	33684268	2942
14	39168419	39178744	10326
14	39865000	39867005	2006
14	40527463	40530130	2668
14	41604121	41605166	1046
14	42063908	42065544	1637
14	42563010	42564430	1421
14	45038288	45039403	1116
14	45701599	45702797	1199
14	46305753	46307294	1542
14	46662714	46666403	3690
14	46723873	46727563	3691
14	48583306	48585074	1769
14	48585175	48587125	1951
14	49587104	49588330	1227
14	52989281	52990602	1322
14	55032359	55033598	1240
14	56307155	56308364	1210
14	56786755	56787905	1151
14	57559042	57561857	2816
14	57561958	57563529	1572
14	59026686	59030282	3597
14	61326847	61329287	2441
14	62748727	62755992	7266
14	64564157	64565159	1003
14	65832127	65833163	1037
14	68771474	68772638	1165
14	69345884	69346929	1046
14	69587058	69589904	2847
14	69721093	69724968	3876
14	71320144	71322959	2816
14	71341009	71344896	3888
14	71606447	71607905	1459
14	73395721	73397281	1561
14	73589340	73590902	1563
14	75656420	75658942	2523
14	75697711	75698765	1055
14	77719594	77725336	5743
14	77763124	77764165	1042
14	78603378	78604820	1443
14	78667538	78681402	13865
14	79485562	79533276	47715
14	79533285	79585319	52035
14	79587002	79633302	46301
14	79638738	79640338	1601
14	83669718	83670777	1060
14	84640024	84643975	3952
15	77995	174140	96146
15	182313	189555	7243
15	192465	199898	7434
15	202376	225455	23080
15	263216	266186	2971
15	280257	281447	1191
15	307134	312817	5684
15	326081	332838	6758
15	371993	374769	2777
15	401515	407518	6004
15	410936	417296	6361
15	419139	433713	14575
15	465337	470302	4966
15	505571	506738	1168
15	518253	522762	4510
15	558713	560982	2270
15	617285	623166	5882
15	634325	646323	11999
15	655418	662191	6774
15	666321	678119	11799
15	723173	728199	5027
15	731497	733722	2226
15	798899	800000	1102
15	801137	808091	6955
15	881234	884612	3379
15	960059	984889	24831
15	991454	1015833	24380
15	1086763	1095088	8326
15	1098093	1110522	12430
15	1121003	1122652	1650
15	1124033	1126088	2056
15	1132578	1139695	7118
15	1161828	1209236	47409
15	1212902	1230899	17998
15	1263806	1279993	16188
15	1281269	1298697	17429
15	1336411	1354467	18057
15	1357966	1367998	10033
15	1776361	1778863	2503
15	1853415	1872434	19020
15	2411586	2412840	1255
15	2673483	2675906	2424
15	3225499	3233003	7505
15	3699738	3701839	2102
15	3757443	3762350	4908
15	3762451	3765802	3352
15	3780942	3782498	1557
15	6031656	6036959	5304
15	6037896	6039158	1263
15	6043887	6061417	17531
15	6061518	6065678	4161
15	6099760	6106780	7021
15	6106881	6108136	1256
15	6108237	6132815	24579
15	6132916	6140753	7838
15	6142004	6145176	3173
15	6145277	6150754	5478
15	6714068	6715536	1469
15	6729070	6731453	2384
15	7227390	7228462	1073
15	7228563	7229717	1155
15	8088495	8090161	1667
15	8207974	8210407	2434
15	8224286	8258249	33964
15	9436599	9439225	2627
15	11992830	11995862	3033
15	12348608	12350381	1774
15	13919999	13921036	1038
15	15140763	15141824	1062
15	16209772	16211215	1444
15	17170141	17188301	18161
15	18537491	18549937	12447
15	18550038	18562481	12444
15	20235291	20236778	1488
15	20560179	20582667	22489
15	22753560	22754683	1124
15	22919569	22922329	2761
15	24946377	24947388	1012
15	25555061	25566011	10951
15	25577607	25582899	5293
15	25595303	25597274	1972
15	25846439	25851253	4815
15	25947428	25952878	5451
15	27911250	27920509	9260
15	27920947	27933303	12357
15	29570043	29571629	1587
15	29573529	29575887	2359
15	29576691	29578614	1924
15	29580234	29588060	7827
15	29588161	29590701	2541
15	29596839	29599921	3083
15	29604801	29606223	1423
15	29608638	29612108	3471
15	29612244	29624862	12619
15	29624891	29626263	1373
15	29626547	29628105	1559
15	29631462	29633199	1738
15	29633306	29634397	1092
15	29634498	29641951	7454
15	29642054	29643158	1105
15	29837443	29839411	1969
15	29840531	29842756	2226
15	29858301	29861383	3083
15	29861614	29863442	1829
15	29944582	29945596	1015
15	30545079	30546827	1749
15	33230928	33232406	1479
15	34165421	34167923	2503
15	34216280	34219918	3639
15	34225559	34227332	1774
15	34963759	34965347	1589
15	38321250	38324724	3475
15	38339347	38343214	3868
15	38410672	38412588	1917
15	38869431	38871163	1733
15	38874464	38876198	1735
15	39827447	39837239	9793
15	41487259	41488411	1153
15	42322763	42324727	1965
15	42444045	42446219	2175
15	42482177	42488164	5988
15	42634846	42637435	2590
15	43171650	43177698	6049
15	43178827	43179942	1116
15	43221731	43222832	1102
15	43705941	43706985	1045
15	43948173	43949623	1451
15	44237695	44238976	1282
15	44299839	44301409	1571
15	45128614	45131935	3322
15	45222844	45225595	2752
15	45399135	45400566	1432
15	45402954	45404389	1436
15	45422950	45424390	1441
15	45506337	45507399	1063
15	45528670	45529731	1062
15	46478145	46479268	1124
15	46484423	46485544	1122
15	46516042	46517449	1408
15	46545517	46546919	1403
15	46770078	46780229	10152
15	46784264	46786570	2307
15	46786590	46811898	25309
15	46817529	46818588	1060
15	46864326	46867636	3311
15	46875085	46880356	5272
15	46890067	46893563	3497
15	46893664	46895825	2162
15	46897650	46921276	23627
15	46930886	46951944	21059
15	46952317	46953336	1020
15	47000642	47009805	9164
15	47471890	47474034	2145
15	47474056	47475200	1145
15	47777418	47778986	1569
15	47837429	47861231	23803
15	47868535	47893188	24654
15	47903588	47909633	6046
15	47939164	47947140	7977
15	47954142	47961177	7036
15	47963256	47966225	2970
15	47967966	47969947	1982
15	47970048	47971314	1267
15	47971415	47973038	1624
15	47973139	47992858	19720
15	48013275	48045179	31905
15	48045564	48069368	23805
15	48087927	48089538	1612
15	48232437	48239762	7326
15	48267546	48297973	30428
15	48297977	48301109	3133
15	48307249	48309641	2393
15	48311696	48320392	8697
15	48321067	48337251	16185
15	48388220	48391012	2793
15	48411338	48426813	15476
15	48428386	48430267	1882
15	48438616	48455244	16629
15	48455403	48478524	23122
15	48478972	48483258	4287
15	48483359	48502352	18994
15	48588007	48590621	2615
15	48591586	48594195	2610
15	48646903	48648991	2089
15	48671779	48673613	1835
15	48718297	48723249	4953
15	48725336	48730289	4954
15	48738481	48739572	1092
15	48746853	48752466	5614
15	48752567	48757929	5363
15	48812472	48813734	1263
15	48822500	48823761	1262
15	48899990	48901199	1210
15	48910552	48911781	1230
15	48939789	48964684	24896
15	48972830	48997834	25005
15	49014580	49015713	1134
15	49015765	49023894	8130
15	49061327	49194908	133582
15	49195771	49207677	11907
15	49223427	49340362	116936
15	49340465	49353511	13047
15	49353519	49364991	11473
15	49365446	49390045	24600
15	49400151	49438821	38671
15	49454471	49457182	2712
15	49459518	49460967	1450
15	49461331	49505640	44310
15	49506678	49537140	30463
15	49550615	49552308	1694
15	49569273	49607470	38198
15	49615220	49641068	25849
15	49657413	49663520	6108
15	49679123	49708626	29504
15	49710460	49726822	16363
15	49727036	49753688	26653
15	49753789	49773620	19832
15	49773650	49793578	19929
15	49799448	49808998	9551
15	49809946	49815785	5840
15	49815901	49859579	43679
15	49859680	49866451	6772
15	49878856	49943013	64158
15	49949270	49961635	12366
15	49988390	50000000	11611
15	50001000	50010464	9465
15	50010569	50019880	9312
15	50020001	50021912	1912
15	50026624	50071825	45202
15	50071926	50079825	7900
15	50079827	50085474	5648
15	50085498	50088964	3467
15	50088970	50098637	9668
15	50128542	50132039	3498
15	50350133	50355899	5767
15	50358541	50388687	30147
15	50391307	50393092	1786
15	50393193	50397548	4356
15	50397649	50457185	59537
15	50460545	50480158	19614
15	50488701	50524016	35316
15	50524169	50545998	21830
15	50546099	50561624	15526
15	50583279	50629539	46261
15	50632551	50635536	2986
15	50642724	50658239	15516
15	50668216	50677370	9155
15	50687139	50714722	27584
15	50720390	50754358	33969
15	50755602	50801739	46138
15	50808494	50832050	23557
15	50832155	50849148	16994
15	50850347	50873769	23423
15	50874396	50886798	12403
15	50964154	50965378	1225
15	50977015	50978578	1564
15	51054153	51055322	1170
15	51071887	51073061	1175
15	51078856	51103983	25128
15	51437689	51444445	6757
15	51557238	51572341	15104
15	51572350	51589332	16983
15	51602400	51620261	17862
15	51623604	51630872	7269
15	51633003	51652040	19038
15	51653652	51659430	5779
15	51659534	51660632	1099
15	51662327	51666792	4466
15	51669614	51674903	5290
15	51675031	51679029	3999
15	51680176	51701932	21757
15	51703993	51714429	10437
15	51724473	51730028	5556
15	51730213	51744075	13863
15	51745924	51749972	4049
15	52197798	52203499	5702
15	52203600	52207389	3790
15	52211770	52215619	3850
15	52215902	52220698	4797
15	52223335	52228883	5549
15	52252349	52264487	12139
15	52264588	52277977	13390
15	53746308	53753154	6847
15	53754762	53756057	1296
15	54170906	54172149	1244
15	55921208	55922307	1100
15	57119776	57122398	2623
15	57184843	57186071	1229
15	57206337	57211764	5428
15	57476612	57482439	5828
15	58793080	58795633	2554
15	59143356	59145068	1713
15	62451210	62452959	1750
15	65496887	65498027	1141
15	67767721	67769512	1792
15	77719017	77727471	8455
15	77750003	77765342	15340
15	77765374	77767027	1654
15	77767183	77769230	2048
15	77782396	77789100	6705
15	77801383	77807341	5959
15	77837381	77849180	11800
15	77850778	77856921	6144
15	77872063	77890257	18195
15	77968461	77970956	2496
15	78559145	78560423	1279
15	78727607	78729518	1912
15	79116914	79118027	1114
15	79135778	79136782	1005
15	79150665	79151664	1000
15	79216234	79217344	1111
15	79267103	79268548	1446
15	79282667	79292123	9457
15	79301242	79304533	3292
15	79393123	79400209	7087
15	79421361	79440313	18953
15	79440317	79467301	26985
15	79569575	79573441	3867
15	79585301	79587568	2268
15	79592993	79595154	2162
15	79598108	79600000	1893
15	79600115	79601161	1047
15	79601671	79602862	1192
15	79603126	79605397	2272
15	79606453	79608569	2117
15	79618004	79647717	29714
15	79648545	79666579	18035
15	79688664	79690664	2001
15	79694500	79699158	4659
15	79716030	79721432	5403
15	79721436	79726818	5383
15	79766333	79771122	4790
15	79771561	79786525	14965
15	79792761	79798834	6074
15	79807336	79826996	19661
15	79868372	79890578	22207
15	80022248	80070458	48211
15	80070659	80076773	6115
15	80096969	80098509	1541
15	80104097	80115818	11722
15	80128042	80207702	79661
15	80253439	80266775	13337
15	80302574	80304413	1840
15	80308263	80339145	30883
15	80396278	80397769	1492
[truncated: 6,721 more rows]

## Sheet: S3.2
Table S3.2	SD regions of porcine genome combining results of WGAC and WSSD
Chr.	start	end	length
1	1	174389	174389
1	949032	951038	2007
1	1134913	1136919	2007
1	3836911	3838992	2082
1	4099507	4123725	24219
1	4166507	4176591	10085
1	5496887	5499172	2286
1	6681113	6682297	1185
1	6754715	6756075	1361
1	6836409	6837538	1130
1	6923308	6924534	1227
1	14510389	14512360	1972
1	14663761	14665024	1264
1	14840023	14841286	1264
1	15920048	15921171	1124
1	17832486	17834568	2083
1	17835003	17837014	2012
1	18184300	18186332	2033
1	18305040	18355579	50540
1	18549412	18551454	2043
1	18551817	18563424	11608
1	18563525	18568582	5058
1	26583649	26595004	11356
1	32162524	32163572	1049
1	32561801	32568465	6665
1	33219363	33220866	1504
1	34633867	34645960	12094
1	34660867	34671989	11123
1	35277262	35280102	2841
1	35413212	35414453	1242
1	35796607	35807099	10493
1	37186613	37188008	1396
1	37264289	37265694	1406
1	40356082	40357516	1435
1	40812016	40813041	1026
1	42203571	42214599	11029
1	48286637	48287809	1173
1	48349587	48350743	1157
1	52030069	52042300	12232
1	52330069	52358496	28428
1	53524726	53527812	3087
1	53545823	53548134	2312
1	54684054	54686161	2108
1	55671651	55689821	18171
1	60253368	60267159	13792
1	60909165	60910398	1234
1	61084882	61100369	15488
1	61526518	61527642	1125
1	61988372	61989757	1386
1	62513406	62514452	1047
1	64338783	64340806	2024
1	66764656	66766522	1867
1	67815964	67821638	5675
1	68655698	68657852	2155
1	71613263	71621142	7880
1	71621263	71633840	12578
1	71830967	71838103	7137
1	74938110	74939498	1389
1	75329002	75330691	1690
1	76221988	76223026	1039
1	78365190	78366518	1329
1	78679217	78681055	1839
1	82271623	82273306	1684
1	83608668	83610449	1782
1	84917968	84919483	1516
1	85436669	85450507	13839
1	86129287	86132180	2894
1	86132681	86133843	1163
1	86324715	86326580	1866
1	86400453	86403426	2974
1	88405803	88415247	9445
1	88921005	88932371	11367
1	89121846	89129670	7825
1	91818069	91819431	1363
1	99177521	99188274	10754
1	100189328	100190340	1013
1	103475504	103477858	2355
1	103622071	103633917	11847
1	107711708	107719759	8052
1	111556139	111557493	1355
1	111748532	111759798	11267
1	113592907	113608368	15462
1	113674308	113676257	1950
1	113711454	113713403	1950
1	117837174	117838725	1552
1	118276028	118278063	2036
1	119186931	119188014	1084
1	119372536	119373619	1084
1	121116648	121122494	5847
1	121928787	121939870	11084
1	123644656	123667235	22580
1	124253618	124254834	1217
1	126389875	126391661	1787
1	126960664	126962673	2010
1	129522213	129528289	6077
1	132815584	132817830	2247
1	132829558	132830741	1184
1	133357262	133358633	1372
1	133900916	133936079	35164
1	135842053	135843064	1012
1	136389424	136390425	1002
1	137754271	137756634	2364
1	138338112	138352878	14767
1	139502884	139504078	1195
1	143416730	143417738	1009
1	146897721	146903450	5730
1	147725227	147730366	5140
1	152213025	152214124	1100
1	154762504	154764568	2065
1	157884625	157901285	16661
1	157996625	158010755	14131
1	158061273	158087854	26582
1	158468121	158475898	7778
1	158546736	158548849	2114
1	159636174	159647566	11393
1	159956824	159958039	1216
1	160347342	160356732	9391
1	161000577	161001660	1084
1	165804138	165805649	1512
1	166551886	166553394	1509
1	172341582	172343247	1666
1	178275525	178278975	3451
1	179443418	179446808	3391
1	179491415	179501664	10250
1	179746490	179747610	1121
1	181900660	181907176	6517
1	182731891	182733996	2106
1	186074451	186076557	2107
1	187999250	188010953	11704
1	192293967	192313205	19239
1	192458335	192480579	22245
1	193139274	193143787	4514
1	193249307	193254584	5278
1	193736257	193738141	1885
1	194011329	194013209	1881
1	195786960	195817421	30462
1	196508000	196511914	3915
1	202155052	202158288	3237
1	202421378	202422461	1084
1	202570594	202572011	1418
1	202680655	202681876	1222
1	205341322	205342819	1498
1	205472455	205473824	1370
1	206642525	206644149	1625
1	208195200	208196370	1171
1	210003403	210005396	1994
1	211537926	211539006	1081
1	211656845	211658125	1281
1	212528833	212531318	2486
1	214350859	214362117	11259
1	215077218	215078581	1364
1	215572744	215574456	1713
1	217631796	217633419	1624
1	217683422	217685119	1698
1	218001486	218004081	2596
1	218005231	218007708	2478
1	221283471	221284937	1467
1	224456437	224457542	1106
1	224467387	224473076	5690
1	224525077	224643396	118320
1	224693403	224858947	165545
1	224908948	224919374	10427
1	224981948	225217130	235183
1	225302954	225391783	88830
1	226033332	226035050	1719
1	227589580	227600000	10421
1	227708586	227710116	1531
1	234350336	234351843	1508
1	234552224	234565896	13673
1	234659451	234667441	7991
1	248519714	248521635	1922
1	250080503	250086510	6008
1	251900173	251901909	1737
1	252136052	252142809	6758
1	256807670	256808942	1273
1	258209025	258210337	1313
1	258400001	258401314	1314
1	263179862	263181044	1183
1	263372134	263387925	15792
1	264320862	264329705	8844
1	264418490	264459782	41293
1	266466553	266467954	1402
1	266497911	266500596	2686
1	268314286	268315300	1015
1	268462760	268463772	1013
1	271522371	271533983	11613
1	271586852	271608609	21758
1	271677772	271681115	3344
1	271681392	271683453	2062
1	271693326	271694349	1024
1	271695690	271699447	3758
1	273565149	273579299	14151
1	273829663	273832464	2802
1	273874849	273881247	6399
1	275156653	275158549	1897
1	275265505	275290920	25416
1	275320184	275322313	2130
1	275371647	275383237	11591
1	275663319	275689144	25826
1	276568106	276569461	1356
1	277198738	277199833	1096
1	279056810	279061569	4760
1	279701061	279702497	1437
1	279762202	279766562	4361
1	280419123	280430418	11296
1	282510785	282513164	2380
1	282680623	282682731	2109
1	283253453	283254717	1265
1	284750695	284752672	1978
1	285415795	285420409	4615
1	290468620	290471183	2564
1	290924652	290936348	11697
1	293612873	293614206	1334
1	293663941	293665457	1517
1	294802818	294929555	126738
1	295000207	295018793	18587
1	295045207	295056700	11494
1	295069207	295135396	66190
1	295151153	295153353	2201
1	295162207	295182228	20022
1	295234207	295247347	13141
1	295259207	295275939	16733
1	295284830	295306556	21727
1	295364727	295403480	38754
1	295552953	295618183	65231
1	295656953	295732140	75188
1	295783953	295819116	35164
1	296014245	296097506	83262
1	296192826	296332227	139402
1	296384687	296465234	80548
1	296520042	296522116	2075
1	296559496	296560498	1003
1	296579235	296602400	23166
1	296611268	296613783	2516
1	296790760	296791813	1054
1	296816682	296857096	40415
1	296916284	297125266	208983
1	297125367	297126539	1173
1	297147714	297207015	59302
1	299110022	299111429	1408
1	299724986	299727143	2158
1	300226103	300227280	1178
1	300591301	300592517	1217
1	302033105	302050671	17567
1	306700636	306702412	1777
1	308640181	308641983	1803
1	308947083	308990425	43343
1	309011083	309032285	21203
1	310186861	310188024	1164
1	310265228	310266391	1164
1	310401221	310402382	1162
1	310486513	310489675	3163
1	310502772	310505939	3168
1	310589634	310590795	1162
1	310694676	310704631	9956
1	311796883	312114192	317310
1	312164193	312662618	498426
1	312715270	312716777	1508
1	312716834	312858580	141747
1	312908587	313008938	100352
1	313035587	313115954	80368
1	313123852	313131171	7320
1	313131925	313133365	1441
1	313228587	313284052	55466
1	313352343	313358660	6318
1	313386964	313406223	19260
1	313493356	313494699	1344
1	313559964	313573497	13534
1	313624880	313637326	12447
1	314215039	314360663	145625
1	314410666	314549519	138854
1	314599520	314721443	121924
1	314771444	314796769	25326
1	314852854	315135844	282991
1	315188854	315305867	117014
1	315308050	315311221	3172
10	425957	533653	107697
10	570256	612359	42104
10	670427	714669	44243
10	714720	730982	16263
10	731427	744459	13033
10	764442	812818	48377
10	815488	816717	1230
10	883994	913633	29640
10	1019712	1022026	2315
10	1555514	1557618	2105
10	1577221	1578784	1564
10	5845546	5846938	1393
10	6098373	6099559	1187
10	7191672	7193117	1446
10	8312649	8313668	1020
10	14069436	14071171	1736
10	14258346	14261347	3002
10	15661685	15663184	1500
10	15773804	15814221	40418
10	17490981	17636125	145145
10	21426986	21428969	1984
10	21577094	21694544	117451
10	21857028	21865307	8280
10	21887094	21999221	112128
10	22215943	22353523	137581
10	22403524	22547136	143613
10	22597137	22822896	225760
10	22872897	23243595	370699
10	23294193	23390494	96302
10	23458516	23542781	84266
10	23574516	23590672	16157
10	23594416	23596117	1702
10	23677393	23680622	3230
10	24686583	24688085	1503
10	24923196	24949382	26187
10	25693051	25694496	1446
10	27418809	27421353	2545
10	29287987	29289105	1119
10	29426988	29456051	29064
10	31787011	31789623	2613
10	31925577	31927341	1765
10	32612539	32614647	2109
10	33211230	33213152	1923
10	38768023	38779265	11243
10	40185545	40198906	13362
10	40275545	40307803	32259
10	40415435	40458717	43283
10	41731062	41735185	4124
10	42950122	42967609	17488
10	43430342	43431453	1112
10	44070248	44072390	2143
10	47336572	47338086	1515
10	47484115	47485629	1515
10	47748596	47777046	28451
10	47777894	47779654	1761
10	48612186	48613966	1781
10	49732726	49734555	1830
10	49741038	49760146	19109
10	49777567	49779762	2196
10	49779936	49804795	24860
10	51659744	51662024	2281
10	53103869	53105941	2073
10	53840218	53842101	1884
10	54189850	54191522	1673
10	56096943	56098192	1250
10	56130515	56132991	2477
10	57383204	57384269	1066
10	68205383	68415016	209634
10	68443003	68454363	11361
10	68585066	68620789	35724
10	71993987	71995278	1292
10	72002595	72003839	1245
10	75820111	75821283	1173
10	75935264	75936439	1176
10	76332987	76334277	1291
10	76402217	76444317	42101
10	76767699	76782872	15174
10	76869699	76974074	104376
10	76983135	76984920	1786
10	77628172	77630616	2445
10	77792269	77811883	19615
10	77915868	77929136	13269
10	77935414	77936769	1356
10	78041685	78074562	32878
10	78080840	78082195	1356
10	78114685	78132522	17838
10	78172685	78226985	54301
10	78341685	78359744	18060
10	78713370	78936259	222890
10	78988156	79102194	114039
11	1760129	1761991	1863
11	3301068	3302281	1214
11	4747323	4749167	1845
11	8103506	8104675	1170
11	9374802	9377378	2577
11	13592660	13593803	1144
11	14424644	14425738	1095
11	16039330	16040502	1173
11	16469200	16470241	1042
11	20125146	20127046	1901
11	21013995	21018100	4106
11	24298430	24311364	12935
11	24406490	24419308	12819
11	28621074	28622149	1076
11	28710010	28711085	1076
11	33040654	33043202	2549
11	33862589	33875271	12683
11	34725708	34727728	2021
11	34892115	34908121	16007
11	36975914	36977024	1111
11	38306109	38332478	26370
11	38548794	38551956	3163
11	39947668	39953315	5648
11	40098409	40099504	1096
11	41236805	41238023	1219
11	41550080	41551120	1041
11	42055919	42071184	15266
11	42545320	42546932	1613
11	42814247	42815864	1618
11	44336470	44337845	1376
11	45201593	45203056	1464
11	45311939	45313399	1461
11	45398556	45400019	1464
11	46547820	46550431	2612
11	47899700	47906990	7291
11	50016189	50018015	1827
11	50800408	50806982	6575
11	51977604	51979448	1845
11	52556328	52559470	3143
11	52620360	52623331	2972
11	53265262	53268039	2778
11	62733338	62734369	1032
11	62834163	62835180	1018
11	64334151	64336169	2019
11	67509560	67510610	1051
11	70155301	70166095	10795
11	70183301	70215451	32151
11	70439051	70440188	1138
11	70442604	70443737	1134
11	70552697	70854221	301525
11	70904222	70994640	90419
11	71046466	71239428	192963
11	71289429	71506358	216930
11	71556359	71767475	211117
11	71818934	71910274	91341
11	75561745	75564129	2385
11	75591856	75593743	1888
11	77259450	77260553	1104
11	79030943	79032030	1088
11	79884241	79885326	1086
11	84847095	84848571	1477
11	84849859	84851937	2079
11	85834474	85835954	1481
11	85836274	85838365	2092
11	87470119	87480494	10376
11	87578228	87591474	13247
11	87675565	87677127	1563
12	707920	811131	103212
12	4417369	4418796	1428
12	6577911	6602376	24466
12	10082410	10083708	1299
12	12565821	12579055	13235
12	12595638	12600475	4838
12	13021486	13023369	1884
12	13475432	13477089	1658
12	14515714	14516981	1268
12	17842199	17844447	2249
12	17926591	17929132	2542
12	17940733	18006466	65734
12	18027389	18029637	2249
12	18037557	18057645	20089
12	18107737	18143004	35268
12	18229737	18303979	74243
12	18787878	18789356	1479
12	18795058	18796471	1414
12	18944132	18946022	1891
12	20362794	20364324	1531
12	20427388	20429443	2056
12	20732069	20734423	2355
12	20752347	20753388	1042
12	21279512	21281189	1678
12	21362468	21378636	16169
12	21704484	21724859	20376
12	22115580	22117672	2093
12	24565586	24567946	2361
12	24572047	24573087	1041
12	25310673	25389916	79244
12	26541415	26563574	22160
12	26638019	26692573	54555
12	26710415	26745887	35473
12	28441415	28443444	2030
12	32697636	32733761	36126
12	32827795	32828891	1097
12	32868972	32907086	38115
12	35390780	35429614	38835
12	35726637	35727706	1070
12	35885140	35904676	19537
12	35913827	35914896	1070
12	36350326	36382390	32065
12	36609477	36611062	1586
12	36611293	36613045	1753
12	37392833	37394195	1363
12	38045497	38047800	2304
12	39190769	39192043	1275
12	43347250	43357416	10167
12	46365650	46368461	2812
12	46589256	46591459	2204
12	46701473	46705034	3562
12	50509482	50510983	1502
12	50766400	50829278	62879
12	50879400	50955774	76375
12	51018094	51187523	169430
12	51293686	51323461	29776
12	51333821	51334864	1044
12	51351686	51364755	13070
12	51391686	51411423	19738
12	51429015	51430682	1668
12	53585868	53596913	11046
12	56239661	56244306	4646
12	56435357	56440049	4693
12	57965324	58013534	48211
12	58121324	58132323	11000
12	58207324	58229248	21925
12	61814046	61826307	12262
13	562943	564682	1740
13	2702560	2718875	16316
13	3787732	3788886	1155
13	8820813	8827624	6812
13	12165417	12167957	2541
13	12221232	12222716	1485
13	12255853	12258399	2547
13	12326860	12328559	1700
13	15964220	15969767	5548
13	16031650	16037314	5665
13	19906988	19909112	2125
13	24916534	24917637	1104
13	25465432	25467133	1702
13	25661511	25673027	11517
13	26148105	26151229	3125
13	26429204	26432031	2828
13	27026228	27027555	1328
13	27996882	27998287	1406
13	30796584	30798201	1618
13	31247847	31249491	1645
13	33335602	33336896	1295
13	34125467	34163649	38183
13	34178275	34180181	1907
13	34198467	34234054	35588
13	34385041	34400594	15554
13	35149041	35160342	11302
13	35362317	35416047	53731
13	36668703	36694632	25930
13	36814703	36846859	32157
13	36965481	36966811	1331
13	39404560	39406887	2328
13	42141097	42151947	10851
13	43193550	43194718	1169
13	46342590	46343803	1214
13	50759854	50766086	6233
13	53907161	53908870	1710
13	54502887	54520400	17514
13	56524700	56526348	1649
13	64840229	64855400	15172
13	66903508	66917579	14072
13	69421286	69422912	1627
13	69455944	69488567	32624
13	71918762	71925068	6307
13	74412463	74413607	1145
13	77483821	77496403	12583
13	78834464	78835899	1436
13	79301005	79305398	4394
13	79340948	79342621	1674
13	79645994	79650017	4024
13	82277396	82279861	2466
13	82978179	82983556	5378
13	85406309	85411310	5002
13	85774718	85776285	1568
13	86723153	86734267	11115
13	87043222	87044561	1340
13	87524798	87527050	2253
13	87546082	87557475	11394
13	89639644	89640650	1007
13	90111760	90115159	3400
13	91421237	91424647	3411
13	96321535	96322919	1385
13	96961131	96962627	1497
13	99219538	99220584	1047
13	99394950	99397561	2612
13	102992939	102997928	4990
13	103318761	103321684	2924
13	103958483	103959756	1274
13	107493571	107494656	1086
13	109170602	109172668	2067
13	109340079	109341395	1317
13	109524544	109525939	1396
13	110389314	110391081	1768
13	111376541	111378020	1480
13	111473393	111475991	2599
13	111763009	111764468	1460
13	111959238	111961347	2110
13	118875697	118878393	2697
13	118914686	118919393	4708
13	118939786	118944972	5187
13	126746426	126749875	3450
13	127791433	127803304	11872
13	130128905	130130405	1501
13	130172345	130173813	1469
13	130486621	130488071	1451
13	130806575	130808560	1986
13	131398931	131409337	10407
13	131981818	131983216	1399
13	134153433	134154595	1163
13	134373394	134388655	15262
13	134458146	134463720	5575
13	134567311	134568718	1408
13	136882600	136884310	1711
13	136969600	136972212	2613
13	139600312	139602585	2274
13	139933754	139935064	1311
13	140287742	140289418	1677
13	140289811	140291620	1810
13	140305650	140307636	1987
13	142693740	142704789	11050
13	144988752	144990151	1400
13	144990226	144993556	3331
13	145867004	145871281	4278
13	147712694	147713724	1031
13	147784217	147793103	8887
13	147793692	147814971	21280
13	147839692	147868562	28871
13	149005318	149007019	1702
13	155481278	155484777	3500
13	155799748	155802738	2991
13	160905505	160908184	2680
13	161055899	161058556	2658
13	162339024	162341905	2882
13	162563098	162565986	2889
13	163891022	163892259	1238
13	166411045	166414428	3384
13	166953603	166955450	1848
13	168221280	168222347	1068
13	168542212	168549059	6848
13	170609410	170693629	84220
13	170749538	171015308	265771
13	171155863	171228721	72859
13	171282539	171314456	31918
13	171356539	171470856	114318
13	171520857	171674798	153942
13	171724820	171861143	136324
13	171911272	171914564	3293
13	171915112	172029961	114850
13	172130247	172157905	27659
13	172255215	172610337	355123
13	178708815	178709902	1088
13	178922950	178924072	1123
13	178935388	178937091	1704
13	179033269	179034972	1704
13	181759846	181761391	1546
13	182832770	182833863	1094
13	192087823	192089181	1359
13	192326803	192328161	1359
13	192650868	192651895	1028
13	192707937	192710907	2971
13	201032501	201033704	1204
13	202521308	202524348	3041
13	204258789	204275341	16553
13	204649833	204651440	1608
13	204710229	204755080	44852
13	204776229	204805931	29703
13	204849934	204853431	3498
13	205731334	205742026	10693
13	210481822	210485008	3187
13	214844925	214846135	1211
13	217193177	217207515	14339
13	217231374	217232539	1166
13	218573775	218575829	2055
14	129001	151867	22867
14	1316320	1317878	1559
14	2290810	2292380	1571
14	4145645	4147485	1841
14	4510042	4528411	18370
14	4533735	4550302	16568
14	5129892	5132525	2634
14	6143682	6233103	89422
14	6288264	6351901	63638
14	6445945	6448864	2920
14	6498873	6515602	16730
14	6535873	6616042	80170
14	6789284	6793674	4391
14	7785233	7800553	15321
14	7809671	7811481	1811
14	7812912	7814165	1254
14	7846782	7848251	1470
14	7867867	7887021	19155
14	7982022	7998223	16202
14	8009425	8010679	1255
14	8074022	8120717	46696
14	8125865	8128742	2878
14	8178764	8184632	5869
14	8185274	8192287	7014
14	8213939	8215414	1476
14	8220880	8223312	2433
14	8272743	8288895	16153
14	8297855	8299709	1855
14	8301136	8302390	1255
14	8330743	8347279	16537
14	9881234	9882639	1406
14	16159533	16162302	2770
14	21082671	21104183	21513
14	22140973	22142071	1099
14	23771588	23788558	16971
14	25086253	25088142	1890
14	25092991	25100812	7822
14	25101906	25103114	1209
14	25140336	25149202	8867
14	25189873	25191534	1662
14	25197960	25200000	2041
14	25222907	25224872	1966
14	25253773	25263185	9413
14	25356301	25365852	9552
14	25366286	25368176	1891
14	25496007	25498049	2043
14	25939780	25940882	1103
14	27982887	27985198	2312
14	28706956	28708476	1521
14	28728326	28731758	3433
14	28737178	28738255	1078
14	29421042	29422176	1135
14	29426789	29430220	3432
14	29474984	29476268	1285
14	31082626	31084120	1495
14	32149982	32152429	2448
14	33370816	33372260	1445
14	38429937	38430986	1050
14	38679987	38691268	11282
14	39078514	39089676	11163
14	41193550	41195010	1461
14	42305669	42326375	20707
14	42519326	42536903	17578
14	42539056	42540130	1075
14	42641095	42656354	15260
14	45388042	45431309	43268
14	45546991	45558053	11063
14	45806623	45808054	1432
14	46028686	46030794	2109
14	47144393	47146474	2082
14	47800146	47801182	1037
14	48000001	48001035	1035
14	48079123	48081082	1960
14	49016649	49017766	1118
14	50604931	50606258	1328
14	50650241	50653017	2777
14	50777316	50778626	1311
14	52116188	52136704	20517
14	52196188	52207231	11044
14	52228188	52289437	61250
14	52383302	52404605	21304
14	55841752	55844368	2617
14	56603557	56615248	11692
14	61173009	61175053	2045
14	63144822	63146520	1699
14	65655692	65673087	17396
14	68935096	68937230	2135
14	70916743	70919476	2734
14	71303468	71305103	1636
14	72542110	72544385	2276
14	73608257	73611787	3531
14	73704435	73707063	2629
14	75023880	75031002	7123
14	75222606	75230334	7729
14	76684581	76690812	6232
14	76808361	76809772	1412
14	77041667	77042887	1221
14	78441186	78442625	1440
14	79263735	79264887	1153
14	85773022	85774140	1119
14	86751278	86763724	12447
14	88542478	88544456	1979
14	88612563	88613838	1276
14	89468392	89469508	1117
14	89869126	89888477	19352
14	91520703	91523463	2761
14	92380919	92384409	3491
14	92715962	92731624	15663
14	94204000	94315124	111125
14	94398125	94499967	101843
14	94549968	94654618	104651
14	95826348	95847021	20674
14	95848159	95849504	1346
14	95874348	95891779	17432
14	95973824	95976926	3103
14	96029893	96031742	1850
14	96048368	96063295	14928
14	96077879	96079431	1553
14	96080299	96082131	1833
14	98982536	98999336	16801
14	99184151	99215003	30853
14	99216891	99219818	2928
14	99226042	99229374	3333
14	99370187	99398521	28335
14	99399922	99402839	2918
14	100618287	100619785	1499
14	101521620	101522685	1066
14	103056770	103058215	1446
14	103206903	103208212	1310
14	105989181	105990629	1449
14	106094409	106108723	14315
14	107339400	107354071	14672
14	108117195	108118640	1446
14	111500524	111501547	1024
14	112923216	112924601	1386
14	113194737	113204820	10084
14	113799039	113800140	1102
14	115837592	115867202	29611
14	115918044	116034385	116342
14	116088548	116291577	203030
14	116460548	116506931	46384
14	116899187	116900527	1341
14	118335678	118336761	1084
14	120463535	120505603	42069
14	120673287	120708031	34745
14	120794535	120845903	51369
14	123241667	123244190	2524
14	123384869	123387900	3032
14	125034739	125036589	1851
14	125184364	125185792	1429
14	128041041	128053211	12171
14	128969868	128981939	12072
14	131607609	131609403	1795
14	132528413	132531775	3363
14	136931314	136932588	1275
14	138353110	138355029	1920
14	139860003	139861333	1331
14	140498427	140499614	1188
14	144070131	144081383	11253
14	144098131	144108455	10325
14	146129691	146130786	1096
14	146467040	146468046	1007
14	146668102	146669108	1007
14	151477616	151481034	3419
14	153328143	153470493	142351
14	153567670	153591354	23685
14	153667670	153733077	65408
14	153822670	153846553	23884
15	78238	80332	2095
15	391527	400000	8474
15	1422843	1423981	1139
15	2211629	2213476	1848
15	2223179	2367783	144605
15	2371008	2372966	1959
15	2374839	2377494	2656
15	2492510	2554331	61822
15	2649510	2714536	65027
15	2719480	2721436	1957
15	6043494	6055009	11516
15	6123721	6125593	1873
15	9358250	9369625	11376
15	11552495	11600000	47506
15	11661262	11664840	3579
15	11904836	11952862	48027
15	13193434	13220781	27348
15	16734372	16735449	1078
15	18432681	18557426	124746
15	20179965	20183562	3598
15	22503431	22504525	1095
15	22804137	22815531	11395
15	23042137	23068738	26602
15	27122553	27135412	12860
15	27154393	27158686	4294
15	27203449	27207730	4282
15	27229295	27242357	13063
15	28626100	28637389	11290
15	28695100	28707506	12407
15	30135382	30138304	2923
15	30268451	30269680	1230
15	30405592	30408456	2865
15	30410924	30412148	1225
15	32929107	32944106	15000
15	33166909	33168295	1387
15	35264150	35274220	10071
15	35651836	35664150	12315
15	35747271	35749072	1802
15	35799609	35873912	74304
15	35886695	35890684	3990
15	35890859	35896545	5687
15	35914171	35918328	4158
15	36025226	36050539	25314
15	36069609	36092336	22728
15	36912665	36924665	12001
15	41327991	41338961	10971
15	43112972	43132050	19079
15	43381272	43392953	11682
15	43697409	43769316	71908
15	43822036	43908676	86641
15	45068027	45069119	1093
15	47672565	47683168	10604
15	52856584	52859045	2462
15	53338258	53339294	1037
15	57164774	57167043	2270
15	57279801	57281915	2115
15	58982223	58992755	10533
15	60172059	60173370	1312
15	60629949	60642159	12211
15	61348309	61349412	1104
15	63969760	63971918	2159
15	64020112	64022276	2165
15	66563408	66581576	18169
15	66600210	66602280	2071
15	71435620	71453743	18124
15	74084284	74096737	12454
15	76011611	76014462	2852
15	76812644	76814131	1488
15	81773709	81792113	18405
15	83123655	83124911	1257
15	83219780	83221036	1257
15	86252289	86253793	1505
15	89714917	89715956	1040
15	93767079	93784269	17191
15	96367436	96379880	12445
15	97141779	97142845	1067
15	97764254	97780651	16398
15	98694573	98706756	12184
15	104695078	104696234	1157
15	104788787	104791630	2844
15	105016562	105017718	1157
15	105157219	105158373	1155
15	105275379	105281730	6352
15	105389503	105407774	18272
15	105437396	105438483	1088
15	107488616	107489774	1159
15	110460088	110470488	10401
15	112625397	112627356	1960
15	115343262	115344794	1533
15	115972750	115974424	1675
15	116039597	116041269	1673
15	119289105	119290478	1374
15	119390819	119392814	1996
15	121098750	121100139	1390
15	121480570	121491030	10461
15	122775425	122778738	3314
15	123579358	123582542	3185
15	125465160	125475588	10429
15	126303727	126306097	2371
15	129478347	129480497	2151
15	130127423	130134235	6813
15	130307462	130318492	11031
15	131285876	131288740	2865
15	133349396	133351917	2522
15	134001092	134002781	1690
15	144882964	144884209	1246
15	146722771	146726568	3798
15	146730184	146733922	3739
15	146767157	146768600	1444
15	146772005	146773250	1246
15	146775634	146780557	4924
15	146829625	146831066	1442
15	146847185	146851586	4402
15	146868417	146869760	1344
15	146876288	146880713	4426
15	146886924	146888182	1259
15	146890950	146893968	3019
15	146984054	146985177	1124
15	147017073	147020091	3019
15	148002949	148030228	27280
15	148111774	148142786	31013
15	148151089	148153106	2018
15	148259652	148261332	1681
15	148261988	148267963	5976
15	148276187	148278204	2018
15	148296872	148318436	21565
15	148474819	148501840	27022
15	148510144	148512161	2018
15	148530190	148533286	3097
15	149830947	149833077	2131
15	150725836	150727788	1953
15	153834297	153835335	1039
15	153950773	153953912	3140
15	153954166	154035586	81421
15	154082829	154083867	1039
15	154091230	154124748	33519
15	154185170	154196512	11343
15	154236848	154354206	117359
15	155177717	155593803	416087
15	157188192	157190286	2095
16	110560	112323	1764
16	1785178	1817296	32119
16	1846864	1857386	10523
16	1921628	1925173	3546
16	2057646	2100212	42567
16	2774177	2775569	1393
16	3539375	3540563	1189
16	5726323	5746516	20194
16	7603180	7699993	96814
16	8475998	8477051	1054
16	9462162	9472167	10006
16	10274013	10275737	1725
16	11466779	11467984	1206
16	11595196	11596891	1696
16	12371766	12372841	1076
16	14147396	14160492	13097
16	14484624	14495855	11232
16	15500055	15501612	1558
16	16594615	16596920	2306
16	20412755	20414695	1941
16	20784778	20792697	7920
16	20911398	20923501	12104
16	26732631	26743134	10504
16	29124699	29194882	70184
16	29214294	29216448	2155
16	29267449	29312733	45285
16	29336045	29337242	1198
16	32071524	32073337	1814
16	32316616	32318823	2208
16	32624767	32626913	2147
16	33116524	33118264	1741
16	33554421	33571693	17273
16	34951767	34952999	1233
16	37233636	37235429	1794
16	39082830	39085865	3036
16	39254171	39257203	3033
16	40607319	40634830	27512
16	42559412	42560646	1235
16	42878528	42879602	1075
16	43459449	43478029	18581
16	44684071	44704641	20571
16	44907071	44918067	10997
16	47666259	47668022	1764
16	51405194	51406419	1226
16	51647213	51648438	1226
16	52497270	52498442	1173
16	54712364	54736495	24132
16	54880031	54884782	4752
16	55785295	55786376	1082
16	55856650	55857730	1081
16	60993709	61011871	18163
16	65029597	65031204	1608
16	68087339	68089870	2532
16	68256255	68258783	2529
16	68923541	68926156	2616
16	71835687	71837268	1582
16	75546924	75548528	1605
16	77119724	77130173	10450
16	78633615	78636370	2756
16	79016103	79017651	1549
16	80281935	80283094	1160
16	80714562	80720656	6095
16	80882096	80888490	6395
16	82500182	82502116	1935
16	86103472	86261676	158205
16	86313008	86493719	180712
17	7887	289122	281236
17	363129	456896	93768
17	1369106	1370119	1014
17	2205059	2208869	3811
17	3105345	3110888	5544
17	4610481	4628891	18411
17	6081229	6083279	2051
17	8180849	8182091	1243
17	8236705	8237931	1227
17	9480241	9487232	6992
17	9522123	9635600	113478
17	9687786	9708306	20521
17	10996148	11007694	11547
17	14163829	14165278	1450
17	14277862	14519753	241892
17	14529738	14536666	6929
17	15127107	15128593	1487
17	15214459	15225907	11449
17	16023827	16043607	19781
17	16096302	16384105	287804
17	16437916	16441180	3265
17	17246779	17249330	2552
17	17307091	17310546	3456
17	17674142	17685000	10859
17	17709555	17712107	2553
17	19937582	19940394	2813
17	21353760	21355662	1903
17	21868156	21870840	2685
17	28003314	28005230	1917
17	28095692	28099735	4044
17	28176410	28178942	2533
17	28186651	28188703	2053
17	28397403	28399777	2375
17	28630577	28636396	5820
17	28963765	28969390	5626
17	29777007	29778291	1285
17	31864061	31866460	2400
17	32536520	32538860	2341
17	32620091	32622431	2341
17	32692691	32695085	2395
17	32704896	32706821	1926
17	35067168	35078718	11551
17	35356116	35358016	1901
17	35631145	35648914	17770
17	37928788	37942825	14038
17	37954788	37998259	43472
17	38194736	38197158	2423
17	38197259	38203163	5905
17	38227234	38229194	1961
17	38229564	38231627	2064
17	38231779	38234258	2480
17	38253921	38261702	7782
17	38272678	38298810	26133
17	38496703	38501894	5192
17	41566512	41569863	3352
17	44757158	44759156	1999
17	44760085	44762192	2108
17	47628062	47631194	3133
17	47646363	47648774	2412
17	47712148	47714422	2275
17	47714544	47717876	3333
17	50798314	50800000	1687
17	51423446	51430635	7190
17	52593822	52596691	2870
17	53153849	53156439	2591
17	53195122	53198264	3143
17	53211757	53214283	2527
17	54452016	54453163	1148
17	55698511	55700431	1921
17	55700584	55702921	2338
17	56122343	56133434	11092
17	56165344	56166968	1625
17	56200458	56202581	2124
17	56207155	56208608	1454
17	56214141	56215873	1733
17	56522834	56523894	1061
17	56526451	56528579	2129
17	56529035	56530503	1469
17	56530689	56532388	1700
17	58651265	58653713	2449
17	59737953	59806733	68781
17	63258066	63274480	16415
17	67525727	67551655	25929
17	67630727	67678795	48069
17	67936064	67937427	1364
17	69395951	69530711	134761
17	69580715	69701580	120866
18	44556	46744	2189
18	59750	63811	4062
18	225110	395519	170410
18	445607	527287	81681
18	1066055	1077820	11766
18	3417604	3421138	3535
18	3499838	3501952	2115
18	3600001	3603498	3498
18	6996477	6997559	1083
18	7715487	7752643	37157
18	7779487	7807894	28408
18	15524303	15525565	1263
18	17090618	17091755	1138
18	22299361	22301408	2048
18	24275894	24276972	1079
18	26385931	26396388	10458
18	26543135	26544771	1637
18	41279777	41292620	12844
18	42418422	42423071	4650
18	44347343	44360476	13134
18	44368780	44374699	5920
18	44489880	44493334	3455
18	44505271	44509582	4312
18	44510338	44515763	5426
18	44685333	44729509	44177
18	47117245	47118270	1026
18	48589342	48590696	1355
18	48750506	48768481	17976
18	48819047	48837679	18633
18	52135017	52139704	4688
18	56850811	56852546	1736
18	58052178	58055154	2977
2	533939	546368	12430
2	696651	721198	24548
2	7945518	7976704	31187
2	7998518	8017477	18960
2	8686853	8713441	26589
2	9821209	9869466	48258
2	9930341	10110763	180423
2	10112908	10114616	1709
2	11426107	11465534	39428
2	11499107	11542984	43878
2	11592991	11767163	174173
2	11957991	12021444	63454
2	12051991	12082189	30199
2	12293651	12294669	1019
2	12418608	12419626	1019
2	12682991	12706282	23292
2	12722574	12724337	1764
2	13056695	13268767	212073
2	13319768	13346735	26968
2	13526768	13552433	25666
2	13722519	13776390	53872
2	13776980	13780994	4015
2	13807490	13907766	100277
2	13960351	14121766	161416
2	14171767	14357892	186126
2	14382774	14387690	4917
2	14437691	14485816	48126
2	14512029	14611364	99336
2	14661512	14850927	189416
2	14900928	15068375	167448
2	15118479	15418238	299760
2	15472115	15631637	159523
2	15654498	15656649	2152
2	17197602	17200000	2399
2	21103089	21119139	16051
2	21515089	21526410	11322
2	24752290	24769664	17375
2	25744338	25755635	11298
2	26957369	26969027	11659
2	27459478	27465389	5912
2	29589566	29609085	19520
2	29626566	29658694	32129
2	29864171	29916091	51921
2	29994092	29996139	2048
2	30421050	30422193	1144
2	33731205	33732572	1368
2	34780036	34783160	3125
2	36477167	36478236	1070
2	39176915	39178052	1138
2	39309539	39312217	2679
2	39410777	39412997	2221
2	43425034	43426778	1745
2	43885692	43899860	14169
2	44042635	44043815	1181
2	47457917	47471307	13391
2	47508917	47532347	23431
2	47701825	47705231	3407
2	53309058	53398580	89523
2	53442058	53476409	34352
2	53573964	53615114	41151
2	53654964	53715073	60110
2	54412825	54456076	43252
2	54649982	54656990	7009
2	55486797	55779773	292977
2	55829774	55835657	5884
2	55835774	55859560	23787
2	56009050	56050157	41108
2	56068891	56141602	72712
2	56177201	56238364	61164
2	56238923	56245873	6951
2	56340399	56341598	1200
2	56961182	56962311	1130
2	58037068	58048534	11467
2	61422556	61567699	145144
2	61636286	61646408	10123
2	61646689	61648020	1332
2	61964363	61965882	1520
2	62264980	62373930	108951
2	62391269	62392918	1650
2	62410743	62428705	17963
2	62478706	62669691	190986
2	62722410	63105363	382954
2	63155364	63214202	58839
2	63268364	63447264	178901
2	63511634	63567739	56106
2	63647223	63783846	136624
2	63833847	64210150	376304
2	64260159	64306315	46157
2	64368159	64447535	79377
2	64452681	64459560	6880
2	64510735	64657348	146614
2	64763805	64856276	92472
2	64912830	64917514	4685
2	64953908	64956963	3056
2	67157276	67194018	36743
2	67247091	67272063	24973
2	67536231	67551165	14935
2	67559221	67560436	1216
2	67586276	67616586	30311
2	67735276	68222970	487695
2	68273780	68301486	27707
2	68308780	68359939	51160
2	68374780	68539737	164958
2	68589798	68840789	250992
2	68854219	68855477	1259
2	68877448	68878637	1190
2	72479206	72578837	99632
2	76156164	76169910	13747
2	78493345	78520654	27310
2	78695607	78711908	16302
2	78891878	78922641	30764
2	79136758	79150569	13812
2	79911221	79912713	1493
2	80024647	80026139	1493
2	81195147	81205427	10281
2	81252346	81279751	27406
2	82217131	82218925	1795
2	83189491	83191016	1526
2	83594445	83607173	12729
2	87004753	87005999	1247
2	91077613	91078860	1248
2	93183666	93186180	2515
2	93409620	93411335	1716
2	95319816	95320947	1132
2	95952480	95953889	1410
2	96254279	96270724	16446
2	98096978	98108398	11421
2	98166193	98177203	11011
2	100604085	100607131	3047
2	100865301	100875558	10258
2	104562958	104564096	1139
2	105576105	105579708	3604
2	106309431	106310725	1295
2	108037330	108038883	1554
2	110217581	110219755	2175
2	114350853	114355736	4884
2	114587667	114592492	4826
2	115834718	115845026	10309
2	118382450	118384112	1663
2	120048127	120064908	16782
2	123081292	123083042	1751
2	131176361	131186741	10381
2	131315058	131325198	10141
2	133267975	133270756	2782
2	133279239	133281974	2736
2	134067334	134070486	3153
2	136867731	136869144	1414
2	137020661	137021835	1175
2	138705396	138706894	1499
2	144681579	144682924	1346
2	146769949	146771465	1517
2	146852575	146854091	1517
2	148405530	148460731	55202
2	148516768	148534316	17549
2	148876706	148948774	72069
2	149009326	149027713	18388
2	149091972	149118197	26226
2	149164972	149281302	116331
2	152122201	152132963	10763
2	152247201	152258233	11033
2	152278102	152279141	1040
2	156172113	156179064	6952
2	157379663	157381250	1588
2	157478731	157480839	2109
2	158543890	159433022	889133
2	159523247	159524318	1072
2	159985092	160007111	22020
2	160083569	160104323	20755
2	160117569	160141771	24203
2	160176569	160272364	95796
2	160323582	160458752	135171
2	160511018	160649166	138149
2	160670018	160708189	38172
2	160759296	160908650	149355
2	160927694	160932627	4934
2	160989508	161065943	76436
2	161067698	161128175	60478
2	161165361	161303553	138193
2	161319857	161325647	5791
2	161496261	161525958	29698
2	161631442	161726626	95185
2	161772442	161785409	12968
2	161840613	161931968	91356
2	162095572	162097193	1622
2	162334871	162335944	1074
2	162406395	162568898	162504
3	2417859	2419689	1831
3	3090683	3093219	2537
3	3166885	3169255	2371
3	3238695	3241011	2317
3	3276753	3279269	2517
3	6055052	6074320	19269
3	6763362	6886992	123631
3	6937548	7053459	115912
3	7106628	7107920	1293
3	7111019	7116729	5711
3	7194729	7248388	53660
3	7284548	7299815	15268
3	7429297	7431724	2428
3	7650231	7666436	16206
3	8042491	8044719	2229
3	8215549	8386811	171263
3	8930495	8932667	2173
3	9964841	9965923	1083
3	10332239	10337654	5416
3	12273055	12275002	1948
3	12750037	12751837	1801
3	17063550	17073585	10036
3	21958645	22014358	55714
3	22149359	22249715	100357
3	22314426	22482380	167955
3	25020336	25022323	1988
3	29643415	29687566	44152
3	29729415	29739881	10467
3	30396949	30408697	11749
3	30933298	30944374	11077
3	33782936	33787265	4330
3	34162795	34167186	4392
3	38045361	38047529	2169
3	40265623	40278753	13131
3	40757804	40806865	49062
3	42935568	42963105	27538
3	44471408	44483479	12072
3	44945408	44959894	14487
3	45014430	45107821	93392
3	45163796	45397912	234117
3	47834842	47916579	81738
3	48586989	48673731	86743
3	49291504	49292791	1288
3	49305302	49307671	2370
3	49307866	49311511	3646
3	49346152	49361781	15630
3	49628813	49640818	12006
3	50439242	50441924	2683
3	56364013	56456197	92185
3	57977530	57978663	1134
3	59184763	59186397	1635
3	59201903	59203368	1466
3	59615922	59672832	56911
3	59737922	59763151	25230
3	59927881	59995663	67783
3	62860271	62861622	1352
3	63478250	63479278	1029
3	63511145	63521387	10243
3	63918781	63919846	1066
3	66673470	66675442	1973
3	67671883	67683929	12047
3	67891933	67895872	3940
3	67969910	67973154	3245
3	68069883	68081980	12098
3	69066080	69067629	1550
3	70430660	70431692	1033
3	71740349	71742066	1718
3	75440464	75441499	1036
3	75466322	75467831	1510
3	76456216	76458253	2038
3	77234108	77236015	1908
3	78212420	78214911	2492
3	78400001	78402489	2489
3	79664799	79669328	4530
3	82251645	82253282	1638
3	82577404	82588062	10659
3	82681280	82688030	6751
3	84007962	84009170	1209
3	84487452	84491381	3930
3	84619301	84623238	3938
3	86181724	86183472	1749
3	86335405	86336762	1358
3	87219768	87230130	10363
3	90545603	90546798	1196
3	91904433	91911464	7032
3	92061369	92062617	1249
3	92322163	92329194	7032
3	93656462	93658081	1620
3	96502674	96503720	1047
3	97642772	97644013	1242
3	100323811	100399659	75849
3	107762132	107763289	1158
3	108567797	108569405	1609
3	108642010	108643618	1609
3	112673467	112690718	17252
3	113213959	113215227	1269
3	113524776	113539101	14326
3	114277477	114279361	1885
3	117089726	117095668	5943
3	117210085	117216144	6060
3	120298993	120300072	1080
3	123071211	123072432	1222
3	124984378	124995856	11479
3	127336105	127339905	3801
3	130909015	130911901	2887
3	131607445	131612137	4693
3	131725014	131729706	4693
3	132217776	132233060	15285
3	134622269	134624118	1850
3	135581910	135586849	4940
3	142678497	142734311	55815
3	142859103	143027906	168804
3	143077907	143183250	105344
3	143233285	143350219	116935
3	143400220	143498847	98628
3	143548848	143641087	92240
3	144192793	144193993	1201
3	144346830	144369224	22395
3	144379983	144386528	6546
3	144398830	144555577	156748
3	144605583	144786994	181412
4	36001	76866	40866
4	5682618	5694637	12020
4	10914081	10937795	23715
4	11081804	11099262	17459
4	16359634	16362672	3039
4	19634626	19636360	1735
4	20027099	20028278	1180
4	20439903	20441647	1745
4	31053018	31054551	1534
4	35722810	35724064	1255
4	38940512	38941995	1484
4	47012905	47014378	1474
4	47553159	47562530	9372
4	48344173	48358339	14167
4	50850759	50876396	25638
4	50983248	51043120	59873
4	51568900	51572715	3816
4	53638633	53640619	1987
4	54530110	54541618	11509
4	55298212	55299948	1737
4	55443262	55446917	3656
4	56666038	56667149	1112
4	58162002	58163340	1339
4	58673722	58679726	6005
4	59161012	59165694	4683
4	59238644	59240069	1426
4	62010683	62012273	1591
4	67789712	67790862	1151
4	68020364	68023079	2716
4	70637431	70638774	1344
4	72208431	72209695	1265
4	72433526	72435079	1554
4	75173381	75174618	1238
4	83318740	83321250	2511
4	85375700	85379141	3442
4	88847413	88878483	31071
4	88978889	88980308	1420
4	89069413	89086800	17388
4	90415755	90417721	1967
4	92335784	92337163	1380
4	95808223	95809343	1121
4	96778286	96779588	1303
4	96925361	96949271	23911
4	97389435	97436386	46952
4	97599435	97626256	26822
4	97802701	97804350	1650
4	99455547	99471746	16200
4	99645547	99655887	10341
4	99777750	99778883	1134
4	99831923	99850503	18581
4	100007923	100025376	17454
4	100371930	100373376	1447
4	101006293	101043067	36775
4	101047882	101050083	2202
4	101184942	101198779	13838
4	101231942	101246114	14173
4	101337564	101339757	2194
4	101339815	101373282	33468
4	101595283	101614776	19494
4	102500109	102501860	1752
4	103189635	103191487	1853
4	103328567	103329623	1057
4	104533681	104534978	1298
4	105379944	105497327	117384
4	105979773	105993037	13265
4	106059009	106060427	1419
4	106491380	106496701	5322
4	107386169	107387655	1487
4	108521409	108532605	11197
4	108687579	108739701	52123
4	108815579	108827654	12076
4	108897457	108944964	47508
4	109968969	109982938	13970
4	110225969	110340721	114753
4	110403726	110454173	50448
4	111054925	111151744	96820
4	111276745	111341747	65003
4	111341761	111343366	1606
4	111394739	111443915	49177
4	119153051	119170363	17313
4	119233820	119235019	1200
4	119345213	119362525	17313
4	119376186	119377366	1181
4	119391026	119392362	1337
4	122340099	122343053	2955
4	125265633	125267439	1807
4	125375881	125377687	1807
4	126260104	126328587	68484
4	126468693	126586334	117642
4	126639693	126688960	49268
4	127665902	127667394	1493
4	139460693	139506893	46201
4	139507020	139509171	2152
4	139560362	139571518	11157
4	139607172	139641255	34084
5	1950726	1961346	10621
5	2070534	2081186	10653
5	4795799	4798046	2248
5	11444792	11446260	1469
5	14899506	14900599	1094
5	14910931	14924028	13098
5	15054179	15059146	4968
5	15138545	15141811	3267
5	15209575	15215663	6089
5	15283890	15287158	3269
5	15901713	15902918	1206
5	18142589	18154029	11441
5	18184589	18206721	22133
5	20000703	20001930	1228
5	20290830	20292057	1228
5	20631953	20633064	1112
5	21032430	21043704	11275
5	21066430	21097994	31565
5	21235383	21621352	385970
5	21675745	21857928	182184
5	21907929	22243232	335304
5	22293233	22575540	282308
5	23161069	23164935	3867
5	23171404	23174008	2605
5	24073714	24108871	35158
5	24127714	24142421	14708
5	25295457	25307671	12215
5	30144667	30147084	2418
5	30477468	30484965	7498
5	31367095	31382314	15220
5	31960153	31961893	1741
5	35399385	35410577	11193
5	36704292	36705396	1105
5	36909581	36910685	1105
5	39148258	39149577	1320
5	44496398	44499795	3398
5	45674327	45675569	1243
5	48774802	48777065	2264
5	49880631	49886862	6232
5	50733672	50735057	1386
5	56234779	56250101	15323
5	58912087	58946926	34840
5	59224337	59234632	10296
5	59918983	59920217	1235
5	60077259	60078493	1235
5	63792544	63836211	43668
5	63883754	63886081	2328
5	63927544	63940817	13274
5	64194998	64196248	1251
5	65681075	65684261	3187
5	65808555	65810594	2040
5	65983562	66055060	71499
5	71159348	71166855	7508
5	71174201	71175788	1588
5	71240802	71243029	2228
5	71257241	71264891	7651
5	71274205	71276475	2271
5	72925514	72927393	1880
5	74728577	74729588	1012
5	77037389	77038505	1117
5	82483396	82532569	49174
5	91489788	91502182	12395
5	93635477	93637435	1959
5	94439789	94490132	50344
5	94522290	94524131	1842
5	95185468	95187790	2323
5	96154077	96156321	2245
5	98385423	98408037	22615
5	98669650	98674100	4451
5	99840435	99862779	22345
5	100060275	100074911	14637
5	101050192	101053137	2946
5	101247850	101250791	2942
5	103463773	103465994	2222
5	104840042	104845948	5907
5	105586424	105597029	10606
6	1	123335	123335
6	159001	176162	17162
6	840969	883434	42466
6	900969	914160	13192
6	948969	960411	11443
6	2007811	2009088	1278
6	6248191	6250204	2014
6	10752474	10754295	1822
6	10976634	10978464	1831
6	12276708	12293232	16525
6	13078802	13081952	3151
6	13294493	13325512	31020
6	13459358	13464352	4995
6	13499142	13503975	4834
6	13713264	13737343	24080
6	13747280	13748622	1343
6	13804264	13819007	14744
6	14854053	14855285	1233
6	15191754	15194461	2708
6	16801851	16820227	18377
6	16945851	16957790	11940
6	17054564	17104830	50267
6	18246601	18250429	3829
6	19337686	19360283	22598
6	20411192	20414933	3742
6	22302084	22303759	1676
6	23025271	23033587	8317
6	26255020	26259201	4182
6	26503431	26545866	42436
6	27158958	27181268	22311
6	27233464	27392205	158742
6	31653246	31654938	1693
6	34115100	34130207	15108
6	36275540	36276659	1120
6	36404558	36405676	1119
6	39481126	39484009	2884
6	39759025	39766004	6980
6	42110266	42112813	2548
6	43141064	43155086	14023
6	43629707	43659943	30237
6	43678707	43720190	41484
6	44090772	44093649	2878
6	44191779	44193467	1689
6	44946404	44979116	32713
6	45170142	45200000	29859
6	45326893	45362995	36103
6	45380630	45391234	10605
6	45405630	45440940	35311
6	45969236	45991039	21804
6	46077052	46078818	1767
6	46106768	46109571	2804
6	46800001	46802717	2717
6	49688223	49689591	1369
6	49767836	49769204	1369
6	49775588	49777637	2050
6	49784119	49788422	4304
6	49790196	49792241	2046
6	49814743	49816804	2062
6	51590925	51591931	1007
6	51735491	51736496	1006
6	51933004	51935038	2035
6	52190946	52202101	11156
6	52411388	52598646	187259
6	52657394	52658520	1127
6	52774022	52883153	109132
6	53301818	53306659	4842
6	53356660	53360655	3996
6	53364788	53366134	1347
6	53374660	53386880	12221
6	53579725	53585787	6063
6	53597841	53616064	18224
6	53643841	53654329	10489
6	53900072	53901768	1697
6	53902835	53908897	6063
6	53920505	53938960	18456
6	53967114	53968921	1808
6	54735895	54741784	5890
6	54750810	54761213	10404
6	54952810	54966881	14072
6	55086509	55102064	15556
6	55826767	55851063	24297
6	56847340	56881624	34285
6	59969771	59973986	4216
6	59977038	59981742	4705
6	59991920	59994147	2228
6	60000001	60003216	3216
6	60003622	60005529	1908
6	60007047	60008353	1307
6	60008537	60010656	2120
6	60020040	60023591	3552
6	65135824	65142293	6470
6	66836147	66846543	10397
6	66883147	66958190	75044
6	67012714	67064242	51529
6	67079714	67113733	34020
6	67958987	67971058	12072
6	68417330	68418720	1391
6	74110041	74116807	6767
6	77356134	77358108	1975
6	78192960	78195601	2642
6	79243026	79244770	1745
6	80238731	80239996	1266
6	80634728	80636723	1996
6	80891343	80893373	2031
6	80998263	80999515	1253
6	81245257	81246785	1529
6	82249732	82263568	13837
6	82577879	82592761	14883
6	85362533	85365454	2922
6	86546200	86554899	8700
6	88407397	88444515	37119
6	88713494	88726724	13231
6	89000817	89002160	1344
6	89998592	90000000	1409
6	90170362	90172022	1661
6	95546544	95556904	10361
6	97846309	97847854	1546
6	98246376	98254924	8549
6	98567303	98569255	1953
6	106342938	106356360	13423
6	107561271	107562300	1030
6	107609793	107611191	1399
6	107629428	107630764	1337
6	110671858	110673649	1792
6	113818996	113822373	3378
6	114264338	114274491	10154
6	115019594	115033881	14288
6	116613667	116626896	13230
6	117167379	117177830	10452
6	118839207	118848062	8856
6	119259721	119269781	10061
6	119717428	119718785	1358
6	121654254	121675098	20845
6	123692348	123693866	1519
6	130164362	130167020	2659
6	130800406	130801891	1486
6	133047914	133048937	1024
6	133887319	133888354	1036
6	134486904	134488106	1203
6	137323946	137326293	2348
6	139424692	139445312	20621
6	139867267	139885359	18093
6	139901267	139922375	21109
6	139935267	139956416	21150
6	142783299	142784424	1126
6	142790985	142798230	7246
6	142828644	142833874	5231
6	142834492	142836998	2507
6	142837326	142839659	2334
6	142916952	142924374	7423
6	142947813	142948938	1126
6	143332852	143335730	2879
6	144384172	144397214	13043
6	146980981	146982725	1745
6	147234246	147236388	2143
6	147337088	147343451	6364
6	150084522	150101137	16616
6	151713283	151714401	1119
6	151916451	152047231	130781
6	152098979	152209123	110145
6	154405289	154457250	51962
6	154498827	154563866	65040
6	154725544	154726900	1357
6	154960191	154961547	1357
6	155474932	155476039	1108
6	155597055	155678431	81377
6	155713055	155803445	90391
6	157758759	157765593	6835
7	2606179	2607427	1249
7	4651125	4652450	1326
7	6342693	6343719	1027
7	7181912	7183956	2045
7	11819100	11820905	1806
7	12730581	12733740	3160
7	14002919	14003997	1079
7	14200325	14201979	1655
7	15763904	15776314	12411
7	22197582	22240236	42655
7	22315582	22347710	32129
7	22417723	22474680	56958
7	22523723	22538199	14477
7	22707832	22739463	31632
7	22802804	22832415	29612
7	23083641	23106489	22849
7	23173640	23188719	15080
7	23323640	23338872	15233
7	23360640	23407792	47153
7	23462642	23600000	137359
7	23600001	23601259	1259
7	23651266	23667819	16554
7	23755266	23817202	61937
7	24009878	24012169	2292
7	24340210	24357384	17175
7	24507305	24514338	7034
7	24603712	24604866	1155
7	24640712	24751846	111135
7	25354905	25560827	205923
7	25613357	25795532	182176
7	25846221	25902859	56639
7	25953420	26091158	137739
7	26141159	26309358	168200
7	26359359	26370450	11092
7	26420451	26614911	194461
7	26672440	26675878	3439
7	27698151	27715633	17483
7	27917005	27942732	25728
7	27993041	27994188	1148
7	28089005	28116763	27759
7	28185631	28217103	31473
7	28340631	28392608	51978
7	28513631	28611562	97932
7	28661563	28823225	161663
7	29078909	29104012	25104
7	29111566	29123709	12144
7	31491497	31493080	1584
7	31783189	31803432	20244
7	31831189	31844301	13113
7	33143334	33144629	1296
7	34143096	34144153	1058
7	35490225	35492572	2348
7	37426227	37427410	1184
7	40416838	40418042	1205
7	41187495	41188932	1438
7	42199604	42200866	1263
7	42416642	42417904	1263
7	42604732	42606236	1505
7	43062345	43063765	1421
7	55390754	55391921	1168
7	58605487	58621877	16391
7	58831309	58844513	13205
7	58976309	58994521	18213
7	59018309	59093807	75499
7	59094084	59096465	2382
7	59171833	59173194	1362
7	59198434	59199966	1533
7	59200001	59201980	1980
7	59202083	59265025	62943
7	59265933	59267064	1132
7	59268863	59271242	2380
7	60459059	60460631	1573
7	63259177	63260324	1148
7	64875132	64881308	6177
7	66738196	66745487	7292
7	69549390	69551971	2582
7	69855958	69857403	1446
7	72357418	72358434	1017
7	72578313	72580350	2038
7	73144298	73148361	4064
7	77043495	77049222	5728
7	78869816	78880953	11138
7	79743814	79775870	32057
7	79815389	79817149	1761
7	79827604	79831464	3861
7	79994108	79995868	1761
7	80042514	80045052	2539
7	80050716	80054020	3305
7	81576978	81578148	1171
7	82175316	82578005	402690
7	82683695	82713344	29650
7	83693092	83695234	2143
7	83703594	83730098	26505
7	83781172	84337084	555913
7	84387085	84571476	184392
7	84621477	84963145	341669
7	85013321	85343577	330257
7	85393578	85803683	410106
7	85853684	86059671	205988
7	87474916	87475963	1048
7	88192905	88193981	1077
7	93853011	93855115	2105
7	93996836	94000000	3165
7	94377778	94380930	3153
7	95022190	95026007	3818
7	95788906	95791391	2486
7	97612371	97613927	1557
7	98086294	98087692	1399
7	100209397	100221186	11790
7	100309397	100393494	84098
7	100462643	100470101	7459
7	100470617	100480056	9440
7	102433641	102435215	1575
7	102781296	102791295	10000
7	103730296	103743034	12739
7	104609769	104623832	14064
7	107670582	107672633	2052
7	113253411	113256382	2972
7	116873345	116874368	1024
7	118699542	118704088	4547
7	119139087	119142611	3525
7	122931173	123043369	112197
7	123093553	123120895	27343
7	124863496	124865456	1961
7	124997783	124999330	1548
7	125243643	125244984	1342
7	125267270	125268611	1342
7	131439525	131733885	294361
7	131785610	131944093	158484
7	132551686	132725288	173603
7	132775289	133111642	336354
7	133162710	133875143	712434
7	134255215	134268659	13445
7	134289215	134317419	28205
7	134654389	134655757	1369
7	134717215	134764440	47226
8	3394644	3395922	1279
8	3843825	3849810	5986
8	6166965	6168422	1458
8	19689116	19690377	1262
8	19788727	19790117	1391
8	20738966	20740249	1284
8	20829700	20833084	3385
8	25541101	25600000	58900
8	25736313	25795241	58929
8	26080443	26084228	3786
8	30667454	30669033	1580
8	31833671	31834873	1203
8	32043762	32048457	4696
8	33155396	33156608	1213
8	34034136	34035672	1537
8	34766592	34767862	1271
8	35024930	35027747	2818
8	38532330	38533761	1432
8	38539279	38540380	1102
8	41124283	41127561	3279
8	44204580	44458509	253930
8	44509568	44580225	70658
8	44636596	44665886	29291
8	45941065	46054095	113031
8	46122098	46130812	8715
8	46161472	46182556	21085
8	46227472	46242211	14740
8	46622270	46623618	1349
8	48717984	48722695	4712
8	48873691	48877023	3333
8	48891413	48896594	5182
8	49510971	49523645	12675
8	49561037	49562511	1475
8	49681822	49694686	12865
8	49732079	49733553	1475
8	50759868	50761604	1737
8	50869540	50871882	2343
8	51922809	51960053	37245
8	52067809	52075888	8080
8	52075989	52086296	10308
8	52174039	52180698	6660
8	52236457	52263851	27395
8	54079085	54080331	1247
8	54430500	54443412	12913
8	55393113	55403339	10227
8	56073588	56074816	1229
8	56332286	56334858	2573
8	57140586	57201832	61247
8	57225586	57264881	39296
8	57376665	57396729	20065
8	57402623	57404017	1395
8	57417834	57419053	1220
8	57419369	57424114	4746
8	57440582	57448949	8368
8	57465041	57468029	2989
8	57517665	57531141	13477
8	57872586	57874607	2022
8	58970045	58972731	2687
8	58984360	58992805	8446
8	59000632	59005226	4595
8	59008439	59009883	1445
8	59028955	59030040	1086
8	70268220	70270468	2249
8	70294794	70296319	1526
8	70555437	70615748	60312
8	70649437	70704002	54566
8	70754638	70789968	35331
8	70873638	70935818	62181
8	71361076	71362371	1296
8	75585317	75587274	1958
8	76598702	76600778	2077
[truncated: 678 more rows]

## Sheet: S3.3
Table S3.3	SD regions of equine genome combining results of WGAC and WSSD
Chr.	start	end	length
1	24982	27635	2654
1	29002	80652	51651
1	188002	207128	19127
1	754002	765071	11070
1	2580002	2592568	12567
1	2779002	2795392	16391
1	2974002	2985440	11439
1	4963002	4981150	18149
1	4992002	5002192	10191
1	5316002	5336024	20023
1	5408002	5422679	14678
1	5442002	5452130	10129
1	7938002	7948113	10112
1	8049899	8051147	1249
1	8306002	8329186	23185
1	10159002	10310913	151912
1	10338002	10433299	95298
1	20608002	20622341	14340
1	21611002	21771838	160837
1	25569002	25590551	21550
1	26242002	26253132	11131
1	27020235	27021634	1400
1	27681002	27693694	12693
1	27780002	27790161	10160
1	27886002	27908982	22981
1	28179002	28204064	25063
1	31639405	31641803	2399
1	33991002	34011221	20220
1	34523322	34524973	1652
1	34597077	34606500	9424
1	34645002	34659779	14778
1	36450134	36458197	8064
1	38523482	38531526	8045
1	38891002	38947754	56753
1	38953186	38972751	19566
1	39016847	39019969	3123
1	39047082	39048900	1819
1	40514074	40515126	1053
1	40965997	40968285	2289
1	40972412	40974702	2291
1	44001002	44586021	585020
1	51384002	51399309	15308
1	52488633	52489711	1079
1	52572381	52573721	1341
1	53852206	53853784	1579
1	55834002	55844077	10076
1	57337002	57365816	28815
1	58083002	58095163	12162
1	58527002	58539388	12387
1	58757002	58767101	10100
1	59029002	59044840	15839
1	59359002	59371761	12760
1	59748971	59750534	1564
1	59980002	59990357	10356
1	62609678	62613393	3716
1	62973002	62989104	16103
1	64817002	64827591	10590
1	64867002	64879159	12158
1	66787002	66811092	24091
1	66954782	66955855	1074
1	66962835	66963844	1010
1	67008284	67031066	22783
1	67042284	67148282	105999
1	68112284	68123704	11421
1	69162284	69186734	24451
1	69364284	69377351	13068
1	69736284	69750792	14509
1	69867284	69893241	25958
1	70629284	70641078	11795
1	71377685	71379117	1433
1	71766284	71784673	18390
1	71887658	71890383	2726
1	71905512	71908256	2745
1	78059284	78069401	10118
1	80084284	80248534	164251
1	82216175	82218427	2253
1	82919236	82921036	1801
1	82937425	82941399	3975
1	82953678	82954851	1174
1	82956284	82984467	28184
1	83001774	83005153	3380
1	83012237	83025604	13368
1	83031284	83067786	36503
1	83083500	83086987	3488
1	83087499	83139441	51943
1	83140519	83147551	7033
1	83222284	83233652	11369
1	83338284	83351656	13373
1	83452684	83454123	1440
1	83496824	83499575	2752
1	84347865	84349572	1708
1	88973284	88996595	23312
1	89059284	89180974	121691
1	89942284	89964652	22369
1	90280284	90292346	12063
1	90783284	90800079	16796
1	90834680	90838448	3769
1	90843284	90863374	20091
1	90863505	90865917	2413
1	92156284	92169365	13082
1	93508284	93605429	97146
1	93617284	93640447	23164
1	93643094	93645478	2385
1	93647597	93649777	2181
1	93652026	93653740	1715
1	93818810	93824949	6140
1	97411092	97412881	1790
1	98790427	98792821	2395
1	99694284	99716598	22315
1	104000118	104002566	2449
1	104328284	104345383	17100
1	106112284	106124245	11962
1	106838284	106851243	12960
1	110068284	110095021	26738
1	110240284	110277412	37129
1	110479284	110501347	22064
1	114022003	114107695	85693
1	114161284	114287512	126229
1	114297806	114300188	2383
1	118766386	118767937	1552
1	119233865	119239482	5618
1	122780284	122791311	11028
1	125564284	125574327	10044
1	127139769	127141469	1701
1	127409926	127411344	1419
1	128079284	128090421	11138
1	128217284	128233883	16600
1	128902885	128903952	1068
1	129737626	129739331	1706
1	131164284	131177751	13468
1	132486284	132498513	12230
1	136474284	136487148	12865
1	137381284	137392416	11133
1	138997284	139014957	17674
1	144288294	144289606	1313
1	144309284	144321637	12354
1	144678116	144679188	1073
1	145127284	145594981	467698
1	145836284	145867926	31643
1	146431284	146442946	11663
1	147383071	147384305	1235
1	147514231	147515286	1056
1	147694284	147707486	13203
1	154669284	154679332	10049
1	154766284	154817691	51408
1	154902284	154945381	43098
1	155196272	155197299	1028
1	155375839	155376886	1048
1	155394499	155395541	1043
1	155454284	155467585	13302
1	155701284	155721436	20153
1	155851284	155875445	24162
1	155936284	155950059	13776
1	156079284	156097974	18691
1	156118284	156162434	44151
1	156177284	156205508	28225
1	156427492	156428525	1034
1	156554960	156556376	1417
1	156909236	156919633	10398
1	157262284	157314440	52157
1	157337284	157358339	21056
1	157385284	157437278	51995
1	157599284	157619693	20410
1	157660203	157689130	28928
1	157754235	157761810	7576
1	157763356	157772168	8813
1	157791284	157828436	37153
1	157844651	157858550	13900
1	157869284	157883364	14081
1	158616284	158641133	24850
1	158660284	158705618	45335
1	158751284	159245495	494212
1	159261284	159288998	27715
1	159328284	159413341	85058
1	159509284	159551559	42276
1	159643284	159666841	23558
1	159682888	159684336	1449
1	159831284	159882461	51178
1	159911284	159963163	51880
1	160068284	160085924	17641
1	160094284	160104347	10064
1	160121284	160139505	18222
1	160190284	160215761	25478
1	160223284	160241855	18572
1	160873284	160971960	98677
1	161476284	161490322	14039
1	161507284	161521412	14129
1	162078284	162091301	13018
1	162397284	162450636	53353
1	162452514	163327543	875030
1	165706515	165729645	23131
1	166755923	166757292	1370
1	171378105	171418162	40058
1	171432260	171433919	1660
1	171436794	171470179	33386
1	171569515	171590141	20627
1	171680480	171681624	1145
10	93002	103468	10467
10	1424002	1435769	11768
10	1939002	1952139	13138
10	2149002	2163077	14076
10	2619002	2633146	14145
10	3376002	3389211	13210
10	3459002	3469262	10261
10	4542002	4568070	26069
10	5210007	5230571	20565
10	6757747	6764451	6705
10	6780042	6788331	8290
10	6823222	6830701	7480
10	7459002	7476503	17502
10	7862002	7901055	39054
10	7919999	7963258	43260
10	8100108	8121768	21661
10	9747243	9769832	22590
10	9777242	9788207	10966
10	11158110	11160377	2268
10	11173002	11184235	11234
10	11313465	11316166	2702
10	11327716	11334644	6929
10	11334764	11337491	2728
10	11352508	11359413	6906
10	11976002	12323461	347460
10	12353002	12431640	78639
10	12438002	12616130	178129
10	12643002	12656611	13610
10	12688002	12778579	90578
10	12799002	13398164	599163
10	13409568	13412399	2832
10	13872002	14221422	349421
10	14257002	14402664	145663
10	15040002	15055123	15122
10	15479671	15482171	2501
10	15486002	15585999	99998
10	16088237	16090549	2313
10	16444057	16536588	92532
10	16538562	16605457	66896
10	16816054	16821173	5120
10	16827848	16832464	4617
10	17287002	17305226	18225
10	17391609	17393473	1865
10	17778002	17790394	12393
10	17853002	18007913	154912
10	18718002	18728677	10676
10	20287934	20362121	74188
10	20503860	20505230	1371
10	20626002	20636899	10898
10	20668098	20673723	5626
10	20718002	20729697	11696
10	20767002	20800000	32999
10	20959871	20992181	32311
10	21032685	21037774	5090
10	21039478	21063139	23662
10	21089002	21124428	35427
10	21165862	21171433	5572
10	21228002	21240382	12381
10	21317867	21337295	19429
10	21395446	21421299	25854
10	21433906	21445383	11478
10	21447259	21460414	13156
10	21488566	21490118	1553
10	21491160	21496225	5066
10	21497182	21499722	2541
10	21816220	21817628	1409
10	21909002	21995345	86344
10	22775002	22982000	206999
10	23092935	23094116	1182
10	23095438	23096602	1165
10	23122429	23123618	1190
10	23250002	24234615	984614
10	24400124	24402587	2464
10	24402862	24405345	2484
10	24832002	24842065	10064
10	24869002	24882908	13907
10	25586002	25604976	18975
10	26189980	26196538	6559
10	26199152	26211897	12746
10	26230008	26234754	4747
10	26241744	26254727	12984
10	26699706	26703554	3849
10	26718002	26753274	35273
10	26760002	26814375	54374
10	26819941	26832597	12657
10	26925333	26928464	3132
10	27089903	27097644	7742
10	27118801	27122193	3393
10	27130795	27158295	27501
10	27170002	27197619	27618
10	27235002	27291025	56024
10	27326002	27347023	21022
10	27356862	27381235	24374
10	27474002	27562155	88154
10	28072730	28075711	2982
10	28219082	28221800	2719
10	28234408	28236743	2336
10	28284083	28601131	317049
10	36015083	36034589	19507
10	38558083	38569101	11019
10	47117835	47119836	2002
10	54333083	54350034	16952
10	56252083	56264253	12171
10	57795083	58332380	537298
10	59078083	59092166	14084
10	60425793	60427004	1212
10	60751694	60775921	24228
10	61276083	61290916	14834
10	65185694	65252350	66657
10	70512083	70525215	13133
10	77751083	77830512	79430
10	77843511	77847835	4325
10	77848681	77856155	7475
10	77872433	77875016	2584
10	77875632	77989323	113692
10	78019872	78025347	5476
10	78030596	78036587	5992
10	78045083	78533216	488134
10	78652083	78730257	78175
10	78756083	78799542	43460
10	81768083	81780386	12304
10	82744083	82755262	11180
10	83536083	83546221	10139
11	15002	25490	10489
11	560260	561330	1071
11	830248	831407	1160
11	844002	856538	12537
11	971002	987109	16108
11	1537535	1547781	10247
11	3802575	3803663	1089
11	6448535	6459752	11218
11	6682535	6692657	10123
11	7422535	7433873	11339
11	8365535	8379668	14134
11	8394535	8406556	12022
11	8673535	8683976	10442
11	9496535	9507898	11364
11	12122535	12141720	19186
11	12265535	12286103	20569
11	12711535	12725900	14366
11	14120977	14122724	1748
11	15676535	15686803	10269
11	16792546	16795516	2971
11	18460535	18475625	15091
11	18611535	18625594	14060
11	19055593	19058207	2615
11	19352535	19367887	15353
11	19928535	19998308	69774
11	20196535	20211745	15211
11	20222535	20248683	26149
11	20767535	20782623	15089
11	20938535	20950923	12389
11	21248535	21260933	12399
11	21334535	21374571	40037
11	21449866	21451225	1360
11	21486972	21488459	1488
11	21532535	21576556	44022
11	21602396	21604340	1945
11	21793269	21794821	1553
11	21796535	21846476	49942
11	22453535	22464929	11395
11	26076326	26078326	2001
11	30133535	30152072	18538
11	30346535	30434680	88146
11	30459262	30466156	6895
11	31302938	31326927	23990
11	31346554	31370498	23945
11	31759535	31770335	10801
11	31873535	31886182	12648
11	31920535	31934554	14020
11	31963535	31974079	10545
11	32879535	32893810	14276
11	33435535	33446710	11176
11	34823242	34824409	1168
11	35773431	35775141	1711
11	36982330	36988043	5714
11	37059701	37061181	1481
11	37067406	37073714	6309
11	37114593	37116074	1482
11	37118454	37130192	11739
11	37927535	37939621	12087
11	38576535	38596767	20233
11	41511535	41926348	414814
11	43245029	43246315	1287
11	50099528	50109451	9924
11	50109544	50126898	17355
11	52669535	52681645	12111
11	52798535	52811581	13047
11	52837535	52849775	12241
11	52864535	52876116	11582
11	52917535	52937022	19488
11	52976535	53010710	34176
11	53017535	53027721	10187
11	53090535	53107733	17199
11	55815535	55828289	12755
11	58251407	58253122	1716
11	58357535	58367995	10461
11	58868535	58895292	26758
11	59108535	59136533	27999
11	59444674	59446446	1773
11	59621535	59633552	12018
11	60507264	60508378	1115
11	60668253	60671363	3111
11	60711535	60738105	26571
11	60754535	60807259	52725
11	60889535	60901667	12133
11	61266535	61305896	39362
12	1036002	1047208	11207
12	1380002	1400552	20551
12	1858892	1871022	12131
12	2555892	2605760	49869
12	2899892	2917771	17880
12	3303034	3317832	14799
12	3345021	3353788	8768
12	3354331	3358841	4511
12	3380892	3419412	38521
12	4531892	4554753	22862
12	9480892	9491372	10481
12	10523892	10535069	11178
12	11526892	11537458	10567
12	11643892	11654180	10289
12	12312905	12321829	8925
12	12395892	12547212	151321
12	12578892	12633309	54418
12	12683892	12914077	230186
12	13050892	13219813	168922
12	13260892	13300267	39376
12	13355892	13433057	77166
12	13477952	13517935	39984
12	13550180	13567185	17006
12	13575176	13612383	37208
12	13624892	13640332	15441
12	13757892	14178038	420147
12	14270982	14324036	53055
12	14372892	14388832	15941
12	14414892	14532072	117181
12	14580892	14626679	45788
12	14699892	14937498	237607
12	14973533	15204740	231208
12	15314533	15333832	19300
12	15413434	15433306	19873
12	15609533	15619626	10094
12	15627533	15673828	46296
12	16280533	16290669	10137
12	16332533	16362670	30138
12	16520533	16571626	51094
12	16581533	16598928	17396
12	17120517	17486771	366255
12	19309533	19428570	119038
12	19438821	19578116	139296
12	20066822	20089922	23101
12	20102822	20179547	76726
12	20913822	21282200	368379
12	22083822	22095856	12035
12	22146822	22158441	11620
12	22174822	22196926	22105
12	22207316	22283588	76273
12	22330822	22379302	48481
12	22391822	22440810	48989
12	22465822	22491259	25438
12	22582822	22605991	23170
12	22618822	22642156	23335
12	22701106	22781516	80411
12	22822822	22833088	10267
12	23445822	23472787	26966
12	23766822	23945603	178782
12	24641822	25103348	461527
12	25473822	25611457	137636
12	27837822	27850071	12250
12	28276822	28290333	13512
12	29168822	29294934	126113
12	29699822	29711935	12114
12	29887822	29901174	13353
12	30064822	30305007	240186
12	30444822	31118378	673557
12	31360822	31416744	55923
12	31612822	31689721	76900
12	31729822	31749674	19853
12	32180822	32277374	96553
12	32279024	32281085	2062
12	32343822	32358862	15041
12	32746822	32767559	20738
12	32922544	32983326	60783
13	2	132223	132222
13	900002	913383	13382
13	1646924	1648732	1809
13	2098002	2137731	39730
13	2138604	2139810	1207
13	3221690	3226286	4597
13	3297002	3307459	10458
13	4519624	4522742	3119
13	4615002	4625161	10160
13	5035002	5055303	20302
13	6543002	6554294	11293
13	6741400	6776444	35045
13	6777321	6778661	1341
13	6992516	7091584	99069
13	7132400	7168473	36074
13	7212400	7294207	81808
13	7563400	7585915	22516
13	7612400	7677543	65144
13	7726400	7800523	74124
13	8113757	8115279	1523
13	8166084	8173194	7111
13	8181331	8189851	8521
13	8190635	8193097	2463
13	8195400	8216783	21384
13	8231860	8254196	22337
13	8266463	8268929	2467
13	8270059	8277932	7874
13	8283964	8306292	22329
13	8416791	8419078	2288
13	8419428	8427063	7636
13	8430615	8438794	8180
13	8846163	8850020	3858
13	8854175	8871982	17808
13	8873070	8875200	2131
13	8876046	8898595	22550
13	8928973	8930500	1528
13	8946701	8952879	6179
13	9832046	9842154	10109
13	12261060	12268718	7659
13	12275777	12357076	81300
13	12470347	12480015	9669
13	12482046	12530335	48290
13	12616337	12630091	13755
13	12655337	12685180	29844
13	12693662	12694988	1327
13	12700337	12712600	12264
13	15499337	15509519	10183
13	18696322	18714433	18112
13	18988322	18998378	10057
13	19395559	19397130	1572
13	20550030	20553086	3057
13	21522322	22156619	634298
13	22496322	22809026	312705
13	24815322	25023824	208503
13	25042322	25095486	53165
13	25096413	25101562	5150
13	25101607	25106599	4993
13	25106637	25109463	2827
13	25131322	25513031	381710
13	26678322	27004241	325920
13	30279322	30296579	17258
13	31983322	31999029	15708
13	35396241	35408447	12207
13	36136241	36190485	54245
13	36898241	36910199	11959
13	37668241	37687149	18909
13	39249241	39266348	17108
13	39383241	39449413	66173
13	39868146	39880319	12174
13	39887934	39899055	11122
13	39966241	39982504	16264
13	39996275	39998835	2561
13	40001241	40011656	10416
13	40028241	40039509	11269
13	40091241	40115733	24493
13	40344165	40345330	1166
13	40535241	40546331	11091
13	41003241	41013280	10040
13	41224241	41240970	16730
13	41295241	41305357	10117
13	42079241	42576578	497338
14	1	1166971	1166971
14	1241002	1251013	10012
14	1327671	1380921	53251
14	1416002	1451206	35205
14	1965002	1982110	17109
14	3464616	3466196	1581
14	3514000	3515589	1590
14	3541002	3583100	42099
14	3791002	3836008	45007
14	3850519	3852117	1599
14	4243179	4245107	1929
14	4790245	4791398	1154
14	5185002	5200681	15680
14	5674598	5675713	1116
14	10441002	10452523	11522
14	10866002	10876890	10889
14	12822002	12835433	13432
14	13405002	13417071	12070
14	16931002	16942744	11743
14	19567172	19569653	2482
14	23572002	23582130	10129
14	23951002	23977862	26861
14	27142077	27143131	1055
14	27163744	27164822	1079
14	28725770	28727608	1839
14	28779523	28781196	1674
14	29435002	29734391	299390
14	32405093	32408566	3474
14	33401002	33417360	16359
14	34070002	34639771	569770
14	35046485	35047904	1420
14	35552002	35650646	98645
14	35676002	35832047	156046
14	36032644	36033934	1291
14	36040389	36041636	1248
14	36046002	36080122	34121
14	36084002	36107141	23140
14	36115038	36116236	1199
14	37241050	37243039	1990
14	37501807	37503659	1853
14	37841694	37844044	2351
14	38253002	38266181	13180
14	40027002	40055120	28119
14	40134056	40135745	1690
14	40603002	40626089	23088
14	42659002	43629502	970501
14	50081002	50097614	16613
14	52280002	52300184	20183
14	52446002	52465679	19678
14	59466033	59467039	1007
14	62785002	62796232	11231
14	72357002	72367266	10265
14	72469002	72481678	12677
14	83323252	83324372	1121
14	88422002	88433086	11085
14	90293002	90303090	10089
14	91546002	91560217	14216
14	92762202	92784863	22662
14	92821002	92929651	108650
14	93178347	93208435	30089
14	93226867	93231977	5111
14	93293002	93305000	11999
14	93412002	93425164	13163
14	93441852	93445531	3680
14	93462659	93494118	31460
14	93820002	93832086	12085
15	122039	123061	1023
15	123077	124234	1158
15	145002	198783	53782
15	509410	511575	2166
15	561002	572173	11172
15	1174547	1176929	2383
15	1260374	1262816	2443
15	3173299	3175569	2271
15	3365947	3381353	15407
15	3387406	3605706	218301
15	4019796	4021998	2203
15	8615406	8631784	16379
15	11581286	11583271	1986
15	11589672	11591206	1535
15	12610157	12613528	3372
15	12614310	13680489	1066180
15	15450406	15467486	17081
15	15496406	15506438	10033
15	15750286	15793268	42983
15	16042406	16055663	13258
15	16158406	16168722	10317
15	16478582	16480046	1465
15	16621904	16633900	11997
15	16651453	16664373	12921
15	16718406	16751197	32792
15	16933406	16958570	25165
15	17009406	17024669	15264
15	18877771	18883257	5487
15	23888406	23916701	28296
15	24196120	24198235	2116
15	24339406	24354627	15222
15	24598422	24622765	24344
15	28864406	28933787	69382
15	29258406	29326284	67879
15	29343406	29364811	21406
15	32597090	32598476	1387
15	37244406	37267540	23135
15	38759406	38771810	12405
15	45756406	45766558	10153
15	47758406	48274699	516294
15	51964406	51975705	11300
15	59984406	59998568	14163
15	65055058	65062745	7688
15	65089564	65106949	17386
15	65117406	65307454	190049
15	65346406	65470794	124389
15	66372406	66382792	10387
15	68052406	68063954	11549
15	68851406	68867561	16156
15	70732436	70734420	1985
15	71214878	71216675	1798
15	74348406	74359019	10614
15	74540406	74553543	13138
15	88695406	88709700	14295
15	90084406	90095024	10619
15	90330406	90348544	18139
15	90364406	90374562	10157
15	90449406	90463435	14030
15	90991406	91003494	12089
16	1413903	1455674	41772
16	2127002	2151240	24239
16	2760002	2839558	79557
16	2852002	2864835	12834
16	3261220	3289728	28509
16	3302863	3304810	1948
16	3305426	3308389	2964
16	3316390	3324657	8268
16	4708391	4710573	2183
16	4749377	4751503	2127
16	5723340	5726215	2876
16	7908002	7921564	13563
16	18601002	18613491	12490
16	21025002	21036744	11743
16	21989002	22003026	14025
16	23180222	23181353	1132
16	24753059	24767403	14345
16	32577059	32587224	10166
16	35558059	35572106	14048
16	35797059	35832591	35533
16	36955059	36976258	21200
16	37284059	37295154	11096
16	37526059	37540429	14371
16	37823059	37839439	16381
16	38016059	38027724	11666
16	38696059	38771279	75221
16	38777031	38778194	1164
16	38783059	38796397	13339
16	39286059	39301598	15540
16	39888059	39901390	13332
16	40023577	40024716	1140
16	40034869	40035984	1116
16	40395049	40396843	1795
16	40587059	40598910	11852
16	40654059	40664218	10160
16	41166059	41177137	11079
16	41459537	41460611	1075
16	41861807	41867091	5285
16	41912380	41916761	4382
16	46908961	46911288	2328
16	47099059	47111565	12507
16	47909059	47921682	12624
16	48272059	48282290	10232
16	51278208	51281124	2917
16	51490445	51491601	1157
16	53289198	53318366	29169
16	53319766	53329813	10048
16	53647059	53659121	12063
16	56563059	56573385	10327
16	56777059	56793575	16517
16	62897059	62908280	11222
16	64587059	64600498	13440
16	68119059	68140476	21418
16	68341615	68342878	1264
16	69197495	69199840	2346
16	69274860	69275957	1098
16	69314517	69315624	1108
16	74161059	74179589	18531
16	76866597	76868988	2392
16	76971059	76983619	12561
16	80491059	80504221	13163
16	81204881	81206060	1180
17	2	22952	22951
17	28002	41368	13367
17	67646	109347	41702
17	688378	690332	1955
17	785262	786688	1427
17	2252076	2255195	3120
17	5095002	5111813	16812
17	6813307	6814760	1454
17	7093002	7105262	12261
17	7823002	7887829	64828
17	9294002	9866423	572422
17	10897486	10904168	6683
17	12186002	12198326	12325
17	15474002	15512284	38283
17	17751226	17804339	53114
17	18800227	19066356	266130
17	19373175	19376647	3473
17	19971374	19974601	3228
17	21256198	21258078	1881
17	24494227	24505615	11389
17	25005227	25017822	12596
17	25138437	25141332	2896
17	26152227	26168746	16520
17	27352197	27353372	1176
17	28846056	28848515	2460
17	28910668	28913124	2457
17	31289227	31325567	36341
17	35390158	35391557	1400
17	37163227	37173870	10644
17	46239818	46241882	2065
17	60949127	60955794	6668
17	65237227	65257798	20572
17	65259882	65261500	1619
17	76831227	76863488	32262
17	77980227	77991537	11311
17	78215774	78218917	3144
17	79427227	79933917	506691
17	80315227	80326764	11538
18	2	96076	96075
18	121580	123250	1671
18	124002	160080	36079
18	634360	636687	2328
18	743826	745414	1589
18	1731211	1752730	21520
18	3253002	3286413	33412
18	3381087	3383117	2031
18	3385793	3387910	2118
18	3388002	3478319	90318
18	3577284	3579469	2186
18	3739002	3751891	12890
18	3927002	3954678	27677
18	4080002	4094056	14055
18	4494886	4496155	1270
18	4577739	4580897	3159
18	6133002	6144031	11030
18	6655002	6666129	11128
18	8991002	9081471	90470
18	9085904	9095412	9509
18	9421750	9423852	2103
18	9480446	9483025	2580
18	9497351	9498699	1349
18	9506454	10109774	603321
18	10496002	10509329	13328
18	10509456	10512567	3112
18	10516288	10523917	7630
18	11426002	11528516	102515
18	11539263	11569617	30355
18	12883002	13404464	521463
18	14407266	14408280	1015
18	16726002	16737875	11874
18	19660720	19663050	2331
18	25949002	25973446	24445
18	31854002	31866404	12403
18	33345002	33554244	209243
18	33698415	33719196	20782
18	33739002	33752590	13589
18	34522002	34532112	10111
18	35985002	35996654	11653
18	53261002	53293739	32738
18	68311002	68321240	10239
18	70277668	70280629	2962
18	71685002	71698441	13440
18	73102002	73116210	14209
18	75347412	75893229	545818
18	77099002	77135387	36386
18	79513002	79525166	12165
18	80202002	80218399	16398
18	81210002	81221346	11345
18	81857002	81868254	11253
19	1	28783	28783
19	37002	56673	19672
19	1270903	1272824	1922
19	2259002	2585485	326484
19	2616229	2628748	12520
19	2900002	2931000	30999
19	3092455	3093525	1071
19	4739002	5115984	376983
19	5131180	5140905	9726
19	8260002	8299303	39302
19	8652002	8665634	13633
19	10418192	10419935	1744
19	21616478	21619778	3301
19	21630781	21631941	1161
19	22749627	22861126	111500
19	22861128	22863318	2191
19	24819272	24820440	1169
19	24824114	24826935	2822
19	25603002	25615643	12642
19	33408002	33435506	27505
19	34802002	34815245	13244
19	35088002	35098560	10559
19	35198002	35208096	10095
19	39374002	39390294	16293
19	40139002	40151392	12391
19	40216983	40218040	1058
19	40224086	40225155	1070
19	44940002	44955177	15176
19	45273002	45284177	11176
19	45585002	45595202	10201
19	47572002	47591445	19444
19	55549002	55559152	10151
19	56586002	56602621	16620
19	56620002	56635265	15264
19	56661002	56684384	23383
19	56730002	56772332	42331
19	56812222	56821922	9701
19	57387022	57389757	2736
19	58925089	58927546	2458
19	59663980	59665684	1705
2	2	120236	120235
2	173383	184643	11261
2	197479	200718	3240
2	202170	207333	5164
2	241709	253401	11693
2	257664	259803	2140
2	1233002	1246173	13172
2	1847002	1860574	13573
2	2031002	2044514	13513
2	2865002	2876374	11373
2	3699651	3702722	3072
2	4506827	4509616	2790
2	5299002	5310810	11809
2	6819332	6821378	2047
2	6901896	6904418	2523
2	8059266	8060739	1474
2	10476002	10517458	41457
2	11348312	11353706	5395
2	11372162	11373369	1208
2	11390089	11820299	430211
2	12155002	12198830	43829
2	12912002	12924129	12128
2	17419002	17433071	14070
2	18244185	18246293	2109
2	18247927	18259487	11561
2	18260750	18261879	1130
2	18277002	18302415	25414
2	18448590	18449754	1165
2	18484002	18515210	31209
2	19196002	19206327	10326
2	19302296	19304368	2073
2	19306451	19309299	2849
2	19873002	19884023	11022
2	25778770	25781636	2867
2	25787462	25791096	3635
2	25815825	25817476	1652
2	25826935	25828171	1237
2	25864169	25865465	1297
2	25982940	25984430	1491
2	26084712	26085766	1055
2	26094161	26095392	1232
2	26115256	26128462	13207
2	26152607	26156573	3967
2	26271112	26273219	2108
2	26464221	26467547	3327
2	26487791	26489717	1927
2	26521743	26522826	1084
2	26577292	26578838	1547
2	26603636	26605697	2062
2	26689564	26690889	1326
2	26715793	26717069	1277
2	26727868	26729615	1748
2	26748358	26750946	2589
2	26753229	26754453	1225
2	26754484	26756922	2439
2	31060592	31063086	2495
2	34365002	34376560	11559
2	34699002	34731862	32861
2	35602802	35614205	11404
2	36232802	36249193	16392
2	37215802	37225893	10092
2	45391802	45404297	12496
2	47306802	47470039	163238
2	47803802	47815018	11217
2	48775306	48972177	196872
2	49492306	49504587	12282
2	50008306	50034106	25801
2	50618306	50633545	15240
2	51844306	51882010	37705
2	51931149	51934055	2907
2	69465678	69467682	2005
2	73394306	73603291	208986
2	73604293	73799393	195101
2	80452187	80453404	1218
2	80701293	80713923	12631
2	80733293	80748687	15395
2	107259207	107260999	1793
2	107799293	107850017	50725
2	107912238	107915944	3707
2	107973293	108104373	131081
2	109579229	109580345	1117
2	110513380	110514691	1312
2	113587790	113589598	1809
2	119486293	119507391	21099
20	374812	528706	153895
20	657280	697144	39865
20	1257002	1271331	14330
20	1454002	1470570	16569
20	4154002	4166129	12128
20	4326884	4330403	3520
20	4921719	4922975	1257
20	5405150	5409003	3854
20	7520461	7521535	1075
20	7718707	7719791	1085
20	12905002	12920193	15192
20	13758002	13768019	10018
20	14796002	14806093	10092
20	14888615	14889872	1258
20	15159002	15169142	10141
20	22094002	22104194	10193
20	23115002	23146492	31491
20	23931002	23960074	29073
20	24082002	24124075	42074
20	24141002	24166070	25069
20	24227152	24231006	3855
20	24244002	24261485	17484
20	24275352	24279188	3837
20	24295355	24363908	68554
20	24453809	24477719	23911
20	24488002	24576131	88130
20	24778002	24802453	24452
20	24818002	24843289	25288
20	24927384	24952843	25460
20	25011034	25020992	9959
20	25078558	25104224	25667
20	25171944	25182132	10189
20	25215002	25238072	23071
20	25330002	25355055	25054
20	25357072	25362337	5266
20	25362439	25409778	47340
20	25410941	25419231	8291
20	25427436	25432804	5369
20	25433002	25444105	11104
20	25494002	25504240	10239
20	25754002	25798284	44283
20	25813351	25826213	12863
20	26068002	26080377	12376
20	26104002	26122099	18098
20	26289002	26325162	36161
20	26345002	26373414	28413
20	26382907	26390654	7748
20	26391685	26397950	6266
20	26417002	26475484	58483
20	26726885	26729351	2467
20	26838736	26841232	2497
20	27177395	27189141	11747
20	27193002	27206237	13236
20	27461002	27504456	43455
20	27644552	27646509	1958
20	27710707	27712707	2001
20	28089002	28139176	50175
20	28710509	28711790	1282
20	28728877	28730143	1267
20	28966514	29114691	148178
20	29150756	29166323	15568
20	29297002	29490163	193162
20	29808002	29824447	16446
20	30159002	30364342	205341
20	30430002	30443285	13284
20	30476002	30493282	17281
20	30545002	31324303	779302
20	31725812	31740180	14369
20	32021941	32023300	1360
20	32161002	32590025	429024
20	32686002	32723393	37392
20	32742002	32754150	12149
20	32785002	32806535	21534
20	32820002	32839842	19841
20	32886002	32916343	30342
20	32977002	33080119	103118
20	33101002	33136262	35261
20	34043002	34054564	11563
20	35177002	35188498	11497
20	37048002	37062106	14105
20	37847387	37849732	2346
20	37898002	37912046	14045
20	40156002	40167594	11593
20	40642002	40820129	178128
20	40839002	41195229	356228
20	43393002	43405054	12053
20	43506002	43516019	10018
20	44358002	44380301	22300
20	50340002	50535458	195457
20	56605822	56607247	1426
20	62078495	62079869	1375
20	63982002	64156068	174067
21	1	157557	157557
21	177002	242860	65859
21	536002	546264	10263
21	744002	1378897	634896
21	1699002	1712535	13534
21	2864740	2866157	1418
21	3121002	3132061	11060
21	3874002	3884296	10295
21	4272342	4379179	106838
21	7512503	7513541	1039
21	9793364	9794385	1022
21	10035982	10037275	1294
21	10037406	10041919	4514
21	10791342	10898347	107006
21	11285342	11295583	10242
21	11502342	11513462	11121
21	12125342	12174517	49176
21	15459342	16163423	704082
21	23572342	23601762	29421
21	24205885	24206931	1047
21	26431342	26441491	10150
21	27406342	27425356	19015
21	28580247	28581798	1552
21	29165342	29187486	22145
21	30713507	30714660	1154
21	31695342	31746434	51093
21	31817342	31846061	28720
21	37691068	37695994	4927
21	47307342	47355952	48611
21	50407815	50409461	1647
21	50419271	50421481	2211
21	50553825	50555257	1433
21	50652342	50662564	10223
21	51121703	51123596	1894
21	51252619	51254836	2218
21	51267456	51269036	1581
21	51418337	51419471	1135
21	52632342	52648492	16151
21	52742342	52759522	17181
21	53435342	53467096	31755
21	53585342	53596591	11250
21	55147342	55158465	11124
21	55752342	55768471	16130
21	56324342	56346407	22066
21	57188342	57199428	11087
22	1	25305	25305
22	385893	388072	2180
22	533002	727356	194355
22	1118002	1130039	12038
22	1183107	1185557	2451
22	1616137	1617375	1239
22	2019002	2032134	13133
22	2336002	2360082	24081
22	3066968	3072220	5253
22	3321002	3333160	12159
22	3783586	3784721	1136
22	7610002	7621284	11283
22	11745002	11759541	14540
22	14257955	14259536	1582
22	20689778	20693253	3476
22	20825002	20892158	67157
22	20966002	21034116	68115
22	22252002	22264157	12156
22	23345002	23355044	10043
22	23894002	24293432	399431
22	25077002	25124640	47639
22	25173387	25199998	26612
22	25224804	25257818	33015
22	25950002	26468291	518290
22	29677002	29689290	12289
22	31702002	31721072	19071
22	33236002	33246666	10665
22	33692002	33702314	10313
22	34056002	34076717	20716
22	34477593	34483757	6165
22	34508053	34522254	14202
22	34650630	34675124	24495
22	35994002	36013036	19035
22	36429361	36432782	3422
22	36453002	36464138	11137
22	36480626	36482695	2070
22	36527763	36569699	41937
22	36703185	36707459	4275
22	36710597	36713487	2891
22	36714263	36715366	1104
22	36719749	36721709	1961
22	36814002	36859484	45483
22	36897011	36898491	1481
22	36899002	36928347	29346
22	36966384	36968443	2060
22	36972493	36973549	1057
22	36974234	36976747	2514
22	36984002	36999087	15086
22	37621002	37641745	20744
22	38195933	38197690	1758
22	38583870	38600991	17122
22	42886870	42897052	10183
22	43939614	43941262	1649
22	44100870	44115634	14765
22	45623870	45635018	11149
22	45679870	45691868	11999
22	45973870	45984945	11076
22	46283870	46295494	11625
22	47157870	47171106	13237
22	47395870	47410023	14154
22	47690870	47715938	25069
22	48080870	48094083	13214
22	49009870	49026169	16300
22	49344870	49356013	11144
22	49459870	49470964	11095
23	2	293664	293663
23	362175	363650	1476
23	496002	577417	81416
23	1027002	1060988	33987
23	1164933	1178301	13369
23	2314002	2325175	11174
23	2646963	2648194	1232
23	5531002	6440388	909387
23	6939087	8798650	1859564
23	8842002	8962432	120431
23	9318002	9489408	171407
23	9965002	9982138	17137
23	10337002	10375008	38007
23	10402002	10458575	56574
23	10785002	10796268	11267
23	11655756	11667350	11595
23	13518420	13583056	64637
23	13760656	13765582	4927
23	13766156	13767807	1652
23	15006523	15010313	3791
23	15016445	15022100	5656
23	15081790	15110197	28408
23	15347451	15380411	32961
23	16257002	16500743	243742
23	17985362	17986575	1214
23	17996002	18129530	133529
23	19038002	19064703	26702
23	20725002	20737258	12257
23	21182184	21190024	7841
23	21581532	21583365	1834
23	21601002	21619575	18574
23	22545258	22546357	1100
23	24380002	24397057	17056
23	24405002	24421158	16157
23	24591002	24617406	26405
23	27487002	27607062	120061
23	28290795	28291874	1080
23	32863605	32865274	1670
23	37108879	37111689	2811
23	40097259	40131129	33871
23	40150002	40204299	54298
23	40239002	40291069	52068
23	40302002	40324283	22282
23	40342002	40354419	12418
23	40364390	40365440	1051
23	40648002	40740242	92241
23	40762979	40764589	1611
23	40777329	40940171	162843
23	44590002	44602124	12123
23	49770002	49782193	12192
23	50618129	50666568	48440
23	50702145	50774358	72214
23	50985002	51002152	17151
23	51641002	51658842	17841
23	53009002	53020180	11179
23	54099002	54123164	24163
23	54611002	54626029	15028
24	2	1028463	1028462
24	1357968	1359250	1283
24	1673730	1675302	1573
24	1861002	2382182	521181
24	2988002	3003166	15165
24	3355444	3428438	72995
24	3464002	3475096	11095
24	3498887	3502993	4107
24	11242002	11254081	12080
24	12870002	12884649	14648
24	15943215	15944713	1499
24	16177002	16194554	17553
24	16220681	16222182	1502
24	16456880	16714187	257308
24	18707002	18717055	10054
24	19227813	19229802	1990
24	19230002	19346223	116222
24	20911606	21221212	309607
24	23576002	23586401	10400
24	23750002	23760320	10319
24	26956002	26974091	18090
24	32795002	32806044	11043
24	34566002	34578522	12521
24	37021002	37080478	59477
24	38317002	38403973	86972
24	38536002	38552073	16072
24	41044002	41537387	493386
24	41605002	41616162	11161
24	42266002	42277223	11222
24	43716002	43726139	10138
24	43752002	43763000	10999
24	43952002	43967614	15613
24	44527002	44537064	10063
24	46478002	46500140	22139
25	1	63000	63000
25	70878	74355	3478
25	218069	231735	13667
25	238572	247169	8598
25	277002	306452	29451
25	394002	406048	12047
25	496002	512188	16187
25	831792	834810	3019
25	1172877	1270760	97884
25	1290326	1296440	6115
25	1315883	1355756	39874
25	1685002	1770441	85440
25	1786002	1821170	35169
25	1846604	1868765	22162
25	2016002	2031629	15628
25	2062002	2073852	11851
25	3039002	3057523	18522
25	3413858	3832089	418232
25	3850324	4018688	168365
25	4084002	4182117	98116
25	4194369	4198360	3992
25	4202002	4245585	43584
25	4262897	4284954	22058
25	4298910	4304117	5208
25	4353002	4452445	99444
25	4461012	4467301	6290
25	6038002	6051156	13155
25	8077353	8080316	2964
25	10148002	10160448	12447
25	10511002	10566342	55341
25	10737002	10757305	20304
25	10767002	10785249	18248
25	10807002	10825336	18335
25	10864002	10874185	10184
25	14760002	14770279	10278
25	15345002	15374079	29078
25	16583436	16586495	3060
25	16642433	16646000	3568
25	17556002	17731927	175926
25	17797002	18045990	248989
25	18311972	18313947	1976
25	19113002	19174689	61688
25	23986002	23997808	11807
25	26176002	26199549	23548
25	26453002	26463049	10048
25	26886002	26958370	72369
25	31299767	31342682	42916
25	31776002	31798097	22096
25	32010002	32481926	471925
25	32931002	32946070	15069
25	33780002	33790214	10213
25	33963002	33974471	11470
25	34140002	34150194	10193
25	34332002	34343143	11142
25	34772995	34774759	1765
25	34801155	34802257	1103
25	35399970	35401361	1392
25	35485090	35492620	7531
25	35541371	35548829	7459
25	36988002	37000103	12102
25	37205002	37215021	10020
25	38307455	38308859	1405
25	38617630	38652256	34627
25	38666547	38684467	17921
26	2	365000	364999
26	439328	579654	140327
26	613002	633582	20581
26	2493837	2495107	1271
26	9148490	9153862	5373
26	12843002	12855295	12294
26	14345648	14347895	2248
26	14549002	14560767	11766
26	14671002	14727978	56977
26	14771002	14854097	83096
26	16402002	16416685	14684
26	17301836	17303385	1550
26	24727345	24728536	1192
26	26737002	26747152	10151
26	27419002	27429163	10162
26	27514002	27531209	17208
26	27817002	27837109	20108
26	28702265	28713762	11498
26	28715624	28719970	4347
26	28755093	30710213	1955121
26	30809002	30819257	10256
26	31017002	31028850	11849
26	31067002	31078372	11371
26	31315002	31334437	19436
26	31484002	31510292	26291
26	31680361	31682310	1950
26	32266002	32280433	14432
26	32393002	32512981	119980
26	32546002	32561525	15524
26	32932002	32950844	18843
26	34063002	34076252	13251
26	34349555	34351189	1635
26	34364113	34368819	4707
26	34554002	34565443	11442
26	34886002	35464906	578905
26	37200002	37213844	13843
26	38036002	38047340	11339
26	38074002	38088156	14155
26	38370769	38388157	17389
26	38400674	38401699	1026
26	38416002	38463851	47850
26	38505470	38507983	2514
26	38510002	38534657	24656
26	38585002	38599952	14951
26	39043672	39045790	2119
26	39061846	39063446	1601
26	39071002	39083328	12327
26	39698002	39725168	27167
26	39730002	39801616	71615
26	39813002	39835017	22016
26	39978002	40017889	39888
26	40019051	40021479	2429
26	40031002	40116052	85051
27	2	205084	205083
27	299002	702470	403469
27	1950667	1952559	1893
27	2400001	2401232	1232
27	2550485	2552524	2040
27	3644002	3662240	18239
27	4184557	4185794	1238
27	5203427	5206615	3189
27	5209199	5210679	1481
27	5385192	5431669	46478
27	5465002	5525986	60985
27	5682870	5728866	45997
27	5822002	5913870	91869
27	5974648	5988124	13477
27	6011002	6021470	10469
27	6152752	6244827	92076
27	6543862	6605437	61576
27	6689518	6695186	5669
27	7764002	7775134	11133
27	13541970	13543317	1348
27	14355002	14368339	13338
27	14494002	14505164	11163
27	23566002	23580737	14736
27	23904002	23914425	10424
27	24105252	24109293	4042
27	26112527	26114472	1946
27	27807187	27809113	1927
27	32325131	32326215	1085
27	32985955	33015413	29459
27	33031671	33034733	3063
27	33035873	33049000	13128
27	33049888	33051420	1533
27	33086115	33087593	1479
27	33089963	33133573	43611
27	33250002	33260135	10134
27	33426002	33450310	24309
27	33530002	33543606	13605
27	33565364	33599343	33980
27	33604550	33622718	18169
27	33626334	33696676	70343
27	33769002	33986132	217131
27	39024002	39034140	10139
28	1	1318	1318
28	111244	114773	3530
28	130212	132240	2029
28	133475	134554	1080
28	146822	147920	1099
28	152243	153918	1676
28	154097	159131	5035
28	247476	278885	31410
28	288733	301401	12669
28	316002	348020	32019
28	2465002	2475084	10083
28	3186665	3187926	1262
28	15392444	15393818	1375
28	18835615	18837661	2047
28	19798927	19812249	13323
28	20105002	20116740	11739
28	27410002	27422580	12579
28	30447002	31268094	821093
28	31605002	31620157	15156
28	33571002	33584496	13495
28	33723002	33753486	30485
28	35414002	35424136	10135
28	35696868	35700085	3218
28	35898002	35935658	37657
28	35962002	35992229	30228
28	36733002	36743190	10189
28	37051672	37052694	1023
28	37891002	37902238	11237
28	38485002	38710372	225371
28	42306448	42318068	11621
28	44594448	44605639	11192
28	45593448	45607029	13582
28	45646809	45650069	3261
28	46172894	46176638	3745
29	1	1255064	1255064
29	1296002	1315238	19237
29	2471002	2481223	10222
29	4811773	4813749	1977
29	4929002	4957182	28181
29	5087002	5108891	21890
29	7778678	7799973	21296
29	8689620	8692645	3026
29	8739743	8741259	1517
29	8817002	8828618	11617
29	9782842	9785947	3106
29	9796408	9797519	1112
29	9806141	9809905	3765
29	9811053	9812165	1113
29	9843771	9853345	9575
29	9876462	9897538	21077
29	10859591	10869004	9414
29	10876587	10878087	1501
29	10930618	10933366	2749
29	10979581	10982842	3262
29	15823002	15834028	11027
29	18186002	18207260	21259
29	21113002	21129174	16173
29	21449013	21451603	2591
29	21483734	21486333	2600
29	25494551	25500424	5874
29	27999002	28015139	16138
29	28590002	28674252	84251
29	28674650	28676882	2233
29	28694002	28708662	14661
29	28778002	28790865	12864
29	28807002	28818415	11414
29	28864002	28941346	77345
29	29020002	29045314	25313
29	29152002	29169216	17215
29	29256002	29266467	10466
29	30368002	30378211	10210
29	30498002	30509023	11022
29	30966002	30978163	12162
29	31639883	31641709	1827
29	32160002	32171058	11057
29	33354002	33366102	12101
29	33443371	33445345	1975
29	33474963	33477044	2082
3	2	118391	118390
3	1095404	1096500	1097
3	2800002	2813208	13207
3	7513002	7524473	11472
3	7834002	8352979	518978
3	8695002	8705066	10065
3	9011002	9045268	34267
3	9531002	9541491	10490
3	13491002	13975042	484041
3	16715002	16726493	11492
3	18102002	18114120	12119
3	18179002	18199573	20572
3	18320002	18336019	16018
3	19094002	19108732	14731
3	19131002	19149395	18394
3	20009432	20010722	1291
3	21826002	21851207	25206
3	22007002	22023269	16268
3	22546714	22547970	1257
3	23388002	23404209	16208
3	23446002	23459221	13220
3	23474002	23488385	14384
3	23519002	23538199	19198
3	24367264	24368751	1488
3	25369933	25404539	34607
3	25689616	25717769	28154
3	29692853	29694145	1293
3	31034002	31053269	19268
3	31835002	31845151	10150
3	32079002	32089721	10720
3	33380002	33406632	26631
3	34075002	34089151	14150
3	34304002	34329108	25107
3	34498002	34515704	17703
3	35087694	35088825	1132
3	35722002	35740743	18742
3	35822002	35836118	14117
3	36097002	36130052	33051
3	36404002	36565118	161117
3	36592095	36778523	186429
3	37293340	37296438	3099
3	39508666	39511357	2692
3	39677095	39690359	13265
3	40031095	40189343	158249
3	41932500	41933581	1082
3	41981984	41983195	1212
3	42299095	42310623	11529
3	43521331	43522854	1524
3	43558095	43608337	50243
3	49156271	49157679	1409
3	50882095	50892217	10123
3	58938484	58944440	5957
3	58969523	58981332	11810
3	58990223	58994593	4371
3	59054065	59076161	22097
3	59924034	59929295	5262
3	64827853	64841232	13380
3	64873095	64886284	13190
3	65475095	65497376	22282
3	65567100	65593850	26751
3	65644095	65687288	43194
3	65829095	65851224	22130
3	65899095	66422846	523752
3	68077572	68078855	1284
3	69753037	69759747	6711
3	76367643	76368759	1117
3	88385640	88386671	1032
3	88420928	88421959	1032
3	91109950	91111487	1538
3	97902645	97903785	1141
3	98099095	98117010	17916
3	105221095	105237852	16758
3	105724241	105728358	4118
3	107365095	107489598	124504
3	112019948	112021086	1139
3	112032068	112033211	1144
3	113000095	113012673	12579
3	115157095	115167455	10361
3	116332095	116371866	39772
3	118318095	118332253	14159
3	118449095	118461124	12030
30	389	3789	3401
30	7825	18157	10333
30	26406	42357	15952
30	89558	97471	7914
30	616124	618032	1909
30	1465018	1466315	1298
30	4461827	4472979	11153
30	4502010	4527309	25300
30	4573131	4576556	3426
30	7188002	7202346	14345
30	7742002	7760135	18134
30	9729226	9746623	17398
30	10186226	10276326	90101
30	11121226	11133342	12117
30	12364226	12513631	149406
30	16501226	16518436	17211
30	22400669	22409229	8561
30	22412873	22420376	7504
30	24481894	24547483	65590
30	24598898	24661714	62817
30	24697816	24724896	27081
30	28080226	28100309	20084
30	28262226	28291770	29545
30	28304226	28327555	23330
30	28363226	28374477	11252
31	1918002	1929180	11179
31	2048396	2049531	1136
31	2097002	2109278	12277
31	2827002	2837042	10041
31	7183002	7212680	29679
31	7772002	7791313	19312
31	8519002	8534139	15138
31	8656002	8670128	14127
31	10051002	10074175	23174
31	10327002	10637974	310973
31	13894872	13897152	2281
31	16738942	16769028	30087
31	16772331	16777869	5539
31	16786083	16787423	1341
31	16792807	16794762	1956
31	16860984	16881484	20501
31	16900250	16901610	1361
31	16904942	16954115	49174
31	16956655	16958016	1362
31	16971157	16985500	14344
31	16990281	17005339	15059
31	18339942	18353443	13502
31	20844942	20858024	13083
31	21152942	21169306	16365
31	21994542	21995677	1136
4	5945002	5962170	17169
4	8756002	9819534	1063533
4	11144401	11147241	2841
4	11164643	11167530	2888
4	13519002	13532080	13079
4	15046002	15058025	12024
4	15390002	15400245	10244
4	17237002	17260006	23005
4	20512002	20522143	10142
4	24368995	24372382	3388
4	24840002	24851069	11068
4	24883002	24896428	13427
4	25038386	25043338	4953
4	25238002	25252232	14231
4	25338754	25343597	4844
4	25404002	25707646	303645
4	25708647	25746775	38129
4	25749187	25751912	2726
4	25752832	25754082	1251
4	25764098	25786120	22023
4	25794387	25795537	1151
4	25797143	25798783	1641
4	25812568	25823084	10517
4	25830647	25832446	1800
4	25859888	26035407	175520
4	26316648	26331144	14497
4	29616090	29620931	4842
4	29622066	29637131	15066
4	30853002	30854370	1369
4	31560698	31561892	1195
4	31873397	31874475	1079
4	34027648	35162039	1134392
4	35413034	35419137	6104
4	35768648	35779430	10783
4	36990648	37001902	11255
4	41738648	41751256	12609
4	48741648	48753522	11875
4	49339719	49340741	1023
4	52408648	52460398	51751
4	52487648	52501797	14150
4	52577648	52629271	51624
4	52860588	52862061	1474
4	54885280	54887654	2375
4	56857648	56868615	10968
4	57943648	58524730	581083
4	62912648	62928696	16049
4	65545648	65555744	10097
4	66365648	66377873	12226
4	71587648	72570010	982363
4	73192648	75145976	1953329
4	79637648	79962067	324420
4	81825648	82916757	1091110
4	86597558	86608837	11280
4	86673558	86684609	11052
4	87271558	87285573	14016
4	87859159	87860443	1285
4	88977558	89586836	609279
4	94748558	94760661	12104
4	95016558	95066994	50437
4	95089558	95115790	26233
4	95136558	95180991	44434
4	95193558	95211583	18026
4	95254558	95324655	70098
4	95414558	95424630	10073
4	95534558	95560101	25544
4	95566558	95577671	11114
4	95614558	95625846	11289
4	95765558	95780142	14585
4	95846558	95858919	12362
4	96103558	96117684	14127
4	96158241	96162017	3777
4	96491558	96521606	30049
4	96556558	96566732	10175
4	96621558	96632371	10814
4	96656558	96673730	17173
4	96933558	97019564	86007
4	97075558	97112093	36536
4	97134558	97175025	40468
4	97184558	97234937	50380
4	97251849	97263609	11761
4	97267558	97348883	81326
4	101510558	101666154	155597
4	101968558	102224380	255823
4	102231406	102232533	1128
4	102237237	102441641	204405
4	103119919	103121303	1385
4	103487812	103490951	3140
4	105070238	105081300	11063
4	105407919	105410277	2359
4	105545238	105583405	38168
4	106572238	106583464	11227
4	107126674	107128997	2324
4	107848238	107866336	18099
5	111002	125393	14392
5	396002	410325	14324
5	991627	992658	1032
5	3288002	3325302	37301
5	4740573	4748507	7935
5	6106002	6118199	12198
5	6279002	6289405	10404
5	10516002	10527489	11488
5	10788002	10815500	27499
5	13913968	13916343	2376
5	14128148	14205759	77612
5	14223148	14272074	48927
5	14646148	14663702	17555
5	15973148	16917725	944578
5	16919277	16920951	1675
5	17289711	17291840	2130
5	19505418	19508764	3347
5	21678953	21690516	11564
5	21915953	21951109	35157
5	25975208	25976282	1075
5	27323953	27337839	13887
5	27772953	27787269	14317
5	28706953	28721647	14695
5	30246953	30259044	12092
5	30269778	30299475	29698
5	30309396	30324025	14630
5	30324386	30325768	1383
5	30335953	30350604	14652
5	30367769	30379030	11262
5	30388437	30390388	1952
5	30390470	30414086	23617
5	30626953	30656867	29915
5	30687953	30796518	108566
5	30972658	31233816	261159
5	32922953	32934128	11176
5	34365953	34455838	89886
5	35031953	35690402	658450
5	36146953	36205634	58682
5	36620953	36705623	84671
5	36706625	36783204	76580
5	37564447	37566204	1758
5	37710901	37712705	1805
5	38530625	38545956	15332
5	38991393	39033511	42119
5	39046820	39090578	43759
5	40148625	40170009	21385
5	40219625	40230190	10566
5	40263625	40278791	15167
5	40373625	40487012	113388
5	40500625	41200000	699376
5	43638625	43652716	14092
5	44135625	44245838	110214
5	44276629	44277947	1319
5	44538625	44592006	53382
5	44909951	44910976	1026
5	44915631	44916758	1128
5	44927465	44928585	1121
5	44942438	44943461	1024
5	45484625	46149807	665183
5	46374625	46391151	16527
5	47063625	47227521	163897
5	47255625	47283766	28142
5	47356625	47800819	444195
5	48892770	48961162	68393
5	49046406	49296645	250240
5	49788407	49843881	55475
5	54786299	54833688	47390
5	54840969	54865525	24557
5	58421407	58468596	47190
5	59274413	59275467	1055
5	59275563	59276658	1096
5	59393739	59395719	1981
5	60140407	60160552	20146
5	63098657	63105190	6534
5	63235365	63237491	2127
5	64801407	64824476	23070
5	65065705	65066793	1089
5	65069570	65070621	1052
5	71639788	71644478	4691
5	75097416	75138161	40746
5	75161148	75183176	22029
5	77351407	77376593	25187
5	77392407	77448860	56454
5	86768407	86785671	17265
5	88206407	88270570	64164
5	93918407	93930581	12175
5	97052407	97068666	16260
5	98402313	98403508	1196
5	99378407	99388590	10184
5	99507407	99519812	12406
5	99645402	99677494	32093
6	2	44520	44519
6	139002	249727	110726
6	7207598	7208639	1042
6	7211887	7212999	1113
6	8244843	8254910	10068
6	8750843	9422624	671782
6	10980843	10994040	13198
6	17791780	17793838	2059
6	17796557	17798627	2071
6	17905843	17926510	20668
6	18411843	18431509	19667
6	18718181	18720564	2384
6	19482843	19528085	45243
6	19607843	19619885	12043
6	19974951	19977952	3002
6	20296843	20840589	543747
6	21291199	21293680	2482
6	21568137	21569867	1731
6	21924843	21935040	10198
6	21956843	21967077	10235
6	23460843	23478274	17432
6	24373884	24388005	14122
6	24933843	24946956	13114
6	25694243	25730128	35886
6	26506843	26518082	11240
6	26909843	26922934	13092
6	27374632	27402570	27939
6	30048632	30061322	12691
6	30981103	30982190	1088
6	32709632	32720394	10763
6	34051632	34064954	13323
6	34965632	34977743	12112
6	35066632	35087171	20540
6	36931224	36932546	1323
6	37019703	37022562	2860
6	37028296	37029593	1298
6	37232931	37234286	1356
6	37572554	37667208	94655
6	37681535	37752413	70879
6	38058090	38092712	34623
6	38180770	38214456	33687
6	38220632	38310093	89462
6	38329632	38432990	103359
6	38502632	38537698	35067
6	38781774	38788604	6831
6	38827079	38834606	7528
6	38924796	38926365	1570
6	39147578	39148838	1261
6	39170632	39187832	17201
6	39464120	39465668	1549
6	47741769	47743025	1257
6	53021448	53024427	2980
6	54543974	54545156	1183
6	54591676	54592889	1214
6	54878435	54879598	1164
6	55187761	55189013	1253
6	55500803	55501890	1088
6	58759119	59588409	829291
6	65553119	65571570	18452
6	65924132	65936615	12484
6	66026205	66038545	12341
6	69369219	69370252	1034
6	69389839	69393108	3270
6	69402119	69423208	21090
6	69511119	69595227	84109
6	69699119	69709157	10039
6	69736119	69781657	45539
6	69784282	69793431	9150
6	69855119	69865622	10504
6	69913119	69924400	11282
6	71739119	71752464	13346
6	71776119	71827465	51347
6	71844119	71855645	11527
6	71937119	71963321	26203
6	72376119	72400000	23882
6	72449119	72464036	14918
6	72588016	72591176	3161
6	72623119	72674393	51275
6	72689066	72720311	31246
6	72824805	72859868	35064
6	72926994	72960144	33151
6	73053335	73056184	2850
6	73070119	73090317	20199
6	73123677	73129536	5860
6	73213119	73242982	29864
6	73254302	73270816	16515
6	73292119	73304305	12187
6	73327380	73349099	21720
6	73358862	73360112	1251
6	73681343	73688636	7294
6	73690893	73696645	5753
6	74270815	74275442	4628
6	74280729	74282000	1272
6	74284795	74296223	11429
6	74297440	74330751	33312
6	74354420	74358590	4171
6	74405990	74414266	8277
6	74416146	74502171	86026
6	74532119	74547313	15195
6	74619119	74678347	59229
6	75726119	75737186	11068
6	76603119	76619933	16815
6	82848119	82864546	16428
6	83593119	83604434	11316
7	942002	953047	11046
7	1551002	1789895	238894
7	3224283	3225443	1161
7	3225675	3226840	1166
7	4223461	4236307	12847
7	4283440	4297030	13591
7	4424002	4446207	22206
7	4488002	4545207	57206
7	5033002	5104118	71117
7	9497002	9511376	14375
7	20497592	20501647	4056
7	20711326	20715420	4095
7	22456002	22475413	19412
7	24630002	25133386	503385
7	29035002	29054610	19609
7	30252009	30255828	3820
7	30964002	30991151	27150
7	31040970	31069282	28313
7	31071586	31096043	24458
7	31114735	31135646	20912
7	31139002	31196030	57029
7	31341556	31359004	17449
7	31374943	31407127	32185
7	31424341	31448562	24222
7	31448700	31487632	38933
7	31498002	31520567	22566
7	31528576	31542186	13611
7	31542207	31543740	1534
7	31614002	31624368	10367
7	31688002	31712360	24359
7	32069768	32078501	8734
7	32232787	32241044	8258
7	33004002	33022481	18480
7	33056002	33092552	36551
7	33225002	33238058	13057
7	33583002	33594141	11140
7	34143002	34337601	194600
7	34616002	34729260	113259
7	35852002	35865300	13299
7	38233121	38235307	2187
7	38370593	38372981	2389
7	39521002	40071524	550523
7	40504002	40516024	12023
7	41359002	41370025	11024
7	41748002	41766558	18557
7	43607002	43955851	348850
7	43975186	44399623	424438
7	45808186	48162405	2354220
7	48167046	48168874	1829
7	48169407	48652578	483172
7	50069407	50103880	34474
7	50125944	50127297	1354
7	50128910	50133032	4123
7	50242407	50266935	24529
7	50380407	50409327	28921
7	50424407	50435739	11333
7	50511438	50514139	2702
7	50588307	50590904	2598
7	50729407	50789230	59824
7	51080407	51103648	23242
7	51139407	51155033	15627
7	51511685	51535007	23323
7	51720407	51742745	22339
7	52015407	52148949	133543
7	52411407	52433586	22180
7	52487407	52532476	45070
7	52616047	52752375	136329
7	53269407	53281323	11917
7	54067407	54086998	19592
7	56548768	56593124	44357
7	56603953	56649599	45647
7	58086407	58100007	13601
7	58849407	58867541	18135
7	66512407	66522770	10364
7	68091407	68101446	10040
7	68983407	68994714	11308
7	69017857	69019335	1479
7	71151407	71174111	22705
7	72120407	72133764	13358
7	72175407	72207521	32115
7	72262407	74912427	2650021
7	74945407	74964102	18696
7	75874407	75891669	17263
7	75916717	75918717	2001
7	75970362	75972603	2242
7	75981768	76000000	18233
7	76004556	76007008	2453
7	76030407	76076331	45925
[truncated: 1,881 more rows]

## Sheet: S3.4
Table S3.4	SD regions of rabbit genome combining results of WGAC and WSSD
Chr.	start	end	length
1	93002	107258	14257
1	224002	342236	118235
1	1084002	1094274	10273
1	1683002	1754648	71647
1	2809735	2815558	5824
1	4579813	4581152	1340
1	8510134	8511337	1204
1	8829952	8831072	1121
1	9273475	9274734	1260
1	9971116	9972543	1428
1	11354002	11364505	10504
1	11633801	11708556	74756
1	12107002	12119021	12020
1	12754191	12755424	1234
1	14070002	14096594	26593
1	16743433	16745972	2540
1	16877826	16879777	1952
1	17977002	17991122	14121
1	18639494	18641763	2270
1	19009022	19015118	6097
1	19018289	19024098	5810
1	19087002	19106546	19545
1	20383002	20393332	10331
1	20494002	20509264	15263
1	21118119	21119818	1700
1	25651104	25652505	1402
1	26732002	26748106	16105
1	26817104	26820143	3040
1	27872002	27882477	10476
1	28691498	28693044	1547
1	28734875	28735966	1092
1	28812446	28813713	1268
1	29127400	29134174	6775
1	31608002	32051605	443604
1	32310002	32377092	67091
1	32443651	32444969	1319
1	32454002	32593196	139195
1	34517002	34531098	14097
1	34834324	34837053	2730
1	36768646	36770495	1850
1	36897002	36913147	16146
1	38240002	38254538	14537
1	42582002	42603434	21433
1	43005002	43112206	107205
1	43136156	43137447	1292
1	43143167	43145558	2392
1	43310343	43311868	1526
1	44133002	44149070	16069
1	45627002	45639323	12322
1	45955002	45968264	13263
1	47480120	47481202	1083
1	47725002	47735233	10232
1	47901470	47903181	1712
1	48824002	48956113	132112
1	48960955	48965334	4380
1	49004348	49008427	4080
1	49522578	49524419	1842
1	49564002	49574101	10100
1	49684002	49706826	22825
1	49711466	49733754	22289
1	49765981	49770338	4358
1	49785816	49798167	12352
1	49800425	49919746	119322
1	49949002	50100012	151011
1	52133469	52134956	1488
1	52923483	52945927	22445
1	52978029	53020604	42576
1	53422058	53423752	1695
1	53425137	53426898	1762
1	53570519	53571739	1221
1	56493645	56495758	2114
1	57015029	57031362	16334
1	58591029	58601577	10549
1	61366668	61368636	1969
1	61396604	61398101	1498
1	61466349	61469031	2683
1	62394591	62398245	3655
1	63614914	63617307	2394
1	63846445	63847470	1026
1	64984029	65003719	19691
1	68339029	68420148	81120
1	68512708	68514228	1521
1	68558862	68561227	2366
1	68584754	68665429	80676
1	69471500	69485415	13916
1	69558165	69564194	6030
1	69565528	69574328	8801
1	69574762	69593477	18716
1	70845029	70857813	12785
1	71125827	71127230	1404
1	71678377	71784580	106204
1	71802377	72027509	225133
1	74448675	74451596	2922
1	74647377	74657500	10124
1	75047377	75060176	12800
1	75610021	75612524	2504
1	75732377	75756649	24273
1	79065377	79077053	11677
1	79512377	79623855	111479
1	79645927	79647425	1499
1	79682394	79695098	12705
1	79700174	79861378	161205
1	82875132	82883575	8444
1	82933464	82968894	35431
1	82975691	83004685	28995
1	83004870	83022897	18028
1	84064965	84269946	204982
1	84438965	84452258	13294
1	84744965	85470933	725969
1	87247682	87249094	1413
1	87254342	87256804	2463
1	87260179	87261231	1053
1	87404722	87405779	1058
1	88064965	88080056	15092
1	88152965	88164231	11267
1	89603238	89604411	1174
1	89824965	89835341	10377
1	91695965	91707018	11054
1	92002965	92013393	10429
1	92882125	92887396	5272
1	92895871	93113107	217237
1	93128643	93130017	1375
1	93130303	93137480	7178
1	93138210	93139994	1785
1	93163965	93372294	208330
1	93373686	93430792	57107
1	93443344	93449569	6226
1	93462086	93486217	24132
1	93486273	93504377	18105
1	93504965	93667179	162215
1	93667713	93670516	2804
1	93672965	93737010	64046
1	93740797	93942067	201271
1	93944290	94006147	61858
1	94036965	94230004	193040
1	94250848	94255350	4503
1	94259399	94266417	7019
1	94284188	94300067	15880
1	94832995	94834351	1357
1	95096264	95097395	1132
1	96430965	96453089	22125
1	96763965	96792586	28622
1	98468265	98675143	206879
1	99337965	99911173	573209
1	102184749	102189154	4406
1	103001965	103018244	16280
1	103631965	103654514	22550
1	104270965	104286813	15849
1	104640965	104656028	15064
1	104788105	104807255	19151
1	106943934	106944980	1047
1	107427965	107439865	11901
1	109591193	109599245	8053
1	110534965	110546002	11038
1	111198424	111199672	1249
1	114239965	114481311	241347
1	114544389	114547136	2748
1	115207003	115208088	1086
1	116167247	116168614	1368
1	117034431	117035601	1171
1	117080965	117095081	14117
1	118085965	118102080	16116
1	120328965	120341242	12278
1	121815965	121869963	53999
1	121992965	122007106	14142
1	122279965	122290351	10387
1	122733965	122745374	11410
1	122967989	122979048	11060
1	123177704	123179276	1573
1	123326694	123333924	7231
1	123914847	123916094	1248
1	125139965	125151093	11129
1	126688279	127090062	401784
1	127458198	127460414	2217
1	128691133	128692728	1596
1	129312965	129323351	10387
1	129604456	129605614	1159
1	130255362	130256922	1561
1	130303446	130313134	9689
1	130343941	130345218	1278
1	130577965	130589192	11228
1	131173965	131185743	11779
1	133057858	133060910	3053
1	134226965	134248034	21070
1	135917645	135919152	1508
1	136188965	136201018	12054
1	137239965	137251168	11204
1	138261965	138449017	187053
1	138518965	138708472	189508
1	139913622	139916106	2485
1	140556965	140567480	10516
1	141285728	141289871	4144
1	141814965	141826397	11433
1	142858965	142875270	16306
1	143451828	143453807	1980
1	144500965	144589987	89023
1	144992125	144994517	2393
1	145155965	147020513	1864549
1	147717965	147731258	13294
1	147765965	147802136	36172
1	148215965	148251533	35569
1	148289965	148302151	12187
1	149205965	149216374	10410
1	149509771	149534846	25076
1	149553799	149562192	8394
1	149586118	149622419	36302
1	150928649	150930623	1975
1	151012965	151040488	27524
1	151088447	151098763	10317
1	151106639	151138639	32001
1	151550888	151577364	26477
1	151636006	151637488	1483
1	151823687	151824781	1095
1	151982576	151984290	1715
1	152264720	152267606	2887
1	153313965	153462107	148143
1	154247088	154248419	1332
1	154845672	154847747	2076
1	155483335	155485662	2328
1	157490965	157506557	15593
1	157808240	157819064	10825
1	157847857	157870783	22927
1	159622959	159638979	16021
1	160240473	160246609	6137
1	161120163	161121226	1064
1	161234959	161323086	88128
1	161450959	161461205	10247
1	163128127	163130596	2470
1	163131365	163133799	2435
1	163248345	163249863	1519
1	163660342	163661585	1244
1	164134480	164135529	1050
1	165843959	165859189	15231
1	166940307	166941736	1430
1	170749856	170750944	1089
1	172098959	172109199	10241
1	172397959	172411403	13445
1	172694076	172695317	1242
1	173357959	173375481	17523
1	173696959	173712608	15650
1	176128313	176133757	5445
1	177187959	177207093	19135
1	182744328	182746509	2182
1	186536959	186549067	12109
1	186615959	186631026	15068
1	187607300	187608802	1503
1	187631100	187662910	31811
1	187698436	187699924	1489
1	187827959	188104926	276968
1	188147313	188149029	1717
1	188267959	188437219	169261
1	188440560	188443095	2536
1	188682681	188694659	11979
1	188706092	188710235	4144
1	188777959	188788403	10445
1	189001514	189018036	16523
1	189042517	189065232	22716
1	189141124	189167424	26301
1	189174610	189212386	37777
1	189283959	189294917	10959
1	189649959	189681102	31144
1	189870995	189874243	3249
1	189883829	189891472	7644
1	189903614	189913109	9496
1	189934449	189937115	2667
1	189950106	189951785	1680
1	189952744	189968614	15871
1	190113105	190114804	1700
1	190121180	190123827	2648
1	190753959	190766256	12298
1	191328866	191331277	2412
1	191416783	191420964	4182
1	191684177	191685240	1064
1	191805902	191856577	50676
1	192210959	192226027	15069
1	192881959	192891984	10026
1	193307119	193308410	1292
1	193340959	193410642	69684
1	193547941	193549356	1416
10	3000002	3029519	29518
10	4228675	4230143	1469
10	7519002	7531070	12069
10	7873002	7962829	89828
10	9055002	9065776	10775
10	9821002	9834299	13298
10	11001002	11078516	77515
10	11086002	11122195	36194
10	11663002	12156345	493344
10	14574002	14587560	13559
10	16722002	16735089	13088
10	16933002	16944460	11459
10	19102160	19103866	1707
10	19416753	19417827	1075
10	20582002	20592386	10385
10	21510714	21536979	26266
10	22592268	22598889	6622
10	27871686	27873841	2156
10	29544002	29558553	14552
10	29659006	29660388	1383
10	30271002	30285818	14817
10	31018002	31032042	14041
10	31052164	31054098	1935
10	31074002	31089014	15013
10	31379155	31380318	1164
10	32409363	32410906	1544
10	32601932	32603060	1129
10	33490002	33501517	11516
10	33641002	33810058	169057
10	33860002	34009560	149559
10	34306002	34642792	336791
10	35270900	35272725	1826
10	35540002	36951193	1411192
10	37383002	38552759	1169758
10	39087034	39099632	12599
10	40583483	40585598	2116
10	41246230	41247924	1695
10	41393131	41394159	1029
10	43979864	43992239	12376
10	47963555	47976642	13088
11	2924002	2938246	14245
11	3287149	3288904	1756
11	4263002	4275215	12214
11	5542002	5555264	13263
11	6590163	6591688	1526
11	6766002	6780510	14509
11	13760002	13770856	10855
11	19468252	19472999	4748
11	20720135	20721746	1612
11	20977355	20978607	1253
11	21405522	21406674	1153
11	21555002	21571768	16767
11	21758808	21760840	2033
11	23691180	23692681	1502
11	24688002	24698096	10095
11	25030002	25069006	39005
11	25169771	25171012	1242
11	25184030	25185877	1848
11	27017002	27029139	12138
11	30664679	30666657	1979
11	30711002	30724120	13119
11	31031194	31045657	14464
11	31045807	31047532	1726
11	31049081	31065166	16086
11	31224002	31241598	17597
11	31457002	31494846	37845
11	31970444	32196153	225710
11	32213723	32229024	15302
11	37365961	37366977	1017
11	42020033	42042073	22041
11	42913371	42914984	1614
11	46211693	46212940	1248
11	48789080	48790495	1416
11	51103033	51114052	11020
11	51354680	51355736	1057
11	51673033	51688558	15526
11	54064033	54078094	14062
11	54166033	54203136	37104
11	56281033	56297403	16371
11	57563535	57565040	1506
11	58354872	58355947	1076
11	58363033	58376404	13372
11	58551033	58562471	11439
11	60061033	60075166	14134
11	60707184	60708282	1099
11	61678033	61691865	13833
11	63697033	63930176	233144
11	64154057	64156542	2486
11	64192546	64194700	2155
11	64199033	64211131	12099
11	64229033	64242433	13401
11	67460033	67470959	10927
11	68681033	68848183	167151
11	69515200	69516339	1140
11	70304920	70308165	3246
11	70619975	70622069	2095
11	71074705	71080809	6105
11	71346033	71358180	12148
11	72315033	72968916	653884
11	75263033	75275305	12273
11	76314667	76315695	1029
11	77071704	77072840	1137
11	77193977	77195925	1949
11	79346033	79356838	10806
11	79763406	79769471	6066
11	79928973	79935111	6139
11	82198368	82199557	1190
11	82588548	82589577	1030
11	85011450	85012927	1478
11	85366856	85367866	1011
11	85395033	85417739	22707
11	85520137	85521830	1694
11	85998231	85999765	1535
11	86429033	86612316	183284
12	1711425	1712807	1383
12	1760002	1771241	11240
12	2753002	2763910	10909
12	3165130	3168578	3449
12	4375002	4387343	12342
12	4659271	4660608	1338
12	4857420	4858516	1097
12	4860855	4864345	3491
12	6321409	6323198	1790
12	9667658	9668698	1041
12	9673002	10158058	485057
12	10772192	10774277	2086
12	10782453	10916130	133678
12	11010002	11035315	25314
12	11280002	11290082	10081
12	12891589	12895314	3726
12	12978002	12988881	10880
12	16835575	16838931	3357
12	20111321	20211470	100150
12	20222082	20225549	3468
12	20244237	20245801	1565
12	20271929	20276125	4197
12	20325321	20343748	18428
12	20393321	20490524	97204
12	20530321	21172350	642030
12	21295641	21296660	1020
12	21540339	21542336	1998
12	21704818	21723954	19137
12	21784818	21820916	36099
12	21976818	22456799	479982
12	22473818	22934972	461155
12	22979200	22980580	1381
12	23002307	23046877	44571
12	23076308	23801327	725020
12	24701308	24712526	11219
12	26549541	26552638	3098
12	29005308	29172649	167342
12	30008308	30018332	10025
12	30414308	30425711	11404
12	30959308	31517599	558292
12	34517308	34699589	182282
12	34751308	35064585	313278
12	35134308	35146535	12228
12	36584308	36596054	11747
12	36684308	36697558	13251
12	36706308	36717006	10699
12	40609308	40625098	15791
12	41168540	41170079	1540
12	42978154	42982063	3910
12	44020163	44021186	1024
12	45164308	45835782	671475
12	48237336	48238420	1085
12	48257445	48258744	1300
12	48260365	48261571	1207
12	49584308	49604727	20420
12	50339829	50341280	1452
12	50378421	50379806	1386
12	51728166	51730118	1953
12	54083202	54084295	1094
12	54772308	54783865	11558
12	59394006	59395032	1027
12	59740859	59742362	1504
12	59845308	60509275	663968
12	60974935	61010084	35150
12	61650845	61651881	1037
12	62046826	62050267	3442
12	62502308	62520350	18043
12	62934308	62951444	17137
12	63438308	63469789	31482
12	63870977	63872584	1608
12	64126970	64128024	1055
12	65414506	65417529	3024
12	65671308	65700553	29246
12	66747308	66763153	15846
12	69710641	69712099	1459
12	69838699	69841660	2962
12	70417671	70418693	1023
12	71389068	71391155	2088
12	71407471	71409182	1712
12	71597957	71598969	1013
12	72761506	72763315	1810
12	72895308	72921329	26022
12	72932377	72934006	1630
12	75912646	75913724	1079
12	75942368	75943440	1073
12	78141641	78144258	2618
12	78667790	78669017	1228
12	79947787	79949276	1490
12	80162710	80164107	1398
12	81751308	81763374	12067
12	82616308	82631127	14820
12	83860209	83861370	1162
12	85225055	85226694	1640
12	87085522	87107633	22112
12	89886725	89888743	2019
12	91719681	91721353	1673
12	92129664	92133979	4316
12	93149580	93153350	3771
12	95911522	96457586	546065
12	96963522	96975592	12071
12	97319522	97331670	12149
12	97623522	97636530	13009
12	98021517	98026621	5105
12	98198522	98213592	15071
12	98309133	98315861	6729
12	98325982	98329193	3212
12	98654382	98655648	1267
12	98989522	99001562	12041
12	99939522	99952616	13095
12	100147522	100216236	68715
12	101117959	101119050	1092
12	101756703	101758089	1387
12	104621278	104757002	135725
12	104942522	105239463	296942
12	105425522	105439832	14311
12	105464180	105465625	1446
12	105477522	105493198	15677
12	107512992	107514699	1708
12	109174242	109176670	2429
12	109547041	109548285	1245
12	110843166	110844993	1828
12	111511660	111512768	1109
12	114442477	114443722	1246
12	114900341	114902100	1760
12	117286055	117296826	10772
12	117321522	117343851	22330
12	117412975	117454919	41945
12	118938522	118954293	15772
12	119906522	119917394	10873
12	121989522	122638536	649015
12	122998011	123002141	4131
12	124269185	124270614	1430
12	126701171	126702670	1500
12	126720556	126722739	2184
12	126751780	126753621	1842
12	127480634	127482291	1658
12	128153522	128170923	17402
12	130210804	130211926	1123
12	132092992	132094554	1563
12	132094565	132098014	3450
12	132365463	132372520	7058
12	132416139	132417471	1333
12	132772058	132773133	1076
12	133245522	133260752	15231
12	134206522	134223782	17261
12	136096827	136097922	1096
12	136153182	136154309	1128
12	137186751	137189908	3158
12	140062884	140133319	70436
12	140895570	140896630	1061
12	142330722	142332446	1725
12	142954885	142969378	14494
12	143932392	143933518	1127
12	147339885	147350045	10161
12	148018885	148029208	10324
12	149538124	149541430	3307
12	152443885	152456936	13052
12	152714884	152716678	1795
12	153076885	153089043	12159
12	155237885	155349983	112099
13	14	2851	2838
13	10002	140882	130881
13	143543	145463	1921
13	146842	150625	3784
13	586477	588402	1926
13	808977	810331	1355
13	868475	869603	1129
13	1116817	1157247	40431
13	1890036	1891563	1528
13	2793002	2809108	16107
13	3745002	3756000	10999
13	4033002	4044102	11101
13	6011883	6013044	1162
13	6015131	6017401	2271
13	6153109	6155539	2431
13	6630002	6645386	15385
13	7657422	7661054	3633
13	7661414	7704055	42642
13	7705824	7709681	3858
13	7720349	7741073	20725
13	7750553	7779597	29045
13	7822575	7831946	9372
13	7844894	7848796	3903
13	7860381	7862447	2067
13	7926989	7928413	1425
13	7933724	7935100	1377
13	10294002	10313858	19857
13	11123002	11863077	740076
13	12058002	12306842	248841
13	12307728	12310656	2929
13	13346031	13390309	44279
13	13446151	13449145	2995
13	14460031	14471146	11116
13	14997295	14999843	2549
13	15317031	15327257	10227
13	15902569	15903677	1109
13	16044031	16058055	14025
13	16366943	16369526	2584
13	16378031	16425114	47084
13	16496840	16499663	2824
13	16500157	16501510	1354
13	16501948	16503229	1282
13	16507623	16510546	2924
13	16537031	17056080	519050
13	20072261	20074041	1781
13	20256093	20268315	12223
13	21112577	21114126	1550
13	21498093	21511176	13084
13	21520901	21523472	2572
13	23111093	23122544	11452
13	23350093	23360200	10108
13	23588806	23590475	1670
13	23870595	23871679	1085
13	25914093	25924403	10311
13	27803178	27804775	1598
13	28083613	28098138	14526
13	30507949	30514922	6974
13	31433093	31470830	37738
13	31497093	31582307	85215
13	32005093	32197183	192091
13	32506362	32508030	1669
13	33959944	33963756	3813
13	35780093	35798166	18074
13	37006093	37020196	14104
13	37028093	37043484	15392
13	37084093	37097119	13027
13	37470093	37480203	10111
13	38387093	38397401	10309
13	38466093	38495417	29325
13	38561865	38565455	3591
13	39066405	39100259	33855
13	39107252	39110324	3073
13	39272093	39366326	94234
13	39933093	39945573	12481
13	40132273	40133990	1718
13	40405093	41142347	737255
13	41441093	41460401	19309
13	42269093	42674838	405746
13	43289093	43455332	166240
13	44846690	44860823	14134
13	44870093	44887495	17403
13	45543126	45585724	42599
13	45598421	45602674	4254
13	45603563	45635514	31952
13	45640759	45669611	28853
13	45685575	45732299	46725
13	45742983	45798893	55911
13	46461093	46475650	14558
13	46809692	46810806	1115
13	46973699	46974978	1280
13	49484101	49487669	3569
13	52200093	52212247	12155
13	52251706	52253296	1591
13	53048688	53057039	8352
13	53078668	53084518	5851
13	53276093	53294091	17999
13	53756393	53758198	1806
13	54420093	54522905	102813
13	55801047	55803640	2594
13	56171093	56185909	14817
13	58509399	58512227	2829
13	58515208	58571165	55958
13	59800093	59811463	11371
13	60447570	60493381	45812
13	60515844	60571646	55803
13	63065693	63067044	1352
13	63901924	63903420	1497
13	64645093	64665604	20512
13	64724977	64726777	1801
13	65028631	65030422	1792
13	70150093	70763311	613219
13	71079093	71105775	26683
13	71144365	71145417	1053
13	71619093	71641315	22223
13	71705093	71715197	10105
13	73704093	73716041	11949
13	74753093	74765827	12735
13	75048103	75049664	1562
13	75242093	75531800	289708
13	75543093	75566650	23558
13	76150932	76153022	2091
13	78200611	78221415	20805
13	78260093	78303231	43139
13	79890093	79903576	13484
13	80055093	80065426	10334
13	85941777	85943581	1805
13	86638954	86640019	1066
13	87101024	87103075	2052
13	87304446	87307292	2847
13	88385933	88387259	1327
13	89718395	89719569	1175
13	90179093	90189979	10887
13	95469172	95470898	1727
13	95839093	95851127	12035
13	97537093	97553562	16470
13	98832093	98848546	16454
13	98936093	98948244	12152
13	98967848	98972560	4713
13	99911093	99924625	13533
13	101108946	101110256	1311
13	104309805	104311145	1341
13	107795093	107807627	12535
13	109267344	109268693	1350
13	110286245	110287355	1111
13	111614093	111627146	13054
13	111648093	111658459	10367
13	112012314	112031660	19347
13	114314453	114316154	1702
13	114663014	114665037	2024
13	115125115	115127363	2249
13	115602919	115608536	5618
13	118281540	118283070	1531
13	118526303	118527307	1005
13	119535093	119575381	40289
13	119621973	119623123	1151
13	119680093	119693237	13145
13	119707093	119725344	18252
13	119750521	119752102	1582
13	120546655	120547740	1086
13	121036093	121066277	30185
13	121083093	121095766	12674
13	121854093	121867398	13306
13	122430093	122582554	152462
13	126183093	126232030	48938
13	127614249	127615444	1196
13	127673093	127683107	10015
13	129364397	129376532	12136
13	130960866	130968085	7220
13	131090397	131292275	201879
13	131339943	131341358	1416
13	133006002	133007037	1036
13	133034798	133041627	6830
13	133595126	133596239	1114
13	133619635	133620775	1141
13	136022049	136035322	13274
13	142027272	142029766	2495
13	142073332	142084452	11121
14	892002	910719	18718
14	1231002	1246608	15607
14	1333470	1334796	1327
14	1515002	1529143	14142
14	1627002	1643812	16811
14	3030002	3045155	15154
14	3294789	3297057	2269
14	3410002	3447265	37264
14	5835002	5845972	10971
14	6245897	6247533	1637
14	6663307	6665189	1883
14	10325698	10329035	3338
14	11306536	11315128	8593
14	12408002	12424842	16841
14	13511266	13513785	2520
14	13762002	13787574	25573
14	13844439	13845817	1379
14	14704434	14714371	9938
14	14893163	14895946	2784
14	15136139	15137174	1036
14	31550031	31574319	24289
14	31612108	31613146	1039
14	32224831	32244212	19382
14	32615031	32721551	106521
14	33297031	33313281	16251
14	33540031	33552196	12166
14	34428357	34437338	8982
14	38085295	38086370	1076
14	42181351	42182752	1402
14	42419031	42451526	32496
14	44448031	44464777	16747
14	44519231	44520516	1286
14	46159411	46161372	1962
14	46176031	46191884	15854
14	47505772	47506945	1174
14	47595735	47596790	1056
14	48884060	48885983	1924
14	49683070	49684328	1259
14	50226477	50235001	8525
14	50251128	50364063	112936
14	52667744	52669350	1607
14	53273031	53286749	13719
14	56903031	56913470	10440
14	58128031	58144332	16302
14	61360031	61389999	29969
14	62114438	62120696	6259
14	62911031	62945558	34528
14	63927031	63942128	15098
14	65388198	65389266	1069
14	65540139	65541878	1740
14	65817642	65819371	1730
14	67146269	67148760	2492
14	69303588	69309259	5672
14	69821898	69823045	1148
14	72385215	72387909	2695
14	72825031	72836033	11003
14	73584756	73587428	2673
14	73604031	73616833	12803
14	76051031	76073565	22535
14	76142585	76149120	6536
14	76211522	76212770	1249
14	78069031	78082051	13021
14	78096031	78107670	11640
14	78631057	78632295	1239
14	79718031	79738919	20889
14	79990253	79991579	1327
14	80437448	80438535	1088
14	80520036	80521323	1288
14	81458122	81459143	1022
14	81518031	81529156	11126
14	82561031	82571199	10169
14	82613031	82623120	10090
14	82742057	82743249	1193
14	82790079	82794868	4790
14	83246071	83249043	2973
14	83881031	83896067	15037
14	85307031	85319771	12741
14	85506382	85507522	1141
14	87226410	87227742	1333
14	87478031	87495150	17120
14	88660031	88679290	19260
14	88980539	88981574	1036
14	88983085	88984292	1208
14	89985877	89996821	10945
14	90006186	90014986	8801
14	90016507	90023921	7415
14	90075138	90087888	12751
14	91230650	91231716	1067
14	91837031	91847956	10926
14	92052607	92056318	3712
14	92409122	92412121	3000
14	95862244	95867522	5279
14	96663856	96674122	10267
14	98094613	98096445	1833
14	98388856	98400220	11365
14	98883079	98886731	3653
14	99269856	99288631	18776
14	100283856	100294971	11116
14	101135856	101146919	11064
14	104619110	104620173	1064
14	105515507	105517107	1601
14	106807856	106825801	17946
14	106898856	106914048	15193
14	108002022	108005338	3317
14	108735237	108741351	6115
14	110077856	110090118	12263
14	110656512	110663326	6815
14	110739317	110741534	2218
14	111818292	111819444	1153
14	112237856	112249028	11173
14	112343870	112345098	1229
14	116053670	116055652	1983
14	116434484	116437415	2932
14	117250856	117269772	18917
14	118708316	118709354	1039
14	118719288	118721007	1720
14	119061856	119097983	36128
14	119410856	119439102	28247
14	119492350	119493760	1411
14	125189278	125191214	1937
14	128959223	128963218	3996
14	131156202	131157227	1026
14	134050891	134052091	1201
14	139141316	139144659	3344
14	145828325	145829542	1218
14	145880856	145890926	10071
14	146899479	146901846	2368
14	147450766	147453945	3180
14	148249856	148260111	10256
14	151013856	151027916	14061
14	151192856	151212435	19580
14	151673856	151684854	10999
14	151736856	151747109	10254
14	152196856	152217791	20936
14	152274856	152287195	12340
14	152557925	152559084	1160
14	153649299	153653147	3849
14	153653856	153680056	26201
14	153681428	153684646	3219
14	154161856	154173265	11410
14	155014995	155017212	2218
14	157831165	157834070	2906
14	157835886	157837206	1321
14	158033856	158047245	13390
14	159873908	159875713	1806
14	160149856	160241902	92047
14	160806741	160812609	5869
14	161483856	161495824	11969
14	162353856	163103281	749426
14	163600001	163601065	1065
15	3117904	3119203	1300
15	5812533	5827880	15348
15	6073523	6074945	1423
15	6677533	6688847	11315
15	8065813	8103231	37419
15	9157485	9216338	58854
15	9240533	9251936	11404
15	9257533	9275549	18017
15	9320965	9327435	6471
15	9328453	9388797	60345
15	9635292	9636566	1275
15	9989496	9997585	8090
15	10659175	10660242	1068
15	10766424	10767570	1147
15	11011009	11013511	2503
15	11202533	11235135	32603
15	11255095	11315729	60635
15	11406974	11413885	6912
15	11446913	11455312	8400
15	15208933	15211591	2659
15	16128908	16136395	7488
15	17058264	17061104	2841
15	18023533	18035790	12258
15	19526252	19531270	5019
15	19540046	19547006	6961
15	19548055	19556873	8819
15	19586104	19592098	5995
15	20075491	20077662	2172
15	20232796	20235594	2799
15	20302533	20318332	15800
15	23633533	23643681	10149
15	24015009	24024398	9390
15	25064533	25139891	75359
15	27135798	27137030	1233
15	28153972	28155440	1469
15	29616990	29618142	1153
15	29957533	29970678	13146
15	31341128	31343887	2760
15	31814874	32310005	495132
15	32459713	32461197	1485
15	32462616	32463918	1303
15	33311874	33322953	11080
15	33614105	33615215	1111
15	34251239	34253158	1920
15	35761874	35772602	10729
15	36790555	36792629	2075
15	37583532	37591909	8378
15	38709874	38723895	14022
15	38767393	38773849	6457
15	39027874	39041075	13202
15	39121874	39149932	28059
15	39385874	39397136	11263
15	39838874	40350504	511631
15	40395246	40451931	56686
15	43000286	43002828	2543
15	43049685	43051758	2074
15	43071714	43080087	8374
15	43080094	43083521	3428
15	43105874	43129040	23167
15	43140333	43154169	13837
15	43161128	43166612	5485
15	43167338	43174918	7581
15	43181475	43183294	1820
15	43186164	43196025	9862
15	46621627	46623925	2299
15	47786874	47808542	21669
15	50776203	50777949	1747
15	50823017	50824640	1624
15	51000808	51002604	1797
15	55583977	55587157	3181
15	57789874	57819677	29804
15	58636940	58640772	3833
15	59977874	60411957	434084
15	61419874	61433158	13285
15	61865214	61869978	4765
15	61890518	61917169	26652
15	61919605	61921206	1602
15	61922240	61924144	1905
15	61941741	61972899	31159
15	62012499	62017783	5285
15	62026522	62057210	30689
15	62058484	62060080	1597
15	62060884	62063652	2769
15	62075998	62103299	27302
15	62626513	62631982	5470
15	62861874	62881185	19312
15	62982933	62984801	1869
15	66220117	66222883	2767
15	67411855	67414140	2286
15	69471874	69485320	13447
15	69811132	69816933	5802
15	69959857	69973804	13948
15	69988965	69990430	1466
15	72684874	72697742	12869
15	72763078	72764578	1501
15	73212874	73226667	13794
15	73337874	73370892	33019
15	74730005	74731696	1692
15	74934745	74936535	1791
15	75056874	75068851	11978
15	75100800	75102019	1220
15	76013874	76029445	15572
15	76753874	76769201	15328
15	77127874	77141315	13442
15	77837566	77838669	1104
15	78832874	78844914	12041
15	78925007	78929598	4592
15	79454874	79774019	319146
15	80123253	80124805	1553
15	80312874	80523338	210465
15	80579874	80747019	167146
15	80781650	80783879	2230
15	80802874	80844263	41390
15	80852874	80867955	15082
15	80942874	81175418	232545
15	81223874	81267167	43294
15	81303238	81305427	2190
15	81933952	81935210	1259
15	83060607	83062453	1847
15	83405874	83420442	14569
15	85898139	85900280	2142
15	89865874	89879328	13455
15	92701572	92702747	1176
15	93994151	94006574	12424
15	94008864	94018854	9991
15	94150694	94151758	1065
15	94599507	94601321	1815
15	94650474	94652140	1667
15	94928214	94929879	1666
15	95250827	95252949	2123
15	97331013	97643249	312237
15	97664377	97690700	26324
15	98420152	98436559	16408
15	103688377	103690347	1971
15	103881298	103882616	1319
15	107221827	107224639	2813
15	107761627	107763962	2336
16	869537	921080	51544
16	2651868	2653400	1533
16	2658286	2660279	1994
16	2912002	2931627	19626
16	2944215	2948927	4713
16	2952930	2954072	1143
16	3074336	3084615	10280
16	4251002	4261701	10700
16	5271002	5710700	439699
16	5957002	5971677	14676
16	6249002	6407325	158324
16	6444716	6507410	62695
16	6514403	6517166	2764
16	6529990	6539841	9852
16	6553058	6563300	10243
16	7131872	7137829	5958
16	7412002	7570854	158853
16	10573952	10576252	2301
16	10600473	10611778	11306
16	10616236	10618949	2714
16	10630015	10633084	3070
16	10635856	10678153	42298
16	13674995	13676547	1553
16	13750626	13751810	1185
16	13842856	13877701	34846
16	14574292	14578218	3927
16	17295830	17297768	1939
16	17906856	18182009	275154
16	18206248	18208027	1780
16	18625856	18637690	11835
16	19602446	19604656	2211
16	19605856	19627084	21229
16	19665856	19692683	26828
16	19696767	19728161	31395
16	19730961	19775823	44863
16	19788555	19791757	3203
16	19817720	19822167	4448
16	19889357	19890755	1399
16	19890977	19894606	3630
16	19894856	20156602	261747
16	20226856	20266995	40140
16	20593510	20596964	3455
16	20597856	20647139	49284
16	20664856	20675359	10504
16	21740856	21758942	18087
16	22704348	22771396	67049
16	24860992	24862512	1521
16	25401440	25498023	96584
16	25502078	25537420	35343
16	25545122	25551730	6609
16	25580070	25604387	24318
16	25605350	25622659	17310
16	25622706	25658493	35788
16	25701696	25724128	22433
16	25724130	25825675	101546
16	25831304	25833057	1754
16	25833822	25838853	5032
16	25868975	25870317	1343
16	25878590	25914980	36391
16	25993351	26003394	10044
16	26686097	26687393	1297
16	27626792	27629360	2569
16	28048077	28049747	1671
16	28782283	28783360	1078
16	29680856	30203874	523019
16	30218456	30238296	19841
16	30249377	30264059	14683
16	30292856	30311590	18735
16	31142724	31147730	5007
16	31312856	31325406	12551
16	31331534	31339917	8384
16	31441372	31442638	1267
16	31543800	31600000	56201
16	31600002	31627375	27374
16	31660856	31699805	38950
16	31704741	31717279	12539
16	31717639	31743783	26145
16	31771586	31779196	7611
16	31794652	31920590	125939
16	31920856	31936738	15883
16	31938284	31941258	2975
16	31942172	32076922	134751
16	32077100	32122905	45806
16	32153025	32154381	1357
16	32159629	32165816	6188
16	32176060	32216524	40465
16	32218994	32263496	44503
16	32407977	32422502	14526
16	32691426	32694234	2809
16	34616953	34618490	1538
16	34664896	34669207	4312
16	35622856	35640307	17452
16	36334398	36339328	4931
16	36440798	36445067	4270
16	36619083	36621551	2469
16	36639707	36640733	1027
16	36645587	36654393	8807
16	37692856	37707575	14720
16	38743856	38756142	12287
16	38939528	38944224	4697
16	40407827	40409281	1455
16	40772919	40774247	1329
16	41133598	41134876	1279
16	41329515	41332489	2975
16	41335075	41340449	5375
16	41563511	41580291	16781
16	41838105	41841550	3446
16	41844781	41847905	3125
16	41860634	41863513	2880
16	41865456	41867603	2148
16	41876019	41879929	3911
16	41919876	41920920	1045
16	41943856	41959460	15605
16	41964506	41974268	9763
16	41977843	42013522	35680
16	42017471	42019266	1796
16	42022096	42023248	1153
16	42023721	42037041	13321
16	42043892	42045481	1590
16	42047930	42049237	1308
16	42599345	42600506	1162
16	46234856	46276125	41270
16	46279578	46280642	1065
16	46303868	46306984	3117
16	46308856	46325516	16661
16	46516573	46519679	3107
16	46557787	46593712	35926
16	46593729	46608644	14916
16	46634520	46653668	19149
16	46905419	46934049	28631
16	46974143	46975460	1318
16	46982856	47030727	47872
16	47039545	47040942	1398
16	47046856	47268800	221945
16	47469264	47470986	1723
16	47978319	47987579	9261
16	48034890	48130927	96038
16	48416757	48441574	24818
16	48459074	48466748	7675
16	49180856	49197308	16453
16	49217701	49219989	2289
16	49223690	49269544	45855
16	50313675	50315655	1981
16	50377856	50397013	19158
16	50602512	50604320	1809
16	52450856	52462971	12116
16	53878856	53890371	11516
16	54848190	54851574	3385
16	57675913	57678759	2847
16	59835970	59837693	1724
16	60046041	60048664	2624
16	60069856	60080987	11132
16	62607856	63238997	631142
16	66825785	66870639	44855
16	67467272	67470247	2976
16	68127747	68211547	83801
16	68515544	68548916	33373
16	69197856	69213103	15248
16	71150438	71152054	1617
16	71606228	71610120	3893
16	72896114	72899755	3642
16	73941533	74008736	67204
16	74189171	74198081	8911
16	74212811	74214631	1821
16	74217235	74228938	11704
16	74237533	74292213	54681
16	74300814	74322335	21522
16	77117650	77118725	1076
16	77546509	77549146	2638
16	77556463	77557729	1267
16	80613533	80634685	21153
16	80839533	80863479	23947
16	81158533	81168566	10034
16	81275533	81339479	63947
16	82162495	82163604	1110
16	83019269	83023649	4381
17	443002	490097	47096
17	506002	517604	11603
17	526857	529016	2160
17	4253683	4256351	2669
17	6475916	6488155	12240
17	6967916	6978506	10591
17	8956916	8967290	10375
17	9239916	9252262	12347
17	11159916	11173634	13719
17	11987916	12001216	13301
17	13315487	13316554	1068
17	17906547	17908292	1746
17	20033960	20035028	1069
17	20507116	20508284	1169
17	21122612	21124412	1801
17	21594916	21605075	10160
17	24597916	24609515	11600
17	25362916	25373168	10253
17	25594466	25595567	1102
17	27710916	27722158	11243
17	27875046	27877082	2037
17	28310916	28923069	612154
17	29649563	29652677	3115
17	30797521	30798575	1055
17	30811336	30812388	1053
17	31611916	31625204	13289
17	31656916	31692261	35346
17	31769916	31886522	116607
17	33205343	33209372	4030
17	33509916	33524561	14646
17	33748916	33762057	13142
17	34936916	34947713	10798
17	36447066	36449881	2816
17	37743916	37759984	16069
17	38139916	38155434	15519
17	39080589	39082491	1903
17	39381916	39398263	16348
17	39976916	39987930	11015
17	40577916	40589200	11285
17	40629100	40639076	9977
17	40641916	40655972	14057
17	40675180	40692328	17149
17	40700758	40711512	10755
17	40719874	40721689	1816
17	41092893	41093920	1028
17	41216146	41218857	2712
17	41236954	41250266	13313
17	41612916	41625612	12697
17	41963916	42166015	202100
17	42822916	42858294	35379
17	43578916	43590110	11195
17	47523085	47524129	1045
17	50450916	50461015	10100
17	51750916	51760970	10055
17	51843362	51844547	1186
17	51916343	51917747	1405
17	54333916	54375721	41806
17	54522916	54538897	15982
17	54734916	54756462	21547
17	55983916	55994587	10672
17	61243759	61244957	1199
17	62766520	62768955	2436
17	63312916	63338775	25860
17	63430779	63431904	1126
17	63520916	63532599	11684
17	68676761	68687927	11167
17	68972761	68982807	10047
17	71591903	71595393	3491
17	71855293	71857938	2646
17	72070761	72733780	663020
17	72915184	72917007	1824
17	73180960	73184671	3712
17	75258016	75259657	1642
17	76892761	76903171	10411
17	78692421	78694251	1831
17	80258446	80259629	1184
17	80946761	80958803	12043
17	80974761	80989837	15077
17	81017761	81112759	94999
17	81199051	81200256	1206
17	81231761	81292780	61020
17	82011862	82013206	1345
17	82293761	82317596	23836
17	82820113	82821307	1195
18	3000001	3005626	5626
18	3134052	3148213	14162
18	3213784	3216458	2675
18	3293884	3299949	6066
18	3300044	3301388	1345
18	3307339	3315935	8597
18	3320701	3356744	36044
18	3366638	3472313	105676
18	3601052	3687951	86900
18	3849052	5440341	1591290
18	6011692	6480174	468483
18	6768692	6920054	151363
18	6926763	7821238	894476
18	8991961	8993036	1076
18	9038787	9058339	19553
18	10292344	10302724	10381
18	10935344	10947756	12413
18	11269344	11287051	17708
18	13364344	13377971	13628
18	13589814	13591759	1946
18	14265344	14289717	24374
18	17387344	17398473	11130
18	17974344	17989599	15256
18	18608344	18619025	10682
18	24077344	24090516	13173
18	27285875	27287381	1507
18	27792641	27794658	2018
18	28045344	28064317	18974
18	28149344	28178118	28775
18	31569344	32116772	547429
18	34202903	34205327	2425
18	37106524	37107565	1042
18	37293344	37344384	51041
18	40035344	40169441	134098
18	40268270	40269356	1087
18	41276344	41286536	10193
18	41312093	41313706	1614
18	42025799	42030054	4256
18	42057479	42059564	2086
18	42174222	42175725	1504
18	42322877	42324414	1538
18	42326324	42327680	1357
18	42393739	42396219	2481
18	42409344	43811371	1402028
18	44036344	44049524	13181
18	44088344	44108790	20447
18	47063323	47064532	1210
18	47112631	47114513	1883
18	47824215	47841512	17298
18	48250215	48308577	58363
18	48333753	48338178	4426
18	48342659	48350359	7701
18	48362823	48363835	1013
18	48372215	48528342	156128
18	48530215	48558170	27956
18	49579215	49600975	21761
18	50075383	50076589	1207
18	50304440	50305519	1080
18	51125215	51139815	14601
18	51941673	51943034	1362
18	52232543	52242837	10295
18	52672543	52700913	28371
18	54874967	54876151	1185
18	55077929	55078993	1065
18	57082067	57083282	1216
18	58306938	58308447	1510
18	58645906	58647946	2041
18	58988543	58999632	11090
18	59792561	59794578	2018
18	62542214	62543430	1217
18	63083994	63085126	1133
18	63745543	63755713	10171
18	65671893	65674938	3046
18	66446543	66456936	10394
18	67385523	67386975	1453
18	67788543	67803961	15419
18	69394543	69410656	16114
18	69525098	69560083	34986
18	69708647	69711977	3331
18	69712036	69741900	29865
19	3000002	3096401	96400
19	3791002	3805293	14292
19	4213816	4219583	5768
19	4222717	4234225	11509
19	4236002	4292276	56275
19	6713002	6727048	14047
19	6827002	6854649	27648
19	9033002	9049158	16157
19	9056002	9078188	22187
19	9094002	9112790	18789
19	9153002	9172141	19140
19	9260462	9261481	1020
19	9307642	9308991	1350
19	10285002	10481131	196130
19	10570044	10571510	1467
19	11197842	11199674	1833
19	11596002	11609135	13134
19	11725408	11727722	2315
19	12577187	12579230	2044
19	13622002	13636589	14588
19	14172269	14174814	2546
19	14809002	14828383	19382
19	14978002	15038722	60721
19	15125896	15127744	1849
19	15137501	15139520	2020
19	16294689	16297131	2443
19	16468002	16480309	12308
19	16540002	16550158	10157
19	17018002	17030093	12092
19	18651051	18652928	1878
19	19992866	19994504	1639
19	20149002	20160476	11475
19	23220417	23230498	10082
19	25112417	25122995	10579
19	27298593	27300675	2083
19	27389417	27823843	434427
19	28431277	28433114	1838
19	29568417	29608579	40163
19	29621320	29622385	1066
19	30052729	30079804	27076
19	32575417	32588946	13530
19	33761047	33762252	1206
19	34121350	34125971	4622
19	36303848	36304908	1061
19	36409765	36415897	6133
19	37824417	37834905	10489
19	38274417	38644792	370376
19	40294417	40307918	13502
19	42102417	42115507	13091
19	42177417	42232682	55266
19	42391417	42423479	32063
19	43022417	43034886	12470
19	43110087	43113497	3411
19	43668417	43921705	253289
19	43979318	44018206	38889
19	44281407	44284333	2927
19	44896417	44906603	10187
19	45075716	45078364	2649
19	46067417	46559580	492164
19	47083417	47098988	15572
19	47260384	47261928	1545
19	48028891	48031179	2289
19	48676417	48690536	14120
19	48885417	48896585	11169
19	50364400	50366039	1640
19	50458199	50507059	48861
19	50522532	50529420	6889
19	55242417	55252711	10295
19	55482417	56010271	527855
2	3002	93780	90779
2	599002	609112	10111
2	644002	674000	29999
2	1654002	1666041	12040
2	3974002	3985616	11615
2	6005002	6023761	18760
2	6439002	6556464	117463
2	7998261	7999542	1282
2	8164070	8165095	1026
2	12140002	12150359	10358
2	12495002	12507267	12266
2	15532002	15542164	10163
2	19553002	19568114	15113
2	20287952	20289219	1268
2	20434942	20438584	3643
2	21155002	21213865	58864
2	23308549	23311280	2732
2	23895002	23912890	17889
2	24265701	24266883	1183
2	26908496	26914721	6226
2	27515002	27529679	14678
2	27700002	27710447	10446
2	28227002	28244862	17861
2	28876002	28893974	17973
2	31443002	31471739	28738
2	32163002	32176015	13014
2	33620313	33625633	5321
2	34507002	34520102	13101
2	35867719	35868800	1082
2	36431245	36432260	1016
2	40058002	40075093	17092
2	40983002	40995701	12700
2	41071453	41073314	1862
2	44031106	44032648	1543
2	46266002	46278113	12112
2	47434002	47456001	22000
2	47921657	47924827	3171
2	48038767	48040456	1690
2	49260696	49262758	2063
2	49862137	49863328	1192
2	51849200	51851965	2766
2	54877667	54878751	1085
2	61574002	61615109	41108
2	61629894	61638627	8734
2	61730195	61853165	122971
2	61918002	62252100	334099
2	62584132	62587131	3000
2	62657295	62658341	1047
2	68372002	68399051	27050
2	68653819	68655778	1960
2	70863678	70883123	19446
2	70956627	71048786	92160
2	71063857	71092247	28391
2	74718697	74726540	7844
2	74729518	74732250	2733
2	76185470	76192792	7323
2	76840836	76841957	1122
2	77076344	77077825	1482
2	77886059	77887353	1295
2	78531640	79319264	787625
2	83337266	83347286	10021
2	84163685	84164872	1188
2	84171326	84225807	54482
2	84303773	84305248	1476
2	85666266	85683340	17075
2	87255266	87267714	12449
2	87285266	87297558	12293
2	89241210	89242232	1023
2	89712266	89722339	10074
2	90680266	90691531	11266
2	92574266	92592722	18457
2	93594266	93606339	12074
2	95042266	95054501	12236
2	97519412	97520471	1060
2	98154924	98971894	816971
2	99183927	99186143	2217
2	99518989	99520391	1403
2	99725380	99726538	1159
2	99864266	99880588	16323
2	100216266	100227409	11144
2	100413420	100414672	1253
2	100729870	100730895	1026
2	100908663	100910059	1397
2	102360641	102362021	1381
2	103436766	103437858	1093
2	103619266	103633561	14296
2	103646688	103649332	2645
2	103663266	103716403	53138
2	103744302	103749942	5641
2	103749947	103751823	1877
2	103853266	103864314	11049
2	104393270	104399998	6729
2	111582706	111584433	1728
2	112346844	112347942	1099
2	112671972	112733686	61715
2	112788266	112821316	33051
2	114902266	114914785	12520
2	115947548	115948797	1250
2	116752266	116767347	15082
2	117751266	117769451	18186
2	121791133	121792625	1493
2	123183662	123192031	8370
2	130037266	130048324	11059
2	132107266	132126422	19157
2	134242266	134857234	614969
2	134905266	134923876	18611
2	137517266	137533321	16056
2	137968266	137980554	12289
2	139014225	139016279	2055
2	143338266	143353536	15271
2	143615489	143617911	2423
2	145163103	145165246	2144
2	149156266	149170954	14689
2	149751145	149752437	1293
2	153169864	153171152	1289
2	153839694	153840877	1184
2	154652357	154653487	1131
2	154835880	154837404	1525
2	154853266	154863451	10186
2	155225832	155229757	3926
2	155248266	155479308	231043
2	156389266	156401774	12509
2	157557266	157567769	10504
2	160579579	160580910	1332
2	161292761	161310262	17502
2	162629123	162632833	3711
2	164659761	164670197	10437
2	165143761	165153792	10032
2	166429761	166446856	17096
2	170081761	170092778	11018
2	172481761	172492237	10477
2	174255843	174257321	1479
20	6952494	6953866	1373
20	7130913	7133133	2221
20	7136623	7146136	9514
20	7148002	7160089	12088
20	7176063	7177437	1375
20	8294892	8301884	6993
20	10804002	10827254	23253
20	12154290	12155320	1031
20	12675146	12692355	17210
20	13325146	13478541	153396
20	13491146	13524309	33164
20	15041146	15051228	10083
20	15951146	15961205	10060
20	16306146	16316393	10248
20	16939418	16940630	1213
20	19655152	19663397	8246
20	21112147	21113812	1666
20	22367302	22368705	1404
20	24193582	24195174	1593
20	31352723	31449074	96352
20	31456740	31459440	2701
20	31470146	31482288	12143
20	32492146	32651350	159205
20	33169199	33185534	16336
21	3668002	4647287	979286
21	4795881	4797253	1373
21	4800001	4801859	1859
21	4803994	4808027	4034
21	4817837	4821291	3455
21	4823579	4825123	1545
21	4826086	4828002	1917
21	4831628	4833490	1863
21	4862730	4863939	1210
21	4908822	4922914	14093
21	5191931	5251109	59179
21	5268931	5313933	45003
21	5348733	5354459	5727
21	5776931	5917402	140472
21	6852404	6866770	14367
21	7539404	7549508	10105
21	7841823	7846799	4977
21	7860140	7866115	5976
21	8408302	8409430	1129
21	8745832	8747360	1529
21	9505404	9516428	11025
21	9533404	9556402	22999
21	9568404	9611424	43021
21	9647404	9984730	337327
21	12889191	12896066	6876
3	384002	394127	10126
3	1672002	1684395	12394
3	4047229	4049410	2182
3	7003002	7021305	18304
3	10428933	10430192	1260
3	11503680	11505344	1665
3	11830325	11831473	1149
3	12762002	12775022	13021
3	12778711	12784801	6091
3	14568002	14578316	10315
3	14859002	15990694	1131693
3	17162002	17179647	17646
3	17318863	17320659	1797
3	17456386	17457914	1529
3	17533002	17805492	272491
3	17888002	17922556	34555
3	18209002	18222575	13574
3	18712002	18722613	10612
3	19150002	19160981	10980
3	19458002	19475082	17081
3	20766002	20782574	16573
3	21285002	21297245	12244
3	22479002	22491215	12214
3	22608350	22610066	1717
3	22862002	22949047	87046
3	22988816	22990642	1827
3	23127947	23130096	2150
3	23146002	23271310	125309
3	23359002	23470263	111262
3	24307002	25121063	814062
3	25629859	25632598	2740
3	26737225	26739632	2408
3	28150885	28152018	1134
3	29058002	29073616	15615
3	29085002	29105258	20257
3	31302004	31303691	1688
3	32176002	32188343	12342
3	32479710	32480877	1168
3	32521591	32522763	1173
3	33243002	33256346	13345
3	33682185	33684337	2153
3	34634002	34648625	14624
3	35767002	35779006	12005
3	35903185	35904564	1380
3	38965002	38978046	13045
3	40293002	40305323	12322
3	41449923	41451004	1082
3	41639002	41653179	14178
3	41717002	41728490	11489
3	41982373	41989664	7292
3	44500626	44501682	1057
3	44669829	44672556	2728
3	49503002	49513358	10357
3	50047749	50048763	1015
3	51069358	51070366	1009
3	51284002	51512450	228449
3	52621002	52635099	14098
3	53449660	53452234	2575
3	53902002	53920211	18210
3	57807512	57810834	3323
3	58173708	58174981	1274
3	61773955	61867945	93991
3	61973727	61984006	10280
3	62067023	62068115	1093
3	64548982	64550236	1255
3	65013727	65023964	10238
3	65126727	65140243	13517
3	67527139	67529992	2854
3	69213595	69215257	1663
3	69293727	69339791	46065
3	69354746	69360220	5475
3	69383371	69386411	3041
3	69386727	69475811	89085
3	69496283	69513790	17508
3	69550640	69557550	6911
3	70616168	70617632	1465
3	72187539	72188707	1169
3	72522071	72523146	1076
3	73976727	73990556	13830
3	74052727	74071056	18330
3	74669727	74686075	16349
3	75681727	75692588	10862
3	76206727	76228077	21351
3	80301494	80304211	2718
3	85786945	85789195	2251
3	94484701	94487092	2392
3	99205428	99206951	1524
3	99949231	99950846	1616
3	100216565	100217828	1264
3	105231406	105246056	14651
3	105272900	105274077	1178
3	105619543	105621111	1569
3	106596322	106597538	1217
3	108265699	108267679	1981
3	109174406	109190795	16390
3	109956406	109983937	27532
3	110540127	110542014	1888
3	111677165	111678376	1212
3	111876786	111880561	3776
3	113441895	113443681	1787
3	113562656	113564344	1689
3	113825406	113839474	14069
3	114150122	114154433	4312
3	115536406	115549437	13032
3	116741459	116742842	1384
3	116822406	116839751	17346
3	116888952	116890803	1852
3	118094360	118096466	2107
3	118285186	118288315	3130
3	118510406	118522122	11717
3	122557831	122574039	16209
3	123298532	123300404	1873
3	124700925	124701944	1020
3	128835879	128838416	2538
3	129473477	129475274	1798
3	129814406	129832619	18214
3	133513406	134187559	674154
3	134624684	134628937	4254
3	135519406	135531627	12222
3	138708406	138718644	10239
3	139179070	139180628	1559
3	139720875	139721933	1059
3	139721934	139722992	1059
3	146785406	146802121	16716
3	146847406	146871025	23620
3	148628406	148640509	12104
3	153859406	153872722	13317
3	154878406	154890136	11731
3	155501406	155561577	60172
4	1934454	1935860	1407
4	1944944	1946009	1066
4	3916002	4563578	647577
4	5204002	5215171	11170
4	5550852	5554065	3214
4	5572856	5577107	4252
4	7178927	7190340	11414
4	8556604	8558030	1427
4	8623550	8625508	1959
4	10115944	10117252	1309
4	10772927	10784949	12023
4	11973927	11997368	23442
4	12023063	12024245	1183
4	13215711	13267159	51449
4	13281831	13303300	21470
4	13392811	13394433	1623
4	13408342	13410399	2058
4	13995711	14007159	11449
4	15293711	15339551	45841
4	17830711	17850195	19485
4	18264711	18281350	16640
4	24613711	24624874	11164
4	25577711	25592779	15069
4	26659615	26661850	2236
4	26915711	26942772	27062
4	28802233	28803713	1481
4	32452888	32552771	99884
4	32606889	32626936	20048
4	32671889	32707555	35667
4	33315395	33318010	2616
4	33423889	33458132	34244
4	33972198	33975651	3454
4	34558600	34559660	1061
4	34560073	34589113	29041
4	34595235	34596914	1680
4	34822153	34823590	1438
4	34940963	34947382	6420
4	35036156	35040602	4447
4	35095588	35099269	3682
4	35100031	35104311	4281
4	35144669	35151924	7256
4	35216889	35242261	25373
4	36473889	36535007	61119
4	37229013	37230349	1337
4	37287889	37297950	10062
4	37427889	37447158	19270
4	38462368	38493514	31147
4	38755889	38785849	29961
4	38848889	38886522	37634
4	39029800	39055333	25534
4	39104436	39153284	48849
4	39761834	39763059	1226
4	39842556	39846205	3650
4	40144889	40175050	30162
4	41804858	41805993	1136
4	47231714	47233284	1571
4	47811140	47813244	2105
4	48220758	48413108	192351
4	53488758	53499501	10744
4	54227909	54229324	1416
4	54296013	54297047	1035
4	54895758	54906906	11149
4	55690758	55701315	10558
4	58295758	58307230	11473
4	61405758	61418844	13087
4	61618758	61628964	10207
4	61757839	61759860	2022
4	63511295	63512499	1205
4	65491529	65493684	2156
4	65663223	65664923	1701
4	65695019	65696724	1706
4	66479669	66483960	4292
4	70150492	70151708	1217
4	72702758	72718543	15786
4	77479625	77480757	1133
4	77718758	77736712	17955
4	80359758	80370672	10915
4	80762758	80777313	14556
4	81603758	81616437	12680
4	81782758	81818693	35936
4	82320758	82334498	13741
4	83141229	83144183	2955
4	83847234	83850404	3171
4	85567035	85591493	24459
4	87726035	87736214	10180
4	87901035	88901200	1000166
4	90788999	90790404	1406
4	91331281	91332326	1046
5	2	422778	422777
5	1117278	1119355	2078
5	1153824	1155067	1244
5	1340325	1369572	29248
5	2714529	2841470	126942
5	4278530	4293070	14541
5	8564624	8565989	1366
5	10990072	11204139	214068
5	11839066	11840141	1076
5	11916132	11986866	70735
5	15249419	15255208	5790
5	15430279	15431926	1648
5	16711111	16712806	1696
5	17787072	18426025	638954
5	18793072	18794143	1072
5	22321072	22493632	172561
5	22494635	22597361	102727
5	24520252	24534250	13999
5	24894806	24896020	1215
5	27062252	27097073	34822
5	28412252	28425657	13406
5	29884252	29894399	10148
5	32842252	32852326	10075
5	33029252	33039477	10226
5	33256252	33268345	12094
5	35534210	35535327	1118
5	36127252	36138711	11460
5	36281794	36284355	2562
5	36963252	36985276	22025
5	37566252	37579491	13240
6	344002	358164	14163
6	1003002	1021598	18597
6	1634002	1645021	11020
6	3266002	3384465	118464
6	3731002	3746174	15173
6	4129002	4143616	14615
6	4248002	4270171	22170
6	4436002	4446387	10386
6	4632002	4815135	183134
6	5869469	5871170	1702
6	6365002	6377362	12361
6	7709002	7825902	116901
6	7844002	7855104	11103
6	10215521	10216613	1093
6	10247002	10259292	12291
6	10521002	10883838	362837
6	11571776	11580882	9107
6	11585801	11587712	1912
6	11591884	11631723	39840
6	11662588	11668177	5590
6	11672810	11679665	6856
6	11691542	11693958	2417
6	12261496	12262552	1057
6	12575908	12577564	1657
6	13053665	13062315	8651
6	13067605	13074489	6885
6	13104983	13129460	24478
6	13888563	13890881	2319
6	14509119	14510706	1588
6	17933113	17941422	8310
6	17946698	17948943	2246
6	18027492	18047518	20027
6	18051303	18057311	6009
6	18086239	18095610	9372
6	18130352	18131870	1519
6	18143545	18173512	29968
6	18178211	18209889	31679
6	19030237	19040283	10047
6	19079167	19083797	4631
6	19084248	19093323	9076
6	19104529	19112091	7563
6	19174216	19188059	13844
6	19212488	19223577	11090
6	19234305	19259541	25237
6	19274181	19278363	4183
6	19278841	19285685	6845
6	19321967	19326107	4141
6	19340717	19343521	2805
6	19358434	19362053	3620
6	19363114	19367248	4135
6	19382633	19410078	27446
6	19410375	19419931	9557
6	19431978	19455475	23498
6	27397093	27399974	2882
6	27459375	27463088	3714
7	179094	182282	3189
7	602002	613768	11767
7	2309023	2311248	2226
7	2316099	2319861	3763
7	2377887	2380037	2151
7	2389253	2390285	1033
7	2457409	2458459	1051
7	2533551	2537256	3706
7	2705002	2732373	27372
7	2748240	2751214	2975
7	5972002	5984214	12213
7	6658002	6675777	17776
7	7210002	7222800	12799
7	7954409	7955518	1110
7	7959002	8046751	87750
7	8063800	8095572	31773
7	8095650	8097717	2068
7	8361254	8366674	5421
7	8369002	8397938	28937
7	8435893	8437701	1809
7	8439002	8479348	40347
7	8656494	8659432	2939
7	8826002	8856308	30307
7	13939197	13942188	2992
7	15894473	17997929	2103457
7	18660473	18670843	10371
7	19500143	19502042	1900
7	20095473	20117362	21890
7	20596516	20601419	4904
7	20901917	20902993	1077
7	21090314	21092966	2653
7	21141658	21145657	4000
7	22496473	22512754	16282
7	23427473	23444442	16970
7	24862165	24870357	8193
7	26299951	26304334	4384
7	26964473	29168208	2203736
7	29520548	29522569	2022
7	30081473	31279726	1198254
7	31364738	31366223	1486
7	31400930	31403064	2135
7	31635742	31636983	1242
7	36108473	36121068	12596
7	36886846	36889607	2762
7	37313646	37315383	1738
7	38735473	38750298	14826
7	39302392	39303418	1027
7	39517239	39519217	1979
7	40357966	40359956	1991
7	40483923	40486148	2226
7	42460992	42462460	1469
7	42804473	42814904	10432
7	43176578	43180443	3866
7	44279473	44289702	10230
7	44935473	44948804	13332
7	45005524	45010059	4536
7	45126095	45128157	2063
7	45132969	45136886	3918
7	45170329	45175388	5060
7	45259093	45276238	17146
7	45309473	45335365	25893
7	45350220	45353374	3155
7	45512473	45527894	15422
7	46093803	46095033	1231
7	46095630	46098075	2446
7	46100053	46166061	66009
7	46166344	46170836	4493
7	46173316	46189530	16215
7	46327399	46332935	5537
7	46888473	46899807	11335
7	46975473	47020927	45455
7	49513473	49621394	107922
7	49645473	49659586	14114
7	49671393	49672757	1365
7	49675518	49764565	89048
7	53162502	53176298	13797
7	54701502	54714999	13498
7	56352650	56354530	1881
7	57519532	57520647	1116
7	58929502	59217599	288098
7	59498502	59509286	10785
7	59635502	59645521	10020
7	61062502	61074088	11587
7	62029502	62045591	16090
7	62430266	62433398	3133
7	62433954	62435728	1775
7	64396502	64406616	10115
7	64781948	64783356	1409
7	64810502	65224970	414469
[truncated: 5,145 more rows]

## Sheet: S3.5
Table S3.5	SD regions of caprine genome combining results of WGAC and WSSD
Chr.	start	end	length
1	3	55413	55411
1	656003	668830	12828
1	4130003	4194266	64264
1	4573003	4654403	81401
1	7354003	7370883	16881
1	7381647	7398071	16425
1	8311003	8321578	10576
1	9088003	9098281	10279
1	9569208	9570247	1040
1	11281112	11289784	8673
1	11322651	11330770	8120
1	12122003	12134446	12444
1	12390572	12393410	2839
1	13077704	13078844	1141
1	13927003	13944006	17004
1	14044888	14047017	2130
1	18759003	18774001	14999
1	21246982	21249176	2195
1	23636795	23641715	4921
1	24714798	24716026	1229
1	24822003	24846000	23998
1	27132967	27135644	2678
1	27161898	27164565	2668
1	30128179	30129513	1335
1	30389003	30400822	11820
1	31323422	31325662	2241
1	33003003	33014004	11002
1	34497003	34510462	13460
1	36499223	36500234	1012
1	36551003	36563856	12854
1	37104433	37105721	1289
1	39080482	39081677	1196
1	39168003	39180564	12562
1	39468352	39469569	1218
1	39505003	39515164	10162
1	40268870	40270102	1233
1	40655544	40658505	2962
1	41138003	41177403	39401
1	41253003	41286332	33330
1	41293003	41308116	15114
1	41323003	41344524	21522
1	41696532	41697591	1060
1	45711457	45713302	1846
1	45852173	45853380	1208
1	47323503	47325657	2155
1	51024003	51038206	14204
1	52797003	52812537	15535
1	52959128	52960170	1043
1	53459003	53470827	11825
1	53492566	53494407	1842
1	56169715	56171898	2184
1	56171918	56174744	2827
1	56180003	56228930	48928
1	56264554	56265624	1071
1	56833003	56846398	13396
1	58602680	58604862	2183
1	60347013	60348373	1361
1	61009054	61010362	1309
1	61812652	61813679	1028
1	64863003	64903156	40154
1	64933003	64968583	35581
1	66459003	66469742	10740
1	68848780	68850094	1315
1	70065137	70066585	1449
1	74308003	74320596	12594
1	76570854	76572000	1147
1	78118003	78129038	11036
1	78389387	78390485	1099
1	78736003	78759959	23957
1	78840003	78851148	11146
1	79109003	79120427	11425
1	79677003	79687545	10543
1	79958150	79959369	1220
1	80261003	80273075	12073
1	80547003	80562223	15221
1	80623421	80624428	1008
1	81984353	81985544	1192
1	82033003	82049461	16459
1	83442330	83443481	1152
1	83959003	83960059	1057
1	84368585	84369808	1224
1	84662811	84664158	1348
1	85395513	85396740	1228
1	86107146	86108625	1480
1	86973243	86975040	1798
1	87576069	87577491	1423
1	89819003	89829336	10334
1	91410122	91412146	2025
1	91570497	91571600	1104
1	92602789	92605330	2542
1	96923003	96933537	10535
1	97240109	97241383	1275
1	98948003	98963004	15002
1	99220003	99234755	14753
1	100878003	100892106	14104
1	101952003	101962813	10811
1	102358003	102377023	19021
1	102910669	102913317	2649
1	104317848	104320728	2881
1	105211003	105223593	12591
1	109035169	109036421	1253
1	109451639	109453953	2315
1	110779003	110795861	16859
1	111001787	111003072	1286
1	111866003	111879235	13233
1	112310003	112322225	12223
1	113066615	113068446	1832
1	114266003	114299181	33179
1	114311123	114312354	1232
1	115395742	115397058	1317
1	115923003	115938745	15743
1	116568003	116580710	12708
1	117278905	117280257	1353
1	117883673	117885138	1466
1	118904003	118919496	15494
1	120286003	120298031	12029
1	120859695	120861397	1703
1	125106634	125108811	2178
1	125289380	125291224	1845
1	126101003	126113256	12254
1	126838003	126854587	16585
1	126861003	126876565	15563
1	127702003	127724623	22621
1	128583003	128599699	16697
1	130030798	130031834	1037
1	131659708	131661161	1454
1	132809003	132819350	10348
1	133068406	133069513	1108
1	133069515	133070613	1099
1	133409155	133410533	1379
1	134830003	134840517	10515
1	134985003	135001837	16835
1	135572311	135573385	1075
1	136099349	136100642	1294
1	136757003	136772728	15726
1	137354003	137364082	10080
1	137463867	137464935	1069
1	138439586	138441558	1973
1	139095799	139097530	1732
1	139402003	139415976	13974
1	141463003	141477005	14003
1	141619566	141622517	2952
1	141915003	141938142	23140
1	141987003	142004209	17207
1	142027387	142029126	1740
1	142133003	142172431	39429
1	142193003	142203544	10542
1	142714003	142733151	19149
1	143321713	143323972	2260
1	143920003	143953566	33564
1	144034003	144135710	101708
1	144175448	144177354	1907
1	144323003	144388053	65051
1	145851003	145895325	44323
1	145911003	145921666	10664
1	146158966	146160706	1741
1	147217003	147247535	30533
1	147987003	148019967	32965
1	148981003	149066132	85130
1	149351003	149365250	14248
1	149531003	149550561	19559
1	150110606	150111800	1195
1	153743947	153745135	1189
1	154928003	154958535	30533
1	154982003	155011307	29305
10	1	240385	240385
10	896456	899377	2922
10	1906764	1907829	1066
10	2569003	2582507	13505
10	3124056	3126547	2492
10	3368815	3373388	4574
10	3508003	3520865	12863
10	4239657	4242403	2747
10	4289713	4292618	2906
10	6127003	6183831	56829
10	6225348	6226807	1460
10	6769797	6770958	1162
10	6796003	6812072	16070
10	10331514	10335120	3607
10	10596003	10611148	15146
10	10946003	11078250	132248
10	11503893	11504958	1066
10	11603992	11605563	1572
10	11653288	11654825	1538
10	13758828	13760014	1187
10	14528003	14541190	13188
10	15500003	15517798	17796
10	19215003	19239469	24467
10	19313488	19314581	1094
10	20636003	20647197	11195
10	21181003	21195587	14585
10	21296003	21306220	10218
10	21671312	21672322	1011
10	21713223	21714350	1128
10	22083772	22085524	1753
10	22141003	22161734	20732
10	22347253	22348886	1634
10	22727003	22737505	10503
10	22873003	22904308	31306
10	22943003	23008017	65015
10	23188003	23214277	26275
10	23424438	23425791	1354
10	23449003	23511034	62032
10	23633003	23643261	10259
10	23828003	23849205	21203
10	23859390	23860438	1049
10	24066003	24105001	38999
10	24220003	24238423	18421
10	24345003	24356438	11436
10	24556989	24558022	1034
10	31258003	31269813	11811
10	32172434	32173766	1333
10	33144800	33146235	1436
10	33461003	33475512	14510
10	35217003	35227570	10568
10	35452003	35462345	10343
10	36168003	36182436	14434
10	36705003	36718107	13105
10	36803003	36813113	10111
10	37901003	37913483	12481
10	38663739	38665062	1324
10	38927573	38930826	3254
10	39179555	39180958	1404
10	41198003	41211552	13550
10	42213109	42214371	1263
10	44055003	44065892	10890
10	45323261	45324394	1134
10	45815996	45817089	1094
10	46827003	46843878	16876
10	46963003	46975363	12361
10	46996003	47017868	21866
10	47120439	47123383	2945
10	47124189	47136440	12252
10	47594003	47634720	40718
10	49302594	49305062	2469
10	49590854	49592563	1710
10	51885003	51896082	11080
10	53287670	53292683	5014
10	53639003	53649173	10171
10	53966231	53968815	2585
10	54422003	54432450	10448
10	54722003	54732397	10395
10	55098035	55099347	1313
10	55289003	55319403	30401
10	55350934	55352383	1450
10	55369124	55372323	3200
10	56809653	56811402	1750
10	57534442	57536015	1574
10	57697003	57709718	12716
10	58116003	58140919	24917
10	58968616	58969696	1081
10	59645356	59647261	1906
10	59907003	59917862	10860
10	60151003	60169774	18772
10	60396084	60397304	1221
10	61545003	61644716	99714
10	64195462	64196606	1145
10	67754003	67765982	11980
10	68154022	68156860	2839
10	68582026	68586397	4372
10	68687003	68697443	10441
10	70514774	70516183	1410
10	71490487	71491522	1036
10	73383898	73385165	1268
10	73415600	73433196	17597
10	74684003	74703346	19344
10	74878003	74896648	18646
10	75278003	75288070	10068
10	76866211	76871183	4973
10	76993414	76995363	1950
10	78128960	78132730	3771
10	78286994	78299312	12319
10	79395747	79397209	1463
10	81167066	81172197	5132
10	82819003	82833446	14444
10	82843485	82845798	2314
10	82876003	82958515	82513
10	82980771	83018618	37848
10	83090003	83102374	12372
10	87691372	87692503	1132
10	87925129	87926332	1204
10	88284803	88286006	1204
10	88920193	88921302	1110
10	88939064	88940130	1067
10	90075003	90093144	18142
10	90332190	90333489	1300
10	90919003	90931233	12231
10	98497003	98515756	18754
10	99042003	99078263	36261
10	99178003	99189331	11329
11	3	173790	173788
11	846557	847560	1004
11	1188003	1201808	13806
11	2152003	2173867	21865
11	3514003	3525506	11504
11	4573387	4574511	1125
11	5493003	5532842	39840
11	9449003	9459446	10444
11	10136714	10141944	5231
11	14150142	14151877	1736
11	14395752	14398326	2575
11	14612003	14622250	10248
11	14904581	14905674	1094
11	16123003	16139609	16607
11	16170003	16181794	11792
11	16384003	16402981	18979
11	16960003	16975437	15435
11	17477473	17481949	4477
11	18483003	18494775	11773
11	19970003	19981303	11301
11	21694408	21695811	1404
11	22302083	22303408	1326
11	25413695	25415077	1383
11	26129249	26132507	3259
11	26186706	26187977	1272
11	29615907	29619751	3845
11	29798003	29814549	16547
11	29838594	29840038	1445
11	30273852	30275317	1466
11	30276150	30277372	1223
11	33021003	33032033	11031
11	33271722	33275446	3725
11	33599003	33612493	13491
11	33937003	33949471	12469
11	35285003	35301146	16144
11	35467003	35479969	12967
11	35749046	35752624	3579
11	39088003	39112272	24270
11	39421003	39432402	11400
11	39625779	39627678	1900
11	40161504	40162817	1314
11	45222003	45240245	18243
11	45580003	45660315	80313
11	46648003	46731071	83069
11	49268003	49280131	12129
11	49962003	49981109	19107
11	51473003	51486407	13405
11	51608956	51627483	18528
11	51678003	51699261	21259
11	52299003	52310081	11079
11	53402003	53415284	13282
11	54412003	54423369	11367
11	54859509	54860568	1060
11	55119118	55121001	1884
11	55420003	55434282	14280
11	55552003	55573063	21061
11	55594523	55596870	2348
11	56478003	56495164	17162
11	56691380	56692948	1569
11	57227003	57238417	11415
11	57290003	57322664	32662
11	57996003	58006624	10622
11	58082003	58095878	13876
11	58463003	58476786	13784
11	58740003	58756242	16240
11	59259003	59281357	22355
11	59924529	59926903	2375
11	60491003	60509313	18311
11	60626003	60641099	15097
11	60870409	60872207	1799
11	61176899	61178926	2028
11	62087003	62100153	13151
11	62327699	62331735	4037
11	65606482	65608874	2393
11	65665003	65676081	11079
11	66748161	66749645	1485
11	68493367	68494885	1519
11	68583280	68585065	1786
11	69081003	69091243	10241
11	69176798	69178412	1615
11	69895613	69897324	1712
11	70978003	70988034	10032
11	74514818	74523121	8304
11	75341003	75366111	25109
11	78891116	78892185	1070
11	79040003	79054170	14168
11	79681789	79684324	2536
11	79795548	79796708	1161
11	80642180	80643341	1162
11	81724485	81725695	1211
11	86356003	86369243	13241
11	90341985	90344972	2988
11	91608945	91610485	1541
11	91926003	92048312	122310
11	92186003	92227178	41176
11	92277003	92288864	11862
11	94022514	94024532	2019
11	95969802	95972999	3198
11	98561003	98576781	15779
11	101471003	101487418	16416
11	101574003	101585646	11644
11	101704003	101714218	10216
11	102637618	102640667	3050
11	103659384	103665949	6566
11	103686003	103696653	10651
12	450003	460755	10753
12	1671003	1683814	12812
12	1886889	1888237	1349
12	2271003	2290130	19128
12	2772003	2783001	10999
12	4135003	4148033	13031
12	4432003	4447482	15480
12	5028003	5041389	13387
12	5755003	5771055	16053
12	6357003	6367429	10427
12	7530003	7541084	11082
12	8420003	8431845	11843
12	13239003	13250793	11791
12	13475338	13478240	2903
12	14314003	14324233	10231
12	15796793	15799156	2364
12	16938442	16939821	1380
12	19272816	19278781	5966
12	21825003	21839293	14291
12	23704388	23706047	1660
12	27317721	27321643	3923
12	28102185	28103862	1678
12	29127360	29128406	1047
12	29326003	29342189	16187
12	30296618	30297711	1094
12	34313003	34323903	10901
12	34558003	34600310	42308
12	34653003	34664464	11462
12	34728003	34756798	28796
12	35095003	35108137	13135
12	35178003	35208241	30239
12	35259766	35261004	1239
12	35282003	35292662	10660
12	35510003	35531212	21210
12	35642003	35658443	16441
12	36296003	36310695	14693
12	36960003	36979664	19662
12	37379693	37381218	1526
12	38897003	38910677	13675
12	39181299	39183749	2451
12	39398003	39418074	20072
12	40062003	40082789	20787
12	40259105	40260329	1225
12	40762003	40790299	28297
12	40890003	40901611	11609
12	41686003	41699224	13222
12	43219003	43231846	12844
12	43989440	43990489	1050
12	44010003	44024813	14811
12	44955645	44957268	1624
12	45532677	45533886	1210
12	45583293	45584483	1191
12	46274857	46276735	1879
12	46866046	46867724	1679
12	47784497	47786168	1672
12	49589078	49590416	1339
12	49867021	49868304	1284
12	50540003	50550053	10051
12	53537205	53538716	1512
12	54294003	54295160	1158
12	55566003	55582192	16190
12	55822363	55823623	1261
12	57379030	57382173	3144
12	58501272	58503523	2252
12	58648961	58650023	1063
12	59072831	59076434	3604
12	61173159	61174213	1055
12	61867003	61879037	12035
12	61939003	61950361	11359
12	67447003	67488050	41048
12	67559003	67619533	60531
12	67914003	68178834	264832
12	74424189	74425448	1260
12	74927611	74928932	1322
12	78912141	78913305	1165
12	79095558	79098978	3421
12	81545003	81559484	14482
12	82525939	82535098	9160
13	1	154129	154129
13	2635003	2647222	12220
13	3140791	3141952	1162
13	3151003	3161958	10956
13	3933264	3934362	1099
13	5214003	5231249	17247
13	5445181	5446613	1433
13	5934003	5949172	15170
13	9595003	9606282	11280
13	9739629	9740673	1045
13	9830644	9834295	3652
13	10035003	10168525	133523
13	10203003	10282405	79403
13	12508003	12519032	11030
13	13881003	13893105	12103
13	14146632	14147883	1252
13	15094003	15111098	17096
13	15744691	15745856	1166
13	16440724	16443084	2361
13	16454003	16643812	189810
13	18343391	18348099	4709
13	20559804	20561391	1588
13	21781505	21782800	1296
13	24992003	25012073	20071
13	26509003	26525409	16407
13	27754801	27756371	1571
13	28184080	28186984	2905
13	30432003	30444930	12928
13	32026547	32027636	1090
13	32254564	32258349	3786
13	35265846	35268651	2806
13	35757493	35764279	6787
13	35787003	35979677	192675
13	36445003	36497860	52858
13	37010003	37049698	39696
13	37155940	37157689	1750
13	37883929	37889279	5351
13	39127321	39129113	1793
13	39767180	39769096	1917
13	41404854	41405889	1036
13	41799003	42027185	228183
13	42068003	42079694	11692
13	44957164	44958484	1321
13	45115003	45205521	90519
13	45626399	45627446	1048
13	45628394	45630400	2007
13	45904977	45911080	6104
13	46918003	46931596	13594
13	47330251	47331285	1035
13	47769425	47771985	2561
13	47828870	47830201	1332
13	47865490	47866740	1251
13	48009003	48022396	13394
13	49056003	49121555	65553
13	50764003	50776349	12347
13	50857003	50868906	11904
13	51647003	51675458	28456
13	51837003	51847104	10102
13	56462003	56473245	11243
13	57831354	57833080	1727
13	58500609	58501733	1125
13	58760705	58763089	2385
13	58770243	58772854	2612
13	58866643	58869706	3064
13	58936003	58949001	12999
13	60380003	60573454	193452
13	60740003	60855794	115792
13	62456185	62457381	1197
13	63229003	63257359	28357
13	64547003	64558024	11022
13	65403003	65427555	24553
13	65428952	65430024	1073
13	65443475	65444578	1104
13	70174222	70178150	3929
13	71293546	71295702	2157
13	71810003	72250749	440747
13	72287702	72288919	1218
13	72321003	72333426	12424
13	72493991	72496441	2451
13	72509471	72511630	2160
13	73357478	73360284	2807
13	73405003	73422493	17491
13	73856133	73857391	1259
13	74016619	74017987	1369
13	74438089	74443949	5861
13	74446173	74447281	1109
13	74455039	74456756	1718
13	74509471	74516372	6902
13	74784011	74789785	5775
13	74832267	74833838	1572
13	74837407	74838819	1413
13	74843533	74849135	5603
13	75732816	75745048	12233
13	75774003	75807039	33037
13	79418908	79420075	1168
14	3	212259	212257
14	314003	331173	17171
14	1291003	1308556	17554
14	2797003	2809686	12684
14	2919003	2945417	26415
14	2983720	2984996	1277
14	3462003	3477306	15304
14	4326003	4356364	30362
14	4373003	4387098	14096
14	4608437	4609612	1176
14	5960122	5961141	1020
14	6081003	6099382	18380
14	6331003	6343526	12524
14	6711015	6712199	1185
14	6794003	6804352	10350
14	6821625	6823256	1632
14	7320625	7323174	2550
14	7795597	7797549	1953
14	7834003	7849452	15450
14	7950003	7976210	26208
14	8059003	8075250	16248
14	9660003	9680286	20284
14	10196003	10219938	23936
14	10251559	10252890	1332
14	10260003	10281630	21628
14	10366003	10416657	50655
14	10605003	10845556	240554
14	11644003	11665486	21484
14	11787320	11791937	4618
14	12135003	12304043	169041
14	12407003	12426002	19000
14	12860158	12861490	1333
14	12861491	12862759	1269
14	14477650	14478856	1207
14	15267003	15285709	18707
14	15482427	15488082	5656
14	18130268	18131479	1212
14	20633665	20637271	3607
14	21366595	21367610	1016
14	24211003	24309428	98426
14	24608113	24609231	1119
14	25111723	25112930	1208
14	27258214	27259377	1164
14	27734541	27735621	1081
14	27960003	27980236	20234
14	29204091	29206300	2210
14	29227730	29248279	20550
14	29312003	29399461	87459
14	31418003	31432766	14764
14	32298226	32299419	1194
14	32582075	32583933	1859
14	34109003	34124084	15082
14	34459317	34461155	1839
14	35279003	35292453	13451
14	38470198	38472014	1817
14	38566102	38567182	1081
14	38706003	38716150	10148
14	38797003	38808668	11666
14	41495043	41496221	1179
14	42996926	42999548	2623
14	47599003	47609429	10427
14	47861003	47876209	15207
14	47928003	47949686	21684
14	48342003	48352462	10460
14	48954138	48956801	2664
14	49779269	49780603	1335
14	51442003	51457400	15398
14	51653877	51655485	1609
14	52073261	52074505	1245
14	52619003	52631378	12376
14	54852183	54853677	1495
14	58508003	58518604	10602
14	58655003	58665203	10201
14	63164003	63175984	11982
14	64565679	64567622	1944
14	64736503	64737520	1018
14	68357003	68370243	13241
14	73770920	73771985	1066
14	76199132	76200952	1821
14	77548366	77551713	3348
14	78697613	78699034	1422
14	80920942	80922950	2009
14	82275860	82276924	1065
14	82278676	82280038	1363
14	83267003	83299485	32483
14	84052470	84055468	2999
14	85240003	85250804	10802
14	85790867	85791946	1080
14	87396003	87427105	31103
14	87879003	87890322	11320
14	89519003	89530166	11164
14	90141003	90153078	12076
15	27003	114584	87582
15	114614	117182	2569
15	148003	170205	22203
15	210081	212251	2171
15	214003	238963	24961
15	289889	314866	24978
15	320003	503300	183298
15	616350	617540	1191
15	1077003	1088147	11145
15	1154003	1164907	10905
15	1312559	1314632	2074
15	1995003	2049597	54595
15	2458003	2471069	13067
15	3612798	3615152	2355
15	5098557	5099864	1308
15	5202003	5244557	42555
15	5334237	5335380	1144
15	5439003	5459593	20591
15	5466463	5468942	2480
15	8771599	8773071	1473
15	9102082	9103148	1067
15	9714003	9743152	29150
15	9777003	9794992	17990
15	10117003	10130058	13056
15	10724003	10734634	10632
15	10847003	10877587	30585
15	11011196	11012396	1201
15	11273456	11274832	1377
15	11606446	11608302	1857
15	13125003	13137771	12769
15	14355003	14381001	25999
15	14534003	14547472	13470
15	15122003	15141477	19475
15	15189003	15232700	43698
15	15643732	15645313	1582
15	16305003	16329604	24602
15	16714289	16715378	1090
15	19684003	19694249	10247
15	20303808	20305089	1282
15	20646003	20663478	17476
15	20829003	20863283	34281
15	21007838	21009461	1624
15	24326120	24327746	1627
15	25754301	25776428	22128
15	26658003	26668779	10777
15	26813003	26829934	16932
15	26999003	27009284	10282
15	27247003	27259228	12226
15	27594792	27596753	1962
15	27613027	27615926	2900
15	28394003	28407529	13527
15	30185003	30202972	17970
15	30982249	30985257	3009
15	31805615	31809758	4144
15	31969629	31973254	3626
15	32391762	32392888	1127
15	32591773	32595487	3715
15	33498003	33510775	12773
15	35821003	35839336	18334
15	36042736	36046471	3736
15	36061219	36064969	3751
15	37384003	37411424	27422
15	40414003	40430165	16163
15	41582771	41584208	1438
15	41619003	41632167	13165
15	41936906	41938469	1564
15	43703907	43705005	1099
15	43715003	43731256	16254
15	43744003	43770425	26423
15	43822899	43825662	2764
15	43927003	44398376	471374
15	44988003	45000816	12814
15	45349342	45350545	1204
15	45359003	45459047	100045
15	45595715	45596731	1017
15	45607299	45609459	2161
15	45617981	45618991	1011
15	45641001	45642955	1955
15	45765287	45766847	1561
15	45868003	45918436	50434
15	45983003	46194112	211110
15	46241003	46263088	22086
15	46555003	46566369	11367
15	46922003	46947313	25311
15	47109003	47154024	45022
15	47206003	47225682	19680
15	47334003	47374998	40996
15	47410003	47421666	11664
15	47512003	47542472	30470
15	47544051	47547394	3344
15	47566044	47598364	32321
15	48066003	48109209	43207
15	48166003	48183589	17587
15	49060045	49061253	1209
15	49737443	49738609	1167
15	50372409	50374015	1607
15	50863003	50876492	13490
15	51488003	51725186	237184
15	51772200	51773286	1087
15	52163485	52165391	1907
15	53023003	53042360	19358
15	53268003	53286441	18439
15	54341047	54342355	1309
15	54614856	54617674	2819
15	57289003	57301655	12653
15	57704488	57706717	2230
15	58882003	58892892	10890
15	63299413	63300757	1345
15	64699994	64701566	1573
15	67197003	67218794	21792
15	74201010	74202052	1043
15	74213032	74214072	1041
15	74387003	74398368	11366
15	74467003	74530107	63105
15	74674850	74849302	174453
15	74939003	75118349	179347
15	75197178	75198850	1673
15	75215003	75225205	10203
15	75323003	75344043	21041
15	75451951	75479394	27444
15	75499738	75501775	2038
15	75527003	75537415	10413
15	75565632	75568179	2548
15	75600011	75602455	2445
15	75737052	75765147	28096
15	75802564	75806000	3437
15	76214003	76249638	35636
15	76645003	76696629	51627
15	77248003	77284204	36202
15	77896003	77984065	88063
15	78077003	78088289	11287
15	78282003	78302620	20618
15	78617892	78619754	1863
15	78909003	78920832	11830
16	3	135064	135062
16	559817	562497	2681
16	741003	752436	11434
16	802003	818401	16399
16	876731	879089	2359
16	1853003	1869253	16251
16	3255003	3266752	11750
16	3736716	3737956	1241
16	4330718	4334677	3960
16	4398003	4460970	62968
16	4849003	4911817	62815
16	5365003	5380306	15304
16	5438003	5731151	293149
16	5903003	5916471	13469
16	5979003	5999272	20270
16	6015362	6016821	1460
16	6233003	6269434	36432
16	6433829	6435653	1825
16	6437160	6443168	6009
16	6443289	6445990	2702
16	6475252	6496591	21340
16	6635003	6663699	28697
16	7331010	7332317	1308
16	7681003	7720842	39840
16	8194003	8206678	12676
16	8333681	8335769	2089
16	8879269	8880667	1399
16	9100062	9101351	1290
16	10579003	10589125	10123
16	12116168	12117348	1181
16	14461195	14462426	1232
16	23860490	23862078	1589
16	24426008	24427257	1250
16	25197003	25211614	14612
16	25733003	25743960	10958
16	26114003	26136263	22261
16	26483003	26497255	14253
16	26825003	26846357	21355
16	26984312	26985647	1336
16	28969423	28971064	1642
16	31343278	31346129	2852
16	32078003	32090630	12628
16	32234995	32236495	1501
16	32817003	32832607	15605
16	33780003	33790467	10465
16	34058003	34069513	11511
16	37929396	37931618	2223
16	38326003	38353025	27023
16	38481643	38482941	1299
16	40195003	40207124	12122
16	41971003	42016862	45860
16	42054003	42065006	11004
16	43524003	43540637	16635
16	47592346	47593376	1031
16	48494003	48506336	12334
16	49136007	49138935	2929
16	49139585	49141499	1915
16	49334679	49336119	1441
16	51567003	51584799	17797
16	51730003	51847072	117070
16	51889003	51979029	90027
16	52016003	52194097	178095
16	52390003	52464181	74179
16	55161003	55176810	15808
16	56356003	56382447	26445
16	57196748	57197934	1187
16	57200001	57201229	1229
16	58070694	58071765	1072
16	60937003	60951438	14436
16	61107781	61109509	1729
16	63362003	63376457	14455
16	64277408	64278538	1131
16	65528662	65530700	2039
16	65714904	65716670	1767
16	67731653	67733081	1429
16	69076503	69077774	1272
16	70980345	70981583	1239
16	71644534	71645680	1147
16	71645766	71647013	1248
16	73196769	73199264	2496
16	73284498	73286895	2398
16	73320003	73331562	11560
16	75930008	75931328	1321
16	76075155	76079539	4385
16	76136604	76141600	4997
17	1	60603	60603
17	437003	456432	19430
17	646003	667903	21901
17	894003	910049	16047
17	1296003	1311745	15743
17	1362797	1364382	1586
17	1585295	1589104	3810
17	2106886	2151582	44697
17	2650871	2652847	1977
17	6763908	6764997	1090
17	9070085	9071125	1041
17	9305844	9307043	1200
17	9414484	9415976	1493
17	9416633	9418648	2016
17	11690291	11692280	1990
17	12857075	12858405	1331
17	13376003	13388464	12462
17	13811003	13893197	82195
17	14079003	14098192	19190
17	14456949	14458174	1226
17	15373576	15374718	1143
17	15636003	15647084	11082
17	16578222	16579466	1245
17	20348003	20361271	13269
17	20559107	20561683	2577
17	20581510	20584784	3275
17	20849565	20851787	2223
17	20934366	20936982	2617
17	21056339	21057995	1657
17	22005794	22008014	2221
17	22064686	22066118	1433
17	22865519	22866547	1029
17	23030957	23033175	2219
17	24345705	24361641	15937
17	24844003	24855317	11315
17	25070388	25071673	1286
17	25240003	25254678	14676
17	26670003	26681202	11200
17	27691532	27693059	1528
17	29367549	29369664	2116
17	29437003	29449509	12507
17	29640305	29642350	2046
17	29741916	29744317	2402
17	31223003	31236232	13230
17	31411766	31412934	1169
17	32290003	32302498	12496
17	32971558	32972906	1349
17	35584003	35601393	17391
17	35834550	35836242	1693
17	37068003	37080275	12273
17	37421228	37422945	1718
17	37620355	37621569	1215
17	37920003	37930503	10501
17	38754498	38755683	1186
17	39126003	39137245	11243
17	40237003	40247810	10808
17	43674003	43701710	27708
17	43745003	43755328	10326
17	44949060	44950066	1007
17	45176882	45180091	3210
17	45308889	45309940	1052
17	45380488	45381511	1024
17	45400581	45401606	1026
17	45430635	45431978	1344
17	45484095	45487898	3804
17	45848003	45876105	28103
17	47859003	47871869	12867
17	50367075	50368579	1505
17	51634001	51635509	1509
17	52873335	52875143	1809
17	53468615	53470797	2183
17	54878634	54880806	2173
17	54931651	54933711	2061
17	54965003	54987235	22233
17	55042365	55044391	2027
17	55376003	55389870	13868
17	57404912	57406210	1299
17	58483408	58485766	2359
17	58533962	58536580	2619
17	60962003	61075797	113795
17	61855003	61884650	29648
17	62416166	62417191	1026
17	62600003	62613250	13248
17	63575003	63607565	32563
17	64612003	64625596	13594
17	70085003	70161057	76055
17	70215003	70245644	30642
18	3	136935	136933
18	154705	156015	1311
18	319003	332326	13324
18	761003	773037	12035
18	1242600	1259120	16521
18	1278003	1290801	12799
18	2347232	2348527	1296
18	2412780	2414269	1490
18	3481789	3484000	2212
18	3820003	3831410	11408
18	6195955	6197765	1811
18	7076575	7078784	2210
18	7121203	7122780	1578
18	7145003	7156235	11233
18	7801428	7803290	1863
18	7862983	7865115	2133
18	7883660	7886125	2466
18	8030003	8049199	19197
18	9010003	9021155	11153
18	9160507	9162249	1743
18	9626606	9629064	2459
18	10395003	10405120	10118
18	11070164	11071193	1030
18	12477288	12478532	1245
18	14258003	14268824	10822
18	14307003	14345373	38371
18	14864872	14866588	1717
18	14909045	14910212	1168
18	15210547	15211843	1297
18	15389003	15400429	11427
18	15571003	15587087	16085
18	15620098	15621325	1228
18	16244238	16246235	1998
18	16364003	16375733	11731
18	17156003	17170836	14834
18	17564117	17565299	1183
18	18686505	18688092	1588
18	23368003	23434941	66939
18	24141003	24182572	41570
18	24665469	24666785	1317
18	24815003	24840137	25135
18	28458478	28459974	1497
18	29236003	29248618	12616
18	29301988	29304278	2291
18	30153003	30167048	14046
18	33990205	33992849	2645
18	35674025	35676356	2332
18	39008022	39009131	1110
18	41421277	41422760	1484
18	42375003	42387119	12117
18	43324003	43339271	15269
18	43874003	44241118	367116
18	44424003	44435903	11901
18	45768003	45787166	19164
18	46329003	46349611	20609
18	46482595	46484962	2368
18	46509003	46519754	10752
18	47342372	47344560	2189
18	47361355	47363504	2150
18	47594003	47612367	18365
18	48073003	48154449	81447
18	48279944	48311306	31363
18	48424763	48427861	3099
18	48948468	48950227	1760
18	49028152	49029272	1121
18	49063003	49090004	27002
18	49099839	49106235	6397
18	49120003	49199040	79038
18	49432542	49496515	63974
18	49501340	49502448	1109
18	49535457	49537461	2005
18	50075003	50287420	212418
18	50298408	50301415	3008
18	50348712	50378587	29876
18	50540003	50574807	34805
18	50591003	50606120	15118
18	53184878	53190715	5838
18	53207473	53213707	6235
18	53415003	53430655	15653
18	54228003	54242390	14388
18	55585003	55696928	111926
18	55787003	55835478	48476
18	56040003	56050286	10284
18	56087003	56235093	148091
18	56280003	56460047	180045
18	56477003	56756857	279855
18	56782547	56785599	3053
18	56801003	56815385	14383
18	56830003	56872578	42576
18	56969003	57083134	114132
18	57122163	57124115	1953
18	57160003	57181106	21104
18	57247003	57638227	391225
18	57863003	57885943	22941
18	57922003	57948342	26340
18	57957003	57991172	34170
18	58484507	58486031	1525
18	58510567	58511931	1365
18	58572003	58592881	20879
18	58647003	58731429	84427
18	58910003	58935848	25846
18	59081003	59136061	55059
18	59719437	59720779	1343
18	59763362	59764704	1343
18	59881003	59896022	15020
18	59943003	59994149	51147
18	60300003	60315291	15289
18	60486003	60503124	17122
18	60593003	60603736	10734
18	60614003	60626070	12068
18	60872003	60883783	11781
18	61050003	61067880	17878
19	3	318043	318041
19	528003	538042	10040
19	558795	559917	1123
19	1193003	1207132	14130
19	1618003	1633060	15058
19	1668003	1693928	25926
19	2379527	2384878	5352
19	2603003	2635201	32199
19	2719003	2746243	27241
19	2780003	2805083	25081
19	2982577	2986012	3436
19	3515959	3517251	1293
19	3642023	3643594	1572
19	3731003	3748749	17747
19	3932003	3942232	10230
19	4342003	4355058	13056
19	4666254	4667858	1605
19	4811271	4812623	1353
19	5181983	5183924	1942
19	5645003	5671425	26423
19	5823003	5856168	33166
19	5875003	5887610	12608
19	5983003	5994719	11717
19	7180971	7182280	1310
19	7222938	7225358	2421
19	8386043	8390171	4129
19	8991323	8997642	6320
19	9025003	9058520	33518
19	9191463	9192807	1345
19	9292684	9293948	1265
19	9536046	9537450	1405
19	9899214	9901192	1979
19	10823221	10827162	3942
19	13649003	13701139	52137
19	13712869	13723361	10493
19	13750003	13776059	26057
19	15112112	15113607	1496
19	15202003	15225750	23748
19	15311003	15330359	19357
19	18181003	18194239	13237
19	18590949	18704449	113501
19	19128003	19139497	11495
19	20753446	20755696	2251
19	22742003	22752875	10873
19	23247003	23282247	35245
19	23422003	23460003	38001
19	23582003	23592968	10966
19	24092024	24093127	1104
19	24168441	24169808	1368
19	24461269	24466587	5319
19	24771330	24772482	1153
19	25370545	25372252	1708
19	26182003	26192158	10156
19	28617003	28743312	126310
19	34536003	34604181	68179
19	35183635	35185383	1749
19	35786003	35802284	16282
19	37120636	37121665	1030
19	38397609	38400000	2392
19	38739865	38741711	1847
19	38748059	38750186	2128
19	40449003	40533214	84212
19	40553003	40618225	65223
19	40686003	40753140	67138
19	42034003	42120378	86376
19	42386705	42470681	83977
19	47262003	47272369	10367
19	47351553	47421274	69722
19	49325981	49488379	162399
19	49733003	49749169	16167
19	53936003	53946371	10369
19	55614003	55677285	63283
19	56857660	56859627	1968
19	59007520	59008576	1057
19	59667003	59677141	10139
2	3	165792	165790
2	191003	213021	22019
2	1650003	1662309	12307
2	1861003	1886077	25075
2	1941003	1956724	15722
2	2105955	2108741	2787
2	2196003	2220643	24641
2	2465003	2486180	21178
2	3058003	3086131	28129
2	3399003	3442471	43469
2	5371130	5372988	1859
2	6230471	6233101	2631
2	6687475	6688887	1413
2	6766598	6767645	1048
2	8038068	8039360	1293
2	8268003	8280998	12996
2	8450003	8461161	11159
2	8686840	8690769	3930
2	8866003	8882239	16237
2	9549995	9551203	1209
2	9587003	9608861	21859
2	10620003	10636150	16148
2	10939717	10941156	1440
2	11256003	11276294	20292
2	12067003	12085209	18207
2	12972109	12973329	1221
2	12996003	13021510	25508
2	15181253	15183953	2701
2	16074007	16075083	1077
2	16446003	16462867	16865
2	17703003	17714768	11766
2	19622003	19632541	10539
2	19913953	19915970	2018
2	19917570	19919127	1558
2	19975973	19978033	2061
2	20179003	20190337	11335
2	21122003	21132514	10512
2	21723532	21724556	1025
2	22620606	22622039	1434
2	26166368	26169306	2939
2	32661003	32676688	15686
2	34392151	34393739	1589
2	38066803	38067862	1060
2	38909795	38910898	1104
2	38972253	38973341	1089
2	39978215	39979353	1139
2	40378990	40380554	1565
2	40415003	40428287	13285
2	41409926	41411883	1958
2	41887003	41898268	11266
2	42478003	42496324	18322
2	42638003	42651344	13342
2	43335003	43355091	20089
2	45594933	45596464	1532
2	48226003	48249097	23095
2	54958953	54960302	1350
2	55263003	55274085	11083
2	56730306	56732153	1848
2	56752227	56753978	1752
2	56790453	56791675	1223
2	56879003	56891456	12454
2	58356003	58367340	11338
2	62783003	62795218	12216
2	63031983	63033086	1104
2	63612003	63622756	10754
2	64615003	64626707	11705
2	66996003	67007575	11573
2	67763003	67773047	10045
2	67924003	67936818	12816
2	69146312	69147594	1283
2	70270889	70272110	1222
2	70356003	70371938	15936
2	70997003	71008835	11833
2	74057003	74070843	13841
2	74097273	74098524	1252
2	74405003	74421575	16573
2	74472003	74490518	18516
2	74849003	74861560	12558
2	76961003	76975758	14756
2	78466003	78478934	12932
2	78563003	78579432	16430
2	79566159	79569313	3155
2	80813003	80830586	17584
2	81150828	81151919	1092
2	82891112	82893568	2457
2	84460103	84463336	3234
2	85318633	85319717	1085
2	85360003	85388609	28607
2	87090181	87091370	1190
2	87091442	87094841	3400
2	87530003	87544863	14861
2	87808400	87811314	2915
2	89051003	89108238	57236
2	90507032	90508046	1015
2	91018345	91021489	3145
2	93285003	93297438	12436
2	95653362	95656625	3264
2	95724183	95725337	1155
2	95747003	95762245	15243
2	95916003	95935024	19022
2	96385695	96388752	3058
2	97359003	97374513	15511
2	97938003	97963798	25796
2	98212003	98245159	33157
2	103470767	103474571	3805
2	110226003	110240044	14042
2	110683354	110685649	2296
2	110792718	110793813	1096
2	111590003	111607188	17186
2	113298836	113302130	3295
2	115286003	115333185	47183
2	118657628	118660241	2614
2	119383532	119388690	5159
2	119425003	119476516	51514
2	119487384	119493887	6504
2	119507035	119508639	1605
2	119509404	119511283	1880
2	119594599	119599216	4618
2	119786005	119791730	5726
2	120396003	120411447	15445
2	120528003	120538930	10928
2	121870961	121876032	5072
2	122334554	122335953	1400
2	122931492	122932908	1417
2	124255504	124257482	1979
2	124406003	124417049	11047
2	125056626	125060199	3574
2	125787003	125799663	12661
2	125874945	125878705	3761
2	128139003	128152579	13577
2	128311488	128313179	1692
2	128544924	128550180	5257
2	131115003	131143254	28252
2	131734003	131802956	68954
2	131817617	131819714	2098
2	134021024	134022227	1204
2	134022228	134023489	1262
20	223	256232	256010
20	1251327	1254124	2798
20	5143003	5157782	14780
20	5435302	5436442	1141
20	5767877	5769950	2074
20	6579003	6629501	50499
20	6804003	6878166	74164
20	7236274	7239066	2793
20	7562814	7565417	2604
20	7946056	7947429	1374
20	10453003	10463228	10226
20	10983785	10986807	3023
20	13879807	13881043	1237
20	15188003	15210198	22196
20	16455591	16456927	1337
20	17146098	17150157	4060
20	18149520	18151016	1497
20	18652501	18654947	2447
20	19956344	19957469	1126
20	20757589	20759783	2195
20	22052164	22057390	5227
20	23503485	23507706	4222
20	24272003	24282616	10614
20	24714003	24725057	11055
20	25846003	25870371	24369
20	28544003	28557161	13159
20	28592513	28594242	1730
20	28594855	28596667	1813
20	28867872	28869086	1215
20	29490003	29504589	14587
20	30916620	30919076	2457
20	31407003	31426441	19439
20	31474003	31493547	19545
20	31505003	31519984	14982
20	32575593	32576644	1052
20	34436003	34457252	21250
20	36095836	36097254	1419
20	36236445	36239094	2650
20	36468809	36470439	1631
20	37751003	37769235	18233
20	37885253	37887119	1867
20	38295003	38313108	18106
20	40309003	40323398	14396
20	40760069	40761349	1281
20	43671688	43672728	1041
20	43872003	43890812	18810
20	45141374	45142787	1414
20	45417482	45418503	1022
20	47985003	47997013	12011
20	48239741	48241426	1686
20	48936629	48937675	1047
20	49557967	49561728	3762
20	51693003	51722082	29080
20	51853835	51855703	1869
20	55073764	55076275	2512
20	58998859	59000140	1282
20	59367003	59379442	12440
20	63427556	63428793	1238
20	65921003	65938251	17249
20	66338003	66355135	17133
21	3	47801	47799
21	398003	440001	41999
21	999003	1009379	10377
21	1062689	1064135	1447
21	2203003	2224234	21232
21	2606003	2616290	10288
21	3250305	3251885	1581
21	3878881	3883293	4413
21	4714039	4715332	1294
21	6029384	6030619	1236
21	6460321	6461729	1409
21	6592003	6611650	19648
21	9325003	9346826	21824
21	11230732	11232055	1324
21	11697867	11705720	7854
21	14357085	14358100	1016
21	14358120	14359135	1016
21	15268003	15281001	12999
21	17717003	17808948	91946
21	17823505	17824577	1073
21	17829003	17849231	20229
21	17882003	17953612	71610
21	17976344	17977982	1639
21	18038003	18074217	36215
21	18084003	18111809	27807
21	18121688	18124546	2859
21	18186003	18213121	27119
21	20417611	20419101	1491
21	20545003	20576029	31027
21	20709710	20711599	1890
21	21189635	21190825	1191
21	21211003	21325477	114475
21	21932003	21962216	30214
21	21970003	22004294	34292
21	22200003	22211476	11474
21	22221333	22222810	1478
21	22827505	22829093	1589
21	22891003	22993970	102968
21	23709003	23775282	66280
21	23971003	23981364	10362
21	25079003	25198304	119302
21	25632003	25817369	185367
21	25927839	25929560	1722
21	26563765	26566860	3096
21	27036003	27047307	11305
21	27064003	27101269	37267
21	27171003	27208250	37248
21	27221003	27239403	18401
21	27271881	27272976	1096
21	27628600	27631071	2472
21	29402069	29405903	3835
21	30206335	30207614	1280
21	31662003	31679853	17851
21	31871851	31874831	2981
21	32406003	32471630	65628
21	34604254	34606449	2196
21	36926003	36943143	17141
21	38142441	38144026	1586
21	39499396	39500527	1132
21	42707553	42709686	2134
21	44339829	44341186	1358
21	46715003	46743839	28837
21	47459308	47480138	20831
21	47538003	47551842	13840
21	47674003	47689137	15135
21	49296452	49297473	1022
21	49894410	49896666	2257
21	50562003	50573474	11472
21	53255189	53257683	2495
21	54027099	54028433	1335
21	55604003	55618046	14044
21	56101003	56111122	10120
21	56125003	56150596	25594
21	57115821	57117085	1265
21	57169003	57182648	13646
21	57206003	57220214	14212
21	57661037	57666521	5485
21	59021225	59022370	1146
21	59534003	59549467	15465
21	62729003	62739111	10109
21	64712003	64759519	47517
21	64866003	64883152	17150
21	66335003	66346694	11692
22	3	87594	87592
22	198003	248048	50046
22	319003	329057	10055
22	1364603	1365702	1100
22	1411003	1431213	20211
22	1527929	1531404	3476
22	1811423	1812574	1152
22	2472160	2473529	1370
22	2542672	2551081	8410
22	3435891	3446136	10246
22	3643704	3649416	5713
22	4824003	4854502	30500
22	5005642	5012407	6766
22	6922665	6924099	1435
22	7728003	7739229	11227
22	8846940	8848845	1906
22	9228187	9229922	1736
22	12384690	12385786	1097
22	12542689	12544421	1733
22	13154823	13159819	4997
22	13161735	13165290	3556
22	13175508	13181824	6317
22	13194483	13198951	4469
22	13202412	13205593	3182
22	13240246	13246523	6278
22	13436003	13450045	14043
22	14756003	14766798	10796
22	15262541	15264800	2260
22	15793031	15794939	1909
22	16140344	16142312	1969
22	16164527	16166664	2138
22	16356003	16371786	15784
22	16822003	16832021	10019
22	16982003	16993242	11240
22	19397003	19408150	11148
22	21927120	21930517	3398
22	23414924	23416516	1593
22	24521291	24523523	2233
22	25133003	25143242	10240
22	25715003	25729336	14334
22	30675003	30685541	10539
22	30997663	30999918	2256
22	32002407	32004045	1639
22	33564003	33581692	17690
22	33666003	33679141	13139
22	34225003	34240138	15136
22	36497364	36498962	1599
22	39561139	39562653	1515
22	42005003	42017897	12895
22	42503003	42513952	10950
22	43078514	43079642	1129
22	43118195	43119367	1173
22	44120171	44122064	1894
22	44143075	44144145	1071
22	46788003	46799118	11116
22	51216003	51229657	13655
22	51330003	51405199	75197
22	51479267	51480460	1194
22	52883003	52920254	37252
22	54912003	54922239	10237
22	55204003	55215098	11096
22	57593003	57603838	10836
23	3	117577	117575
23	396003	409146	13144
23	429003	445229	16227
23	491003	510955	19953
23	675003	691199	16197
23	1189003	1208342	19340
23	1456003	1471190	15188
23	1523777	1524988	1212
23	1932003	1950231	18229
23	1983210	1984457	1248
23	2071691	2073333	1643
23	2849091	2850212	1122
23	2878902	2880034	1133
23	5086392	5089335	2944
23	8407749	8409909	2161
23	10705388	10706915	1528
23	13541003	13556492	15490
23	13588003	13606526	18524
23	13726003	13738714	12712
23	16496003	16508630	12628
23	18134189	18135323	1135
23	21023164	21024836	1673
23	21768003	21782583	14581
23	22200118	22202449	2332
23	22704003	22716810	12808
23	23783003	23793605	10603
23	24264412	24265463	1052
23	24337003	24406316	69314
23	24949003	25064358	115356
23	25142003	25160082	18080
23	25268003	25300347	32345
23	25562873	25564173	1301
23	25568333	25569974	1642
23	25589088	25590389	1302
23	25593574	25595170	1597
23	25778003	25797294	19292
23	25933885	25934924	1040
23	26211003	26261401	50399
23	26650003	26792080	142078
23	27053003	27488783	435781
23	27679580	27680588	1009
23	28054003	28245350	191348
23	28276003	28291592	15590
23	28306941	28315445	8505
23	28564003	28611798	47796
23	28639003	28651030	12028
23	28819644	28821754	2111
23	28905003	28916664	11662
23	29147003	29160550	13548
23	29390003	29402701	12699
23	29475003	29495400	20398
23	29839003	29861148	22146
23	30341003	30361259	20257
23	31690003	32536340	846338
23	33113003	33188146	75144
23	33298003	33319654	21652
23	34637175	34639261	2087
23	41413497	41414943	1447
23	47763003	47800069	37067
24	3	342107	342105
24	1988003	2010733	22731
24	2308313	2309859	1547
24	5272003	5320630	48628
24	6341003	6353424	12422
24	7346405	7354290	7886
24	7560003	7572653	12651
24	7705003	7718828	13826
24	7905507	7906709	1203
24	8492262	8494086	1825
24	9356361	9358051	1691
24	10106003	10116465	10463
24	11511905	11512985	1081
24	12529003	12593089	64087
24	12772003	12782947	10945
24	12820003	12846995	26993
24	13238003	13259697	21695
24	13323265	13324505	1241
24	13779003	13794174	15172
24	13874702	13876145	1444
24	14119003	14132924	13922
24	15321003	15337615	16613
24	15790003	15802991	12989
24	16111003	16136718	25716
24	16996467	16997672	1206
24	17794003	17814348	20346
24	19220003	19257444	37442
24	20342482	20344127	1646
24	21195554	21197064	1511
24	21495328	21496694	1367
24	22894003	22908284	14282
24	23065923	23067515	1593
24	24015374	24016596	1223
24	24673003	24687352	14350
24	26387524	26389391	1868
24	29101003	29111652	10650
24	30879858	30881626	1769
24	31647111	31648217	1107
24	32664335	32665566	1232
24	33166112	33226847	60736
24	35834003	35848112	14110
24	36690003	36702157	12155
24	37707070	37708294	1225
24	37715365	37716908	1544
24	38491583	38493005	1423
24	41576003	41590423	14421
24	42391438	42409320	17883
24	42440763	42495266	54504
24	42532088	42562032	29945
24	42711543	42712707	1165
24	43759003	43774172	15170
24	46556420	46558678	2259
24	49018003	49028650	10648
24	53456003	53466432	10430
24	53798695	53799771	1077
24	54472277	54473604	1328
24	56824612	56825678	1067
24	58360646	58362198	1553
24	59023818	59025497	1680
24	60172125	60173704	1580
24	61498003	61560242	62240
25	3	28042	28040
25	60398	61517	1120
25	349184	350516	1333
25	2170003	2186679	16677
25	2211003	2245346	34344
25	2403855	2405218	1364
25	2406589	2410242	3654
25	2494461	2555726	61266
25	2741003	2757331	16329
25	2779198	2781409	2212
25	2801001	2836238	35238
25	2925003	2937913	12911
25	3920003	3930866	10864
25	9161003	9216214	55212
25	9254003	9275199	21197
25	9570003	9581027	11025
25	9879922	9881138	1217
25	10648907	10649984	1078
25	15530940	15532657	1718
25	16438003	16459934	21932
25	17237558	17240427	2870
25	17933420	17934778	1359
25	18099003	18147421	48419
25	18226003	18240115	14113
25	18324003	18422052	98050
25	22888450	22889558	1109
25	23048470	23049574	1105
25	23984003	23997891	13889
25	26172378	26177634	5257
25	26689647	26695632	5986
25	26697468	26719519	22052
25	27052428	27085428	33001
25	27087167	27099833	12667
25	27101286	27103313	2028
25	27368003	27381485	13483
25	27716528	27717694	1167
25	27758003	27769742	11740
25	27930003	27960223	30221
25	27977003	27991864	14862
25	28016604	28018897	2294
25	33181192	33182996	1805
25	34323103	34327664	4562
25	35473003	35488243	15241
25	35893538	35896076	2539
25	36067960	36070511	2552
25	36181003	36199782	18780
25	36294003	36420706	126704
25	37857400	37859275	1876
25	38412895	38415468	2574
25	41488078	41492522	4445
25	41495593	41496684	1092
26	34003	236016	202014
26	482975	489993	7019
26	713003	733001	19999
26	1103003	1120586	17584
26	1757003	1770694	13692
26	1948965	1950040	1076
26	1992970	1994187	1218
26	2409003	2421810	12808
26	2667003	2678122	11120
26	3826167	3827481	1315
26	3897005	3898312	1308
26	3906228	3910741	4514
26	4042591	4044041	1451
26	4100003	4126123	26121
26	8391118	8396730	5613
26	8549679	8551027	1349
26	8689756	8696674	6919
26	9381003	9418323	37321
26	9898230	9900367	2138
26	10574003	10589678	15676
26	12354003	12366001	11999
26	13064003	13086328	22326
26	13533003	13546042	13040
26	14860003	15142533	282531
26	21580450	21581794	1345
26	21694958	21707154	12197
26	21737003	21767363	30361
26	22099934	22101200	1267
26	25656003	25738329	82327
26	26775003	26789115	14113
26	28038003	28052353	14351
26	28530822	28533351	2530
26	29498174	29499618	1445
26	29596498	29599234	2737
26	33780173	33781990	1818
26	38352202	38354440	2239
26	40818003	40846384	28382
26	41089496	41091504	2009
26	41116810	41118996	2187
26	42402862	42404610	1749
26	42774930	42777055	2126
26	45465003	45478173	13171
26	49987003	50019048	32046
27	3	356001	355999
27	705004	706081	1078
27	706082	707158	1077
27	1153003	1226217	73215
27	1771018	1772279	1262
27	1961003	1995648	34646
27	2014003	2025389	11387
27	2084003	2129619	45617
27	3028003	3038533	10531
27	5795003	5954238	159236
27	6079693	6189745	110053
27	7221009	7223224	2216
27	8388322	8389807	1486
27	8958919	8960400	1482
27	9082563	9085524	2962
27	9647085	9649087	2003
27	9799744	9800855	1112
27	10085875	10088103	2229
27	12693003	12708338	15336
27	13100003	13126919	26917
27	15839060	15840500	1441
27	18957003	18967982	10980
27	19220003	19231796	11794
27	19270003	19282059	12057
27	19282667	19284611	1945
27	19951003	19961059	10057
27	20864723	20866055	1333
27	21451003	21462378	11376
27	23061003	23074718	13716
27	23482003	23496001	13999
27	24224003	24236528	12526
27	25643003	25654719	11717
27	27868409	27871365	2957
27	27938491	27940007	1517
27	29194003	29207211	13209
27	29264003	29279200	15198
27	29280485	29281559	1075
27	30697025	30699003	1979
27	32048998	32050007	1010
27	32967003	32983193	16191
27	33339003	33383936	44934
27	33834003	33844980	10978
27	35731003	35745939	14937
27	37957003	37968032	11030
27	40547861	40549697	1837
27	40597596	40599211	1616
28	465003	483054	18052
28	848003	858232	10230
28	1669003	1723618	54616
28	2122003	2136564	14562
28	2312721	2314205	1485
28	2945003	2968855	23853
28	3960902	3962083	1182
28	4024428	4025644	1217
28	4597719	4602012	4294
28	5045003	5055434	10432
28	6094320	6095506	1187
28	7098970	7100050	1081
28	7664473	7666738	2266
28	9205475	9210791	5317
28	9220785	9226059	5275
28	9284003	9294895	10893
28	9314003	9342169	28167
28	10770271	10771457	1187
28	10874003	10918272	44270
28	11248069	11251353	3285
28	11297813	11300745	2933
28	11737217	11739124	1908
28	11789718	11791334	1617
28	12821048	12822622	1575
28	14413715	14414747	1033
28	15963003	15995387	32385
28	17234003	17246098	12096
28	19458003	19475893	17891
28	20046003	20062646	16644
28	21710003	21720033	10031
28	22098003	22148931	50929
28	22160003	22177523	17521
28	22998003	23019300	21298
28	23097003	23115954	18952
28	23542482	23545660	3179
28	24137468	24138887	1420
28	24249407	24250456	1050
28	27097003	27108407	11405
28	27412410	27417503	5094
28	27600001	27606549	6549
28	28008786	28010235	1450
28	31216003	31233676	17674
28	32043361	32045143	1783
28	32964003	32991237	27235
28	33019003	33142660	123658
28	33174003	33221089	47087
28	34324044	34325371	1328
28	34939895	34941112	1218
28	35381003	35391982	10980
28	35504003	35514478	10476
28	36102363	36103409	1047
28	37748086	37749438	1353
28	38122003	38133077	11075
28	39453944	39455853	1910
28	39498003	39574068	76066
28	39648715	39651110	2396
28	39970003	39991054	21052
28	41488003	41499085	11083
28	42898550	42900668	2119
28	43218003	43231902	13900
29	3	153348	153346
29	586003	596097	10095
29	1276003	1290149	14147
29	1985003	1997889	12887
29	2635003	2650207	15205
29	3058431	3059711	1281
29	3653003	3664155	11153
29	4665003	4701671	36669
29	4737284	5006272	268989
29	7030003	7040100	10098
29	7203906	7205087	1182
29	14613040	14614211	1172
29	14697003	14708085	11083
29	17421003	17433282	12280
29	17549114	17550681	1568
29	17559003	17573403	14401
29	17785424	17788836	3413
29	17851496	17855225	3730
29	17895003	17919624	24622
29	18140003	18151860	11858
29	18179003	18194901	15899
29	18304353	18305383	1031
29	18348003	18415536	67534
29	19565290	19566443	1154
29	19794344	19795478	1135
29	20033003	20044619	11617
29	21449359	21452051	2693
29	24137068	24139688	2621
29	25341974	25375336	33363
29	25393003	25422269	29267
29	25450997	25452080	1084
29	25504003	25525075	21073
29	25564003	25843268	279266
29	25927003	26194364	267362
29	26235003	26604216	369214
29	26724003	26913511	189509
29	27601692	27602949	1258
29	27859003	27869217	10215
29	27964003	27976505	12503
29	27988003	27999578	11576
29	28035003	28048324	13322
29	28094992	28099399	4408
29	31327003	31338329	11327
29	31718624	31719756	1133
29	31737003	31778807	41805
29	31790003	31803218	13216
29	34493068	34499049	5982
29	34761003	34801225	40223
29	34806083	34828579	22497
29	35771007	35772029	1023
29	35774604	35776629	2026
29	35778133	35779529	1397
29	35789967	35832129	42163
29	36295003	37440001	1144999
29	37460003	37470769	10767
29	37495003	37511629	16627
29	37586003	37599266	13264
29	38581003	38591232	10230
29	38792003	38806030	14028
29	39263036	39275071	12036
29	39325300	39326325	1026
29	39341307	39342977	1671
29	39384003	39409928	25926
29	39615003	39627081	12079
29	39706003	39729204	23202
29	40596003	40606316	10314
29	40899757	40901445	1689
29	41198003	41209469	11467
29	42962641	42971640	9000
29	45121003	45139088	18086
29	45306003	45359592	53590
29	45951672	45953494	1823
29	46916670	46918204	1535
29	47461003	47485234	24232
29	48234003	48245400	11398
3	77	109051	108975
3	292378	293436	1059
3	676061	678425	2365
3	2176003	2214094	38092
3	2235003	2255704	20702
3	2380003	2425589	45587
3	4138960	4144558	5599
3	5593003	5603804	10802
3	5688437	5690083	1647
3	6080825	6083678	2854
3	6684483	6686405	1923
3	7417003	7462044	45042
3	7533003	7545435	12433
3	7610003	7624552	14550
3	7917785	7920060	2276
3	8009003	8065063	56061
3	8155856	8157002	1147
3	8314003	8349514	35512
3	8618480	8619593	1114
3	10253003	10263971	10969
3	10587003	10602098	15096
3	10781003	10792870	11868
3	10928729	10930218	1490
3	11035003	11287849	252847
3	11330670	11331754	1085
3	11422142	11424124	1983
3	11688014	11743001	54988
3	11761003	11797819	36817
3	12099003	12112730	13728
3	12171003	12181301	10299
3	12326003	12451942	125940
3	12499003	12541354	42352
3	12558036	12592001	33966
3	13948962	13949997	1036
3	13953003	13989022	36020
3	13999003	14009202	10200
3	14049003	14081711	32709
3	15488043	15490199	2157
3	15954529	15983310	28782
3	16123003	16136001	12999
3	16246003	16281196	35194
3	16515003	16529305	14303
3	16912996	16914120	1125
3	16914121	16915231	1111
3	17049942	17051397	1456
3	17185175	17186563	1389
3	17271995	17273690	1696
3	17753655	17756091	2437
3	17966003	17981020	15018
3	18626003	18651174	25172
3	19244153	19245948	1796
3	19328489	19330925	2437
3	19666207	19667250	1044
3	20407480	20409045	1566
3	20623003	20633848	10846
3	20778003	20822223	44221
3	21360003	21404458	44456
3	23838003	23849456	11454
3	24478003	24489490	11488
3	25730003	25744300	14298
3	26430003	26452131	22129
3	26998622	27001874	3253
3	28402003	28429462	27460
3	28546170	28547707	1538
3	28918003	28928501	10499
3	29836003	29850063	14061
3	30913003	30923806	10804
3	31582003	31672207	90205
3	32387853	32389040	1188
3	34370003	34381415	11413
3	34999701	35001283	1583
3	35831003	35846340	15338
3	36699003	36713760	14758
3	36823551	36824576	1026
3	38999003	39012778	13776
3	39056003	39080325	24323
3	40415003	40458494	43492
3	40473003	40498451	25449
3	40545013	40547379	2367
3	40866756	40868392	1637
3	40959097	40965232	6136
3	40979396	40982952	3557
3	41586003	41598609	12607
3	44653281	44674717	21437
3	45198003	45210387	12385
3	45645205	45646438	1234
3	45654003	45665910	11908
3	47690512	47692050	1539
3	47760192	47761261	1070
3	48293425	48294500	1076
3	49578527	49579553	1027
3	50874364	50882078	7715
3	51382003	51405083	23081
3	51443003	51484513	41511
3	51491003	51609212	118210
3	52836003	52850737	14735
3	54058003	54080153	22151
3	55278029	55279185	1157
3	60303003	60315349	12347
3	60676003	60688410	12408
3	60819003	60829269	10267
3	62320003	62335162	15160
3	62729003	62750770	21768
3	65723003	65792543	69541
3	67316336	67318823	2488
3	67794242	67796243	2002
3	68611003	68629414	18412
3	69388249	69389464	1216
[truncated: 2,871 more rows]

## Sheet: S3.6
Table S3.6	SD regions of ovine genome combining results of WGAC and WSSD
Chr.	start	end	length
1	3	18477	18475
1	1291003	1420789	129787
1	2796003	2809590	13588
1	5717599	5718714	1116
1	6971478	6995950	24473
1	7015003	7027520	12518
1	7077003	7160046	83044
1	7965883	7972761	6879
1	8104762	8119051	14290
1	9757003	9771909	14907
1	9903458	9916674	13217
1	10813799	10815897	2099
1	11608289	11610069	1781
1	13213902	13215192	1291
1	13370813	13372044	1232
1	13900003	13940359	40357
1	14165756	14196448	30693
1	14593780	14594883	1104
1	14654003	14667329	13327
1	14799003	14817495	18493
1	14896983	14898081	1099
1	15202003	15213872	11870
1	15993095	15994828	1734
1	17196400	17198711	2312
1	17301018	17302385	1368
1	17320003	17339336	19334
1	17365003	17388652	23650
1	17402003	17421229	19227
1	17477003	17494370	17368
1	17778003	17788645	10643
1	18406003	18460359	54357
1	18512200	18526641	14442
1	18746601	18747707	1107
1	19548003	19559663	11661
1	19808259	19810538	2280
1	20019288	20020354	1067
1	20537740	20540045	2306
1	20589003	20612843	23841
1	20668003	20688156	20154
1	21077003	21387938	310936
1	22943683	22945809	2127
1	23610723	23611799	1077
1	23960003	23971100	11098
1	25723003	25735390	12388
1	26025003	26043653	18651
1	26258003	26271197	13195
1	26730303	26732903	2601
1	27016003	27037126	21124
1	27075003	27162189	87187
1	28790354	28863242	72889
1	28866386	28867871	1486
1	29216003	29229887	13885
1	30184139	30185192	1054
1	32965898	32970516	4619
1	34452003	34478585	26583
1	34492003	34562496	70494
1	35136003	35146433	10431
1	35712222	35714962	2741
1	37012694	37021335	8642
1	37026422	37029921	3500
1	37060003	37243023	183021
1	38045273	38046538	1266
1	38476893	38478293	1401
1	40442835	40444153	1319
1	41278568	41279997	1430
1	42212151	42214773	2623
1	42369957	42371144	1188
1	45730715	45732197	1483
1	46843128	46844381	1254
1	47273937	47275830	1894
1	47477929	47478988	1060
1	47703735	47704939	1205
1	47997003	48009268	12266
1	49183186	49185619	2434
1	50600275	50602802	2528
1	51303003	51382148	79146
1	51751358	51752682	1325
1	52164919	52166261	1343
1	53569851	53572120	2270
1	54442339	54443646	1308
1	54620312	54622001	1690
1	55560423	55562701	2279
1	56108003	56122107	14105
1	56192003	56205981	13979
1	57832692	57833925	1234
1	58719031	58721041	2011
1	60429199	60430916	1718
1	60729104	60730270	1167
1	61075420	61077165	1746
1	62868003	62891536	23534
1	63057154	63060373	3220
1	65623003	65639340	16338
1	65676003	65764452	88450
1	65804003	65939145	135143
1	66006003	66035937	29935
1	66534572	66542651	8080
1	69136676	69137880	1205
1	69223003	69235175	12173
1	69673042	69674256	1215
1	70214713	70216897	2185
1	72216003	72228211	12209
1	72805509	72806910	1402
1	72991902	73007867	15966
1	75806073	75807258	1186
1	76093003	76106902	13900
1	76724343	76730529	6187
1	76817921	76819560	1640
1	76827530	76829980	2451
1	77190002	77210193	20192
1	77229943	77245404	15462
1	77635156	77636226	1071
1	77864102	77865171	1070
1	78495003	78517092	22090
1	78611626	78613316	1691
1	80292769	80293970	1202
1	80373628	80376890	3263
1	80905327	80906354	1028
1	81875003	81891136	16134
1	82451174	82455719	4546
1	82726616	82728344	1729
1	82857027	82858402	1376
1	83372400	83374289	1890
1	83795237	83796475	1239
1	84380983	84382092	1110
1	85382491	85383668	1178
1	85556847	85558093	1247
1	85632958	85635126	2169
1	86140003	86202364	62362
1	86849003	86864984	15982
1	87885915	87887320	1406
1	87914003	87928228	14226
1	87969003	87982285	13283
1	90471858	90473621	1764
1	90851003	90868422	17420
1	91094426	91095485	1060
1	91241003	91254164	13162
1	91320149	91324353	4205
1	92021440	92023688	2249
1	92539318	92541293	1976
1	93079003	93096942	17940
1	94406938	94409947	3010
1	94410055	94413118	3064
1	95061942	95063050	1109
1	95507529	95508934	1406
1	96192348	96193537	1190
1	96362003	96405134	43132
1	96978003	97131315	153313
1	97241003	97275551	34549
1	98388003	98437276	49274
1	98473003	98551230	78228
1	98565003	98680488	115486
1	98864318	98867267	2950
1	99450003	99469354	19352
1	99547003	99566893	19891
1	100063003	100084460	21458
1	100446460	100448914	2455
1	100803003	100819711	16709
1	100925158	100926834	1677
1	101097003	101108133	11131
1	101210003	101249381	39379
1	101735003	101745763	10761
1	101887003	102104548	217546
1	102217003	102229219	12217
1	102370003	102496993	126991
1	102939218	102941406	2189
1	103375949	103377821	1873
1	104345003	104377144	32142
1	104437003	104474842	37840
1	105804003	105870284	66282
1	105968003	106080960	112958
1	106111003	106134675	23673
1	106383003	106394965	11963
1	106587500	106589942	2443
1	106695003	106791490	96488
1	107053003	107068399	15397
1	107128003	107169512	41510
1	107210003	107233178	23176
1	107269003	107284152	15150
1	107391003	107424197	33195
1	107624389	107625490	1102
1	107778523	107781797	3275
1	108521003	108532109	11107
1	109331752	109334915	3164
1	110104003	110131479	27477
1	110168003	110181280	13278
1	110192480	110193640	1161
1	110295172	110296279	1108
1	110360003	110517618	157616
1	110942003	110965675	23673
1	111003425	111004949	1525
1	111006344	111008612	2269
1	111008830	111009848	1019
1	111080003	111127234	47232
1	111216003	111243032	27030
1	111399162	111400368	1207
1	113695797	113696858	1062
1	114057016	114058059	1044
1	114312003	114327879	15877
1	116437003	116456316	19314
1	116469003	116488604	19602
1	116505003	116515898	10896
1	116638003	116659485	21483
1	116681003	116707779	26777
1	116772176	116774209	2034
1	116891071	116894783	3713
1	118150729	118152780	2052
1	118184022	118185807	1786
1	118597700	118598748	1049
1	118730003	119003169	273167
1	119572003	119584422	12420
1	120599677	120600682	1006
1	121603406	121604532	1127
1	122751003	122761344	10342
1	123074003	123142777	68775
1	123528003	123612322	84320
1	125116003	125127511	11509
1	126315003	126332588	17586
1	126342740	126362031	19292
1	127246003	127257010	11008
1	127836003	127847289	11287
1	128022948	128036405	13458
1	128995003	129008380	13378
1	130248003	130260742	12740
1	130291734	130293446	1713
1	130508003	130518032	10030
1	131266546	131267888	1343
1	131522834	131525924	3091
1	131624721	131627598	2878
1	132494984	132499028	4045
1	133336003	133348299	12297
1	133446003	133465538	19536
1	133554314	133556451	2138
1	134314106	134315633	1528
1	134729003	134748754	19752
1	135226003	135236480	10478
1	135686003	135701995	15993
1	136297289	136299315	2027
1	137465003	137477228	12226
1	138011003	138022228	11226
1	138368003	138387556	19554
1	141810330	141811460	1131
1	141812003	141828622	16620
1	144335647	144338436	2790
1	144481003	144501736	20734
1	144594982	144596175	1194
1	149083930	149086041	2112
1	149301497	149303313	1817
1	150154003	150165563	11561
1	150495336	150496597	1262
1	151662500	151663896	1397
1	152758747	152764152	5406
1	153049448	153052288	2841
1	153095554	153096757	1204
1	153097246	153101354	4109
1	153917003	153927951	10949
1	154198214	154200839	2626
1	156176760	156177767	1008
1	156780218	156781505	1288
1	157021258	157022379	1122
1	157338466	157340442	1977
1	160252277	160254807	2531
1	160806003	160868362	62360
1	160893917	160895202	1286
1	161897165	161898703	1539
1	163440003	163451618	11616
1	164144350	164145634	1285
1	164422003	164432418	10416
1	165744003	165755983	11981
1	165777794	165779024	1231
1	167043228	167045523	2296
1	167269334	167270584	1251
1	167561635	167562644	1010
1	168092659	168093749	1091
1	168628729	168630130	1402
1	170222003	170235472	13470
1	170763110	170768171	5062
1	171225003	171235777	10775
1	171574936	171576215	1280
1	171722216	171723343	1128
1	171818848	171821785	2938
1	171843003	171853234	10232
1	172635003	172645183	10181
1	172734003	172744514	10512
1	172996003	173007766	11764
1	173499836	173501587	1752
1	175949732	175950799	1068
1	176001795	176002852	1058
1	176047003	176068156	21154
1	176450068	176451705	1638
1	176908003	176918591	10589
1	177267003	177281967	14965
1	178339582	178341759	2178
1	180092316	180093502	1187
1	180195144	180196895	1752
1	180863165	180864175	1011
1	182779003	182789904	10902
1	184647003	184669049	22047
1	184705003	184733564	28562
1	185278003	185290435	12433
1	188610572	188612640	2069
1	193974817	193975997	1181
1	194307648	194308681	1034
1	198319003	198332248	13246
1	198573003	198585117	12115
1	199574144	199575455	1312
1	200097003	200109929	12927
1	200176292	200181337	5046
1	200873496	200878356	4861
1	200878753	200880189	1437
1	201619003	201633789	14787
1	201825340	201826527	1188
1	201874003	201885789	11787
1	202100665	202101756	1092
1	203273036	203274199	1164
1	203284509	203285915	1407
1	203789003	203799774	10772
1	204217874	204219094	1221
1	204340892	204342736	1845
1	204377003	204388543	11541
1	204520146	204521394	1249
1	205184455	205186499	2045
1	206825817	206827610	1794
1	207422702	207423760	1059
1	208619862	208621059	1198
1	209675003	209687370	12368
1	211422219	211423320	1102
1	212465003	212475067	10065
1	212748003	212770458	22456
1	214628849	214629853	1005
1	214700718	214701732	1015
1	216471936	216472979	1044
1	217239788	217240831	1044
1	218823003	218839376	16374
1	219101003	219115803	14801
1	219162512	219170154	7643
1	220741003	220761562	20560
1	221438445	221439827	1383
1	221466003	221478610	12608
1	221877003	221888405	11403
1	222436968	222439600	2633
1	222952989	222954696	1708
1	223055896	223057382	1487
1	223582453	223584738	2286
1	224423886	224426787	2902
1	225455135	225456349	1215
1	225919003	225931535	12533
1	226597003	226614101	17099
1	226875425	226877332	1908
1	228194003	228207371	13369
1	228957003	228970276	13274
1	229219430	229220668	1239
1	229525064	229526709	1646
1	229635835	229638150	2316
1	229708003	229721907	13905
1	231181761	231183045	1285
1	232051003	232065919	14917
1	232221757	232222965	1209
1	232477003	232488205	11203
1	232508003	232520358	12356
1	234001051	234003073	2023
1	234071523	234072818	1296
1	234224003	234246535	22533
1	234322003	234336082	14080
1	234627003	234639837	12835
1	235388777	235390326	1550
1	235670540	235674927	4388
1	235751401	235752718	1318
1	236279309	236284433	5125
1	236931003	236945176	14174
1	237181957	237184051	2095
1	237733687	237736925	3239
1	238029003	238054700	25698
1	238363003	238380288	17286
1	239948606	239949896	1291
1	240081003	240091397	10395
1	240510714	240512814	2101
1	240954934	240956235	1302
1	241308944	241311863	2920
1	241461117	241464549	3433
1	241581021	241582760	1740
1	241600003	241610532	10530
1	242196799	242198074	1276
1	243545727	243547056	1330
1	244267518	244269637	2120
1	244485212	244486816	1605
1	245072469	245073908	1440
1	245338931	245342284	3354
1	245349321	245351150	1830
1	245555585	245557608	2024
1	246025487	246029241	3755
1	247294003	247324046	30044
1	247331003	247342554	11552
1	247493003	247503495	10493
1	247937484	247940901	3418
1	249055003	249068952	13950
1	249846303	249850175	3873
1	249927003	249949715	22713
1	250511964	250513008	1045
1	251378456	251385376	6921
1	251452330	251453587	1258
1	252147658	252149634	1977
1	252851010	252852105	1096
1	253894003	253913134	19132
1	254420333	254421481	1149
1	254720003	254770260	50258
1	255413003	255424628	11626
1	255513003	255535901	22899
1	255575003	255592105	17103
1	256148042	256149350	1309
1	257351015	257352198	1184
1	257849003	257860221	11219
1	258559766	258560967	1202
1	259283003	259308000	24998
1	259901003	259911317	10315
1	260123330	260124481	1152
1	260643003	260654796	11794
1	261358408	261360229	1822
1	261891626	261894155	2530
1	261903003	261920302	17300
1	262061450	262063280	1831
1	262361621	262363074	1454
1	262433003	262449019	16017
1	262578003	262627544	49542
1	262659003	262669405	10403
1	262991071	262992494	1424
1	263165003	263188135	23133
1	263549003	263562654	13652
1	263780031	263782160	2130
1	264385003	264409431	24429
1	264491003	264569682	78680
1	264706923	264708173	1251
1	264770950	264925682	154733
1	266387003	266428242	41240
1	268524003	268546829	22827
1	269494003	269612717	118715
1	269817382	269818593	1212
1	271639251	271640823	1573
1	271644653	271646899	2247
1	271772003	271789139	17137
1	271878003	271888859	10857
1	272597003	272614453	17451
1	272828669	272830272	1604
1	274790328	274791503	1176
1	275230365	275231487	1123
1	275578003	275612160	34158
10	6236	145538	139303
10	581003	655309	74307
10	1030003	1053883	23881
10	1079003	1094170	15168
10	1311905	1314042	2138
10	1423819	1424882	1064
10	2009893	2011716	1824
10	3063003	3077718	14716
10	3598413	3599967	1555
10	3681003	3691967	10965
10	3797003	3809330	12328
10	5027003	5037531	10529
10	5579681	5585112	5432
10	6752003	6770343	18341
10	7224879	7227003	2125
10	8639003	8650234	11232
10	9978503	9979636	1134
10	10857003	10869564	12562
10	11770003	11783585	13583
10	14704495	14714647	10153
10	14751907	14760503	8597
10	15924386	15927329	2944
10	18156107	18157380	1274
10	18220003	18234223	14221
10	19366868	19368243	1376
10	20131003	20145023	14021
10	20998003	21015661	17659
10	21721686	21729326	7641
10	24290003	24300049	10047
10	25298625	25299864	1240
10	25832334	25833921	1588
10	27633723	27635367	1645
10	29817556	29818662	1107
10	30521003	30532265	11263
10	30588112	30589784	1673
10	31783619	31785654	2036
10	34089394	34091312	1919
10	34766745	34769604	2860
10	35790003	35826249	36247
10	36962003	37004286	42284
10	37156003	37180915	24913
10	37559003	37578338	19336
10	37636003	37671930	35928
10	37690127	37691387	1261
10	37710003	37721990	11988
10	37842245	37843732	1488
10	37912003	37926392	14390
10	38098003	38119998	21996
10	38625005	38626463	1459
10	38850003	38881020	31018
10	39628003	39639202	11200
10	40333576	40335300	1725
10	40493441	40494564	1124
10	40842527	40843569	1043
10	41312003	41331503	19501
10	42452003	42466605	14603
10	42510003	42523261	13259
10	42710994	42712219	1226
10	42764027	42765250	1224
10	43046504	43049690	3187
10	43232003	43256261	24259
10	43317651	43318994	1344
10	43399003	43409090	10088
10	44174003	44188277	14275
10	44943315	44944782	1468
10	45492771	45494188	1418
10	45803003	45814634	11632
10	46484523	46485597	1075
10	48752541	48754432	1892
10	49267003	49283697	16695
10	49354298	49357013	2716
10	51535457	51536903	1447
10	52100294	52101625	1332
10	53058003	53085274	27272
10	56832255	56833809	1555
10	57788003	57800192	12190
10	58102405	58103623	1219
10	58855398	58856550	1153
10	59905443	59908719	3277
10	61465913	61467832	1920
10	61880543	61882986	2444
10	63616897	63618164	1268
10	64527003	64538138	11136
10	64684003	64698237	14235
10	64758003	64771405	13403
10	65208639	65209850	1212
10	65379003	65390059	11057
10	65572097	65575372	3276
10	65614556	65615664	1109
10	65683003	65698415	15413
10	66464601	66465824	1224
10	68140003	68150076	10074
10	70065003	70097197	32195
10	70117830	70124323	6494
10	70372003	70982064	610062
10	70982851	71016442	33592
10	71016522	71019080	2559
10	71020150	71024627	4478
10	71054683	72285222	1230540
10	73280539	73282341	1803
10	74855332	74856521	1190
10	75332167	75333230	1064
10	76670853	76672031	1179
10	78320081	78321099	1019
10	78321554	78322586	1033
10	78414421	78415689	1269
10	79254582	79255799	1218
11	3	267902	267900
11	431003	443604	12602
11	536406	537488	1083
11	1180003	1193447	13445
11	1572003	1588314	16312
11	2422677	2428531	5855
11	2538003	2552788	14786
11	2684003	2696121	12119
11	2867003	2883309	16307
11	3054003	3071755	17753
11	3615507	3616905	1399
11	3749111	3750683	1573
11	4783462	4785066	1605
11	5322609	5323646	1038
11	6120003	6133673	13671
11	6204678	6206278	1601
11	6253003	6264266	11264
11	6271779	6273559	1781
11	7329075	7330372	1298
11	7350906	7352025	1120
11	7355003	7369018	14016
11	8723003	8762587	39585
11	9135003	9168077	33075
11	9641291	9642648	1358
11	9743949	9746099	2151
11	9860175	9861336	1162
11	10438003	10448077	10075
11	10700230	10702024	1795
11	11092494	11094642	2149
11	13796003	13883830	87828
11	13900003	13926001	25999
11	13977068	14006619	29552
11	14015335	14017016	1682
11	14265032	14266364	1333
11	14370237	14371553	1317
11	15277893	15278912	1020
11	15363664	15365161	1498
11	15451003	15473564	22562
11	15559003	15579854	20852
11	16063766	16066363	2598
11	16091196	16093897	2702
11	18448003	18461015	13013
11	18815780	18894586	78807
11	18912026	18976175	64150
11	21715000	21716698	1699
11	22210449	22211875	1427
11	23034003	23046302	12300
11	23651003	23665450	14448
11	23732273	23733872	1600
11	23735003	23804975	69973
11	24404375	24405478	1104
11	25090224	25091380	1157
11	26381677	26382951	1275
11	26513003	26524025	11023
11	26831003	26841925	10923
11	28955003	29084106	129104
11	29151003	29162065	11063
11	29176003	29191971	15969
11	29701869	29703018	1150
11	31297272	31298315	1044
11	31828691	31829758	1068
11	34916003	34960066	44064
11	36168003	36181823	13821
11	39141876	39143725	1850
11	39150156	39152271	2116
11	39797003	39808075	11073
11	40867003	40972219	105217
11	41042003	41109146	67144
11	41168003	41184537	16535
11	42353003	42402443	49441
11	42668997	42760750	91754
11	43245003	43260212	15210
11	43633003	43643816	10814
11	46819003	46833075	14073
11	47327844	47333835	5992
11	47438003	47450309	12307
11	47623003	47678487	55485
11	48330003	48342077	12075
11	49557003	49714239	157237
11	49957003	49972434	15432
11	50020003	50037318	17316
11	51297515	51299256	1742
11	53202003	53212102	10100
11	54221008	54223371	2364
11	54280003	54297055	17053
11	55694152	55696265	2114
11	55773003	55830264	57262
11	55871182	55873215	2034
11	55878342	55880437	2096
11	57000765	57002355	1591
12	9003	109086	100084
12	788003	813337	25335
12	861003	890960	29958
12	2401752	2404074	2323
12	2987003	3001237	14235
12	3186863	3188221	1359
12	4260226	4266589	6364
12	4341003	4358242	17240
12	4438189	4440870	2682
12	4468111	4473255	5145
12	4473760	4476807	3048
12	4479436	4485165	5730
12	4491169	4495071	3903
12	4816355	4818486	2132
12	4884003	5004242	120240
12	5468003	5913252	445250
12	6154003	6173176	19174
12	6242597	6245277	2681
12	6331003	6341282	10280
12	6392003	6427263	35261
12	6531937	6609106	77170
12	6744003	6768543	24541
12	6822003	6836572	14570
12	6969731	6971096	1366
12	7434003	7447003	13001
12	7511326	7512493	1168
12	7551841	7553128	1288
12	7626781	7629186	2406
12	7680529	7682317	1789
12	7780622	7836268	55647
12	9038733	9040099	1367
12	10871003	10881234	10232
12	11254807	11255961	1155
12	11703360	11704879	1520
12	12129648	12131333	1686
12	14874165	14875348	1184
12	15258003	15275195	17193
12	16462003	16479768	17766
12	16860003	16875204	15202
12	17235279	17237227	1949
12	20669003	20683359	14357
12	20692003	20703338	11336
12	21423003	21435790	12788
12	23819624	23821927	2304
12	24256577	24258161	1585
12	25610003	25620609	10607
12	25644003	25654146	10144
12	26142003	26155416	13414
12	26221003	26231445	10443
12	26502594	26503933	1340
12	26519003	26543219	24217
12	26897135	26898246	1112
12	27239003	27257463	18461
12	28114193	28115899	1707
12	28496477	28499666	3190
12	28883098	28884565	1468
12	29386922	29388573	1652
12	29629688	29630791	1104
12	30405003	30418437	13435
12	31784609	31787457	2849
12	32393697	32399989	6293
12	32670981	32672201	1221
12	32762781	32763900	1120
12	32822003	32835272	13270
12	32870003	32883096	13094
12	33637064	33638644	1581
12	34299003	34320304	21302
12	34540003	34550457	10455
12	35462130	35463494	1365
12	37576604	37578779	2176
12	37879600	37881410	1811
12	38998257	38999530	1274
12	40711003	40722611	11609
12	40756003	40766250	10248
12	42510003	42568568	58566
12	42606003	42617395	11393
12	48104889	48105960	1072
12	49013003	49025229	12227
12	49446316	49448694	2379
12	49634003	49654487	20485
12	49844470	49845921	1452
12	51988761	51993706	4946
12	51994860	51999999	5140
12	52088003	52103996	15994
12	52472003	52489132	17130
12	52787309	52789353	2045
12	52889003	52941441	52439
12	53595793	53597276	1484
12	54247003	54261567	14565
12	54374003	54388331	14329
12	55602003	55617316	15314
12	55642003	55656867	14865
12	55718003	55728024	10022
12	57673718	57676338	2621
12	58546338	58547410	1073
12	62028889	62030286	1398
12	62633254	62635146	1893
12	62903572	62904882	1311
12	63811003	63828431	17429
12	64761681	64763301	1621
12	65618674	65620004	1331
12	65969003	65997020	28018
12	66957409	66960575	3167
12	67922346	67924362	2017
12	68190003	68200155	10153
12	71477395	71478646	1252
12	72138150	72140454	2305
12	73769003	73783164	14162
12	73907216	73908867	1652
12	74223003	74233167	10165
12	74527003	74538434	11432
12	74882249	74883498	1250
12	75410004	75419213	9210
12	76183061	76184358	1298
12	76347607	76348868	1262
12	76450992	76452883	1892
12	76598095	76602533	4439
12	76667769	76672268	4500
12	78197914	78225228	27315
12	78603472	78604688	1217
12	78642003	78674048	32046
13	1	101151	101151
13	328003	347723	19721
13	786639	787750	1112
13	2107003	2117313	10311
13	2137182	2139054	1873
13	2655003	2666186	11184
13	3185003	3196113	11111
13	3290783	3292232	1450
13	4654003	4665518	11516
13	4746003	4767077	21075
13	5253003	5278826	25824
13	5777883	5779079	1197
13	5998003	6013234	15232
13	9690356	9692156	1801
13	9692903	9694094	1192
13	9729218	9730558	1341
13	9730559	9731853	1295
13	9836993	9838051	1059
13	10130003	10250026	120024
13	10290003	10371752	81750
13	13455003	13483849	28847
13	13967003	13991820	24818
13	14150695	14152749	2055
13	16532003	16732297	200295
13	16790003	16809001	18999
13	17765915	17767194	1280
13	19026003	19042327	16325
13	19066003	19081695	15693
13	20089304	20092163	2860
13	20298852	20301223	2372
13	21190916	21195532	4617
13	22277003	22293572	16570
13	22328386	22329461	1076
13	23329999	23332172	2174
13	24309242	24310349	1108
13	26830003	26847534	17532
13	26965605	26971236	5632
13	28002419	28004782	2364
13	28519570	28522477	2908
13	30783003	30799110	16108
13	30853224	30854470	1247
13	32614581	32618372	3792
13	35449787	35451339	1553
13	35451655	35452774	1120
13	35632949	35635753	2805
13	36153003	36403654	250652
13	36864003	37012066	148064
13	37525247	37621635	96389
13	37727474	37729224	1751
13	38461263	38464424	3162
13	38743041	38744339	1299
13	39712282	39714109	1828
13	40355155	40356831	1677
13	41210538	41212222	1685
13	41221832	41223635	1804
13	41267003	41280090	13088
13	42058003	42069095	11093
13	42403427	43056224	652798
13	45616003	45630537	14535
13	45938540	45939860	1321
13	46100003	46189169	89167
13	46607605	46609614	2010
13	46633845	46637163	3319
13	46729003	46746025	17023
13	46905003	46922082	17080
13	48784759	48787144	2386
13	49511766	49515319	3554
13	50086003	50097506	11504
13	50146871	50152662	5792
13	51685286	51687401	2116
13	51816003	51833001	16999
13	52708003	52735279	27277
13	52792684	52797383	4700
13	52810003	52849587	39585
13	52952003	52971393	19391
13	53831184	53832901	1718
13	57079003	57091479	12477
13	59199503	59201192	1690
13	60126003	60149081	23079
13	60247660	60250713	3054
13	60354119	60360609	6491
13	61710003	62090701	380699
13	62910003	63449363	539361
13	63806041	63807987	1947
13	64726003	64754186	28184
13	65543410	65544432	1023
13	65556086	65559151	3066
13	66051003	66061775	10773
13	66911003	66932733	21731
13	71193003	71204064	11062
13	72796050	72797511	1462
13	73305003	73786398	481396
13	73820003	73830568	10566
13	73997763	73999540	1778
13	74013495	74015381	1887
13	74843218	74847285	4068
13	74891003	74908931	17929
13	75342393	75344075	1683
13	75445180	75447313	2134
13	75877561	75880843	3283
13	75914222	75920144	5923
13	75922362	75923460	1099
13	75988081	75993558	5478
13	76146003	76159140	13138
13	76267799	76273323	5525
13	76322009	76323406	1398
13	76328048	76350445	22398
13	76410367	76414290	3924
13	77216003	77257042	41040
13	79424943	79426657	1715
13	80662003	80672647	10645
13	81517659	81518665	1007
13	81518667	81519673	1007
14	3	146383	146381
14	165034	166342	1309
14	330003	350529	20527
14	746613	747832	1220
14	763003	783308	20306
14	852323	857827	5505
14	869863	871188	1326
14	1242003	1261263	19261
14	1281003	1294810	13808
14	1743191	1744603	1413
14	2324924	2327051	2128
14	2391594	2393181	1588
14	3478448	3480707	2260
14	3820003	3833567	13565
14	3853003	3864637	11635
14	6202135	6203896	1762
14	7164003	7175877	11875
14	7823319	7825178	1860
14	7883003	7909036	26034
14	8053003	8064873	11871
14	9035003	9045129	10127
14	9186879	9188629	1751
14	9824003	9835128	11126
14	12476003	12488116	12114
14	14242063	14243250	1188
14	14278003	14289083	11081
14	14314003	14363812	49810
14	14659003	14669870	10868
14	14830601	14834405	3805
14	14943253	14944380	1128
14	15022942	15026229	3288
14	15617003	15635096	18094
14	15655003	15669439	14437
14	16290372	16292362	1991
14	16410003	16421284	11282
14	16452025	16453327	1303
14	17195003	17210477	15475
14	23435003	23507032	72030
14	24837003	24857355	20353
14	30217123	30218334	1212
14	30218441	30221860	3420
14	30948003	30961042	13040
14	34057171	34059683	2513
14	38100491	38101708	1218
14	38300345	38301771	1427
14	40781800	40783538	1739
14	40900897	40902238	1342
14	41510100	41511595	1496
14	43833003	43845254	12252
14	44202003	44595931	393929
14	44778003	44790530	12528
14	46111003	46124215	13213
14	46660003	46690140	30138
14	46826202	46827890	1689
14	46856003	46866506	10504
14	46877003	46892003	15001
14	47706003	47717880	11878
14	47922003	47941826	19824
14	48113768	48133628	19861
14	48400003	48465396	65394
14	48588003	48616795	28793
14	48731909	48735032	3124
14	49256460	49258191	1732
14	49327003	49342943	15941
14	49369003	49384916	15914
14	49408003	49596687	188685
14	49806003	49883075	77073
14	50461003	50552260	91258
14	50611508	50613838	2331
14	50624003	50641052	17050
14	50800003	50892307	92305
14	50955548	50956574	1027
14	53726323	53727616	1294
14	53802568	53807865	5298
14	53826003	53836309	10307
14	54035003	54048654	13652
14	55295800	55297803	2004
14	56132003	56143175	11173
14	56181003	56289554	108552
14	56536003	56549086	13084
14	56797003	56886286	89284
14	56913003	56942222	29220
14	56993003	57170299	177297
14	57217003	57646446	429444
14	57661003	57676116	15114
14	57691003	57708199	17197
14	57823003	58194121	371119
14	58231003	58301473	70471
14	58358003	58808409	450407
14	59001003	59019571	18569
14	59057003	59087333	30331
14	59096972	59113030	16059
14	59667562	59668850	1289
14	59704003	60052900	348898
14	60059003	60089138	30136
14	60227003	60240885	13883
14	60255244	60256315	1072
14	60368003	60433997	65995
14	60568003	60584032	16030
14	60758593	60776577	17985
14	60795003	60837900	42898
14	61358003	61416764	58762
14	61425252	61426799	1548
14	61429285	61432605	3321
14	61435727	61437066	1340
14	61556003	61571047	15045
14	61607003	61665294	58292
14	61972003	61986094	14092
14	62049003	62062064	13062
14	62069760	62071295	1536
14	62168003	62185070	17068
14	62215678	62216882	1205
14	62225003	62249110	24108
14	62274003	62285436	11434
14	62296003	62311459	15457
15	40003	253177	213175
15	289003	356134	67132
15	356165	358746	2582
15	395150	397271	2122
15	406616	409285	2670
15	412003	437072	25070
15	449404	511239	61836
15	563003	713186	150184
15	855695	860697	5003
15	864517	865564	1048
15	1080003	1090023	10021
15	1216117	1218769	2653
15	1291003	1302232	11230
15	1334003	1365712	31710
15	1707003	1718528	11526
15	2542003	2552517	10515
15	2626003	2646183	20181
15	3629003	3642135	13133
15	3880589	3881592	1004
15	4215545	4217994	2450
15	5789003	5830498	41496
15	5919029	5920158	1130
15	5942003	5952473	10471
15	6028003	6045906	17904
15	6051987	6054470	2484
15	6516953	6517961	1009
15	6648891	6652567	3677
15	6826003	6837162	11160
15	6858705	6859935	1231
15	8852784	8854554	1771
15	9632059	9633233	1175
15	10264003	10274779	10777
15	10425003	10447751	22749
15	11282003	11296028	14026
15	11892003	11904406	12404
15	12787926	12791693	3768
15	13717422	13721010	3589
15	14088079	14090174	2096
15	15508003	15543556	35554
15	15554003	15566215	12213
15	15680762	15682170	1409
15	15705003	15722975	17973
15	16102618	16103740	1123
15	16275003	16287248	12246
15	16349003	16377026	28024
15	16809213	16810790	1578
15	18037297	18038460	1164
15	18497207	18499741	2535
15	18622333	18623936	1604
15	19721672	19722986	1315
15	20213003	20236161	23159
15	20946038	20947550	1513
15	21500870	21502152	1283
15	21832003	21860297	28295
15	22025003	22058564	33562
15	25038257	25039701	1445
15	25536188	25548558	12371
15	26806003	26823736	17734
15	26969706	26994198	24493
15	27873639	27876035	2397
15	28020003	28038366	18364
15	28209003	28219194	10192
15	28452003	28465003	13001
15	28800565	28802448	1884
15	28818716	28821692	2977
15	29605003	29619140	14138
15	31445848	31447890	2043
15	33862548	33866280	3733
15	34178003	34190039	12037
15	34769003	34788013	19011
15	37132003	37149187	17185
15	37302669	37303880	1212
15	37303907	37305615	1709
15	37355006	37356217	1212
15	37380285	37381514	1230
15	37451382	37452729	1348
15	37470454	37471968	1515
15	37866334	37867373	1040
15	38700003	38724768	24766
15	38786003	38799584	13582
15	39745347	39747432	2086
15	41441152	41443341	2190
15	42036718	42037981	1264
15	42295003	42311948	16946
15	42903566	42905159	1594
15	42941003	42958754	17752
15	43264036	43265595	1560
15	44171786	44176361	4576
15	44233003	44353380	120378
15	44383003	44394975	11973
15	44418722	44419809	1088
15	45304003	45373110	69108
15	45520003	45793953	273951
15	46287508	46289952	2445
15	46338780	46340273	1494
15	46746024	46747222	1199
15	46770003	46842118	72116
15	46981003	47047067	66065
15	47231003	47241067	10065
15	47413003	47440756	27754
15	47507003	47610232	103230
15	47824003	47838193	14191
15	48541003	48563237	22235
15	48843003	48858891	15889
15	48970003	49006892	36890
15	49045003	49057149	12147
15	49164255	49167414	3160
15	49201089	49204654	3566
15	49644521	49718480	73960
15	49774003	49788600	14598
15	50742934	50744624	1691
15	51347393	51348556	1164
15	51490754	51492302	1549
15	52533003	52546556	13554
15	53082003	53263369	181367
15	53303730	53304816	1087
15	53695095	53696991	1897
15	53738400	53739709	1310
15	54548003	54567255	19253
15	54839003	54853518	14516
15	55880142	55883094	2953
15	56155758	56158525	2768
15	57504998	57507397	2400
15	57658617	57659803	1187
15	58854003	58865748	11746
15	60289010	60290259	1250
15	60360430	60361702	1273
15	60463257	60471202	7946
15	61988025	61989084	1060
15	67234273	67235944	1672
15	67863193	67864670	1478
15	69094722	69096747	2026
15	69468679	69470496	1818
15	75749469	75750916	1448
15	75751009	75752300	1292
15	76139429	76140471	1043
15	76154766	76155806	1041
15	76176807	76179250	2444
15	76222003	76242406	20404
15	76247003	76257085	10083
15	76404182	76407536	3355
15	76608383	76693188	84806
15	76729003	76757169	28167
15	76786003	76796291	10289
15	76841003	76916907	75905
15	76965834	76966879	1046
15	76971937	76972990	1054
15	77078232	77085847	7616
15	77090003	77101942	11940
15	77128003	77169055	41053
15	77170594	77172935	2342
15	77280911	77281966	1056
15	77322462	77325221	2760
15	77353080	77354918	1839
15	77813003	77853746	40744
15	78259003	78278091	19089
15	78392003	78413020	21018
15	79514003	79584786	70784
15	80226414	80228282	1869
15	80278798	80280368	1571
15	80524003	80534548	10546
16	1	323649	323649
16	2047590	2048618	1029
16	2048640	2049668	1029
16	2380281	2382044	1764
16	3245003	3259792	14790
16	4257003	4268124	11122
16	5468405	5469676	1272
16	5804316	5806360	2045
16	6611003	6665953	54951
16	6836003	6913896	77894
16	7603111	7605552	2442
16	8499488	8503191	3704
16	8555210	8556943	1734
16	10485003	10495296	10294
16	11891460	11893041	1582
16	13931231	13932458	1228
16	15221003	15238287	17285
16	16564878	16566214	1337
16	17254729	17260339	5611
16	18267674	18269201	1528
16	19013359	19014725	1367
16	19295790	19297784	1995
16	19505171	19511658	6488
16	19854743	19856450	1708
16	20054819	20055947	1129
16	20852070	20854339	2270
16	22142344	22147716	5373
16	23127449	23128536	1088
16	23146540	23148251	1712
16	23605377	23609349	3973
16	24530991	24532152	1162
16	25950003	25968272	18270
16	28664003	28676082	12080
16	28705885	28707500	1616
16	28708226	28710178	1953
16	28986284	28987543	1260
16	30355131	30356377	1247
16	30997003	31014394	17392
16	31036756	31039305	2550
16	31266348	31267927	1580
16	31589003	31622252	33250
16	31708744	31711376	2633
16	31737685	31739401	1717
16	32777925	32779784	1860
16	32947396	32949005	1610
16	34749752	34751716	1965
16	35177291	35180152	2862
16	36671792	36672847	1056
16	37962003	37982838	20836
16	38508003	38532215	24213
16	38630403	38631586	1184
16	40982657	40983938	1282
16	43284643	43286419	1777
16	44097003	44107148	10146
16	44865416	44866665	1250
16	45333003	45344956	11954
16	45506003	45517449	11447
16	45621125	45622163	1039
16	46045872	46046966	1095
16	46269232	46271762	2531
16	46826216	46827745	1530
16	48235003	48247766	12764
16	48628003	48650285	22283
16	48874003	48886824	12822
16	49059638	49060876	1239
16	49285114	49286448	1335
16	49985887	49987116	1230
16	50160003	50170809	10807
16	50527761	50529168	1408
16	51676003	51698006	22004
16	51714540	51716014	1475
16	52423779	52425149	1371
16	53040391	53042637	2247
16	53124243	53125523	1281
16	54200003	54210441	10439
16	55348003	55359771	11769
16	55586333	55587888	1556
16	55800471	55802201	1731
16	59067915	59069465	1551
16	60985931	60987089	1159
16	64556004	64558224	2221
16	64569003	64600287	31285
16	64780739	64782035	1297
16	66018206	66019799	1594
16	66381003	66391978	10976
16	66439218	66440637	1420
16	67082003	67094143	12141
16	69602152	69605061	2910
17	3	27832	27830
17	402003	421380	19378
17	977003	987409	10407
17	1234003	1249494	15492
17	1284423	1286015	1593
17	1365130	1366210	1081
17	1366211	1367324	1114
17	1509003	1519139	10137
17	1649485	1650662	1178
17	2029251	2047382	18132
17	2289370	2290959	1590
17	2308485	2309989	1505
17	3474003	3493102	19100
17	5892926	5894501	1576
17	7969645	7975786	6142
17	9053230	9054479	1250
17	9367953	9371987	4035
17	13332003	13344162	12160
17	13701103	13702485	1383
17	13757003	13830613	73611
17	15313003	15327304	14302
17	15586003	15597590	11588
17	15686038	15687601	1564
17	18335618	18337509	1892
17	19466003	19479604	13602
17	20485119	20487692	2574
17	20509586	20512887	3302
17	20783579	20784668	1090
17	20869940	20872524	2585
17	20966160	20969549	3390
17	22516208	22517347	1140
17	23826011	23827150	1140
17	24223003	24235397	12395
17	24306003	24321321	15319
17	24809003	24820277	11275
17	25192003	25204856	12854
17	25466003	25477487	11485
17	26228003	26238026	10024
17	26636003	26646654	10652
17	27190066	27192921	2856
17	27997003	28011830	14828
17	29295362	29297486	2125
17	29664669	29667074	2406
17	30627463	30629469	2007
17	31119003	31134904	15902
17	31408836	31410857	2022
17	33624487	33626408	1922
17	37367651	37369368	1718
17	37651003	37675732	24730
17	37889003	37902761	13759
17	39142354	39143853	1500
17	39389166	39390396	1231
17	44811823	44812958	1136
17	44966544	44967580	1037
17	44979003	45000063	21061
17	45196299	45199871	3573
17	45229277	45232099	2823
17	45271768	45276028	4261
17	45390500	45391703	1204
17	45416003	45426145	10143
17	45447056	45451341	4286
17	45455579	45456966	1388
17	45487687	45490481	2795
17	45508504	45512065	3562
17	45877003	45905979	28977
17	46488076	46490731	2656
17	47901003	47912987	11985
17	49365219	49366321	1103
17	50411299	50412823	1525
17	51671275	51672780	1506
17	52916880	52918653	1774
17	53510441	53512630	2190
17	54946003	54984089	38087
17	55004003	55017216	13214
17	55030925	55032144	1220
17	55406003	55419077	13075
17	56223003	56243248	20246
17	59517989	59520211	2223
17	60990003	61061336	71334
17	61372003	61396586	24584
17	61849003	61890099	41097
17	62613524	62614821	1298
17	63596003	63623866	27864
17	63843586	63844862	1277
17	63844863	63846147	1285
17	64612571	64613939	1369
17	64656003	64673630	17628
17	65723527	65724986	1460
17	70103003	70252925	149923
17	70321003	70365972	44970
18	3	124331	124329
18	216003	237168	21166
18	543551	545841	2291
18	823003	859828	36826
18	995880	997083	1204
18	1038003	1104101	66099
18	1191003	1206757	15755
18	1451003	1497026	46024
18	1694521	1695772	1252
18	3237003	3258479	21477
18	3510003	3527731	17729
18	3623003	3634116	11114
18	4281003	4291232	10230
18	7536516	7537771	1256
18	8448003	8458891	10889
18	10000435	10001483	1049
18	10426003	10438461	12459
18	12442689	12443721	1033
18	12594359	12597088	2730
18	12801003	12820529	19527
18	14939189	14940217	1029
18	16365003	16375086	10084
18	16816445	16817567	1123
18	18811367	19384110	572744
18	20492825	20494210	1386
18	21712003	21743853	31851
18	21875443	21877355	1913
18	22353990	22355190	1201
18	22376003	22490123	114121
18	23174277	23175823	1547
18	23403288	23426090	22803
18	24031003	24161218	130216
18	24790392	24791626	1235
18	24883478	24885634	2157
18	24930270	24931397	1128
18	26240003	26369468	129466
18	26583003	26594637	11635
18	26795003	26983645	188643
18	27098799	27100463	1665
18	27753850	27755305	1456
18	28228003	28313259	85257
18	28333408	28335308	1901
18	31032030	31033282	1253
18	31417330	31418607	1278
18	32745545	32747465	1921
18	32856003	32882078	26076
18	33071320	33073975	2656
18	33602003	33778729	176727
18	36212110	36213257	1148
18	37275762	37276991	1230
18	37518003	37530721	12719
18	38248003	38271301	23299
18	39135728	39137652	1925
18	39503740	39505437	1698
18	39856339	39860576	4238
18	40389647	40391538	1892
18	40883343	40884471	1129
18	41200896	41202759	1864
18	43750544	43751839	1296
18	43860003	43889802	29800
18	45195003	45209053	14051
18	45707091	45708389	1299
18	48095003	48116353	21351
18	48600047	48602072	2026
18	48728576	48730605	2030
18	48846003	48860506	14504
18	48923003	48944293	21291
18	49576123	49577329	1207
18	50958070	50959277	1208
18	51679845	51682095	2251
18	51793456	51794570	1115
18	52462003	52485457	23455
18	55665160	55667035	1876
18	56062003	56077626	15624
18	56403047	56405827	2781
18	56757548	56758631	1084
18	57013462	57015533	2072
18	57053809	57055297	1489
18	57585003	57661145	76143
18	58149003	58178129	29127
18	58188634	58190056	1423
18	58194003	58205434	11432
18	59217003	59229395	12393
18	59255003	59265512	10510
18	59819040	59820952	1913
18	60060003	60073231	13229
18	61305003	61320358	15356
18	66455003	66553907	98905
18	66609003	66620953	11951
18	66658003	66668190	10188
18	67782003	67793323	11321
18	68082003	68096488	14486
18	68143433	68144868	1436
18	68529003	68552221	23219
19	3	86056	86054
19	172218	177837	5620
19	190003	243665	53663
19	303578	304748	1171
19	1179003	1192719	13717
19	1293003	1310630	17628
19	1370987	1372084	1098
19	1419003	1432577	13575
19	1454886	1456189	1304
19	1510003	1543531	33529
19	1806141	1807279	1139
19	2464375	2465776	1402
19	2536003	2547440	11438
19	2808361	2810001	1641
19	3047774	3049327	1554
19	3413003	3437618	24616
19	3636003	3646912	10910
19	6596447	6597527	1081
19	6937783	6938906	1124
19	7183039	7184244	1206
19	7191675	7193320	1646
19	7738003	7751742	13740
19	7962296	7966922	4627
19	8934003	8954998	20996
19	10186270	10191497	5228
19	12566459	12567726	1268
19	13277003	13307135	30133
19	13349003	13366974	17972
19	14288003	14305357	17355
19	14843120	14844229	1110
19	14853767	14854856	1090
19	15388374	15390619	2246
19	16151003	16162745	11743
19	16464003	16477465	13463
19	16503699	16505133	1435
19	16959059	16965257	6199
19	17114003	17126191	12189
19	19812059	19818630	6572
19	20148003	20162020	14018
19	20271600	20272918	1319
19	20481656	20483920	2265
19	20911679	20913353	1675
19	21398003	21413080	15078
19	23507517	23508870	1354
19	27225217	27226969	1753
19	32150199	32151841	1643
19	34365003	34379432	14430
19	37708003	37721585	13583
19	41376707	41377905	1199
19	42194003	42207207	13205
19	43419702	43421172	1471
19	44323836	44326058	2223
19	44690316	44691511	1196
19	47129003	47139106	10104
19	48365003	48375864	10862
19	48999729	49000786	1058
19	49013077	49014187	1111
19	51521003	51590392	69390
19	52014979	52016694	1716
19	52616918	52644223	27306
19	52673003	52686171	13169
19	55695003	55724109	29107
19	56969003	57006884	37882
19	57010264	57011544	1281
19	57622176	57623994	1819
19	57955003	57973138	18136
19	60419975	60421211	1237
2	3	12400	12398
2	1845003	1855518	10516
2	2032003	2048595	16593
2	2584890	2587343	2454
2	6038256	6039508	1253
2	7806779	7807848	1070
2	8277060	8278191	1132
2	10253643	10256343	2701
2	10452935	10454660	1726
2	10525003	10535406	10404
2	10559003	10590127	31125
2	10646003	10687857	41855
2	11191003	11206781	15779
2	11532003	11543010	11008
2	11577780	11578995	1216
2	12319876	12321205	1330
2	14811826	14813178	1353
2	15625740	15626819	1080
2	16369585	16373709	4125
2	16382003	16396372	14370
2	16746595	16750613	4019
2	17369511	17371445	1935
2	17851673	17853113	1441
2	18562072	18563361	1290
2	18639003	18650331	11329
2	19072003	19082465	10463
2	19211003	19228592	17590
2	19381995	19384208	2214
2	19465003	19476817	11815
2	19522003	19549093	27091
2	20691003	20716049	25047
2	20906749	20912635	5887
2	21496003	21519710	23708
2	22342845	22346699	3855
2	23055482	23057631	2150
2	23058673	23060260	1588
2	23339345	23340665	1321
2	24104036	24106936	2901
2	24904406	24906129	1724
2	24941003	24966670	25668
2	25060771	25064858	4088
2	25439260	25440552	1293
2	27034565	27035782	1218
2	27221003	27238217	17215
2	27397003	27411506	14504
2	28818175	28820032	1858
2	28974003	29004824	30822
2	29170220	29172489	2270
2	29352003	29365001	12999
2	29443003	29461345	18343
2	30230503	30234868	4366
2	30717925	30718998	1074
2	30723026	30724305	1280
2	30994003	31004043	10041
2	31806012	31808357	2346
2	33033003	33043590	10588
2	33374385	33377799	3415
2	33535788	33536856	1069
2	35547003	35557301	10299
2	36170003	36191030	21028
2	36561566	36564076	2511
2	36604003	36629665	25663
2	37854373	37855710	1338
2	37878003	37899139	21137
2	37986003	37996760	10758
2	38077003	38090322	13320
2	38934531	38936435	1905
2	39930820	39932862	2043
2	40003431	40005133	1703
2	40631003	40642534	11532
2	40776569	40777777	1209
2	41075003	41092401	17399
2	41634003	41651671	17669
2	42344003	42382050	38048
2	43963003	43975832	12830
2	44802003	44812052	10050
2	45411003	45422680	11678
2	45770799	45772242	1444
2	45821003	45840914	19912
2	46249003	46259986	10984
2	46302486	46303512	1027
2	46683003	46694001	10999
2	46840003	46851085	11083
2	46888003	47195479	307477
2	47243363	47246101	2739
2	47254822	47256531	1710
2	47276003	47302523	26521
2	47576948	47578780	1833
2	50634138	50638439	4302
2	50996202	51000553	4352
2	52349003	52383335	34333
2	53194003	53247337	53335
2	54212295	54213523	1229
2	54446975	54449441	2467
2	54499003	54520863	21861
2	55204003	55220932	16930
2	55449286	55450433	1148
2	55621743	55624293	2551
2	60573003	60589341	16339
2	61250003	61260538	10536
2	62860003	62882565	22563
2	63113446	63114799	1354
2	65244618	65245692	1075
2	66744950	66746798	1849
2	66752741	66755512	2772
2	67138267	67139277	1011
2	68113019	68114664	1646
2	69484152	69485741	1590
2	69526413	69527415	1003
2	70388003	70400083	12081
2	70438226	70440597	2372
2	72217982	72219020	1039
2	72579680	72581546	1867
2	74127269	74128546	1278
2	74539851	74542573	2723
2	75765213	75766465	1253
2	76359746	76360751	1006
2	76814739	76819009	4271
2	77034449	77035704	1256
2	77052878	77053888	1011
2	78523003	78540848	17846
2	78651003	78662599	11597
2	78749003	78765633	16631
2	79161003	79171598	10596
2	79191003	79203127	12125
2	81285840	81289246	3407
2	86165905	86168012	2108
2	87515461	87517368	1908
2	88870003	89029252	159250
2	89084003	89175888	91886
2	89190003	89237315	47313
2	89604003	89620832	16830
2	90361003	90376212	15210
2	90497003	90515122	18120
2	90804003	90816049	12047
2	91582058	91584322	2265
2	93397171	93398314	1144
2	93814091	93815269	1179
2	94079853	94081449	1597
2	94685003	94696566	11564
2	95153003	95165545	12543
2	95759213	95760633	1421
2	96316003	96328599	12597
2	97282003	97293047	11045
2	98402549	98410039	7491
2	99642959	99645117	2159
2	100072790	100079220	6431
2	100212003	100223860	11858
2	100748694	100749897	1204
2	101514347	101516187	1841
2	101686003	101924477	238475
2	101928398	101942123	13726
2	102678394	102680292	1899
2	105090003	105107289	17287
2	107585597	107586869	1273
2	107898069	107899210	1142
2	108838003	108851490	13488
2	109106003	109118118	12116
2	109193003	109221036	28034
2	109681499	109682587	1089
2	109858122	109860158	2037
2	109916003	109970088	54086
2	110189003	110202539	13537
2	111495756	111496812	1057
2	111560003	111571836	11834
2	111635003	111952092	317090
2	111975491	111976778	1288
2	112150352	112152313	1962
2	113326003	113336114	10112
2	113616003	113637419	21417
2	113698003	113714311	16309
2	113792003	113803001	10999
2	113855875	113858658	2784
2	113950003	113972399	22397
2	114053003	114090409	37407
2	114210003	114224153	14151
2	114398387	114399580	1194
2	114416003	114426649	10647
2	114697003	114718207	21205
2	115166003	115237978	71976
2	115362003	115375435	13433
2	115452321	115453364	1044
2	115822858	115828074	5217
2	116157156	116158271	1116
2	117002003	117038362	36360
2	117173003	117186891	13889
2	118265982	118273068	7087
2	118529425	118530834	1410
2	118788787	118790617	1831
2	118838527	118839791	1265
2	119705843	119706849	1007
2	119928906	119930517	1612
2	120315003	120331376	16374
2	120705641	120706785	1145
2	121456003	121475696	19694
2	121974327	121979346	5020
2	122087510	122088608	1099
2	122387550	122389031	1482
2	122740003	122757641	17639
2	122774866	122776263	1398
2	123260003	123272601	12599
2	124284632	124286813	2182
2	124709003	124725505	16503
2	124746003	124758996	12994
2	125027430	125029453	2024
2	125676511	125677706	1196
2	125700003	125728375	28373
2	126836459	126838743	2285
2	127923614	127926302	2689
2	129679868	129681135	1268
2	130019871	130021259	1389
2	130184769	130187925	3157
2	130343728	130345371	1644
2	130345896	130347537	1642
2	130838495	130839839	1345
2	131407552	131409022	1471
2	132077955	132079774	1820
2	132393003	132403835	10833
2	132681003	132698213	17211
2	132899083	132900352	1270
2	133527913	133529546	1634
2	134732423	134734167	1745
2	135120922	135121966	1045
2	135273249	135274677	1429
2	135977833	135980295	2463
2	136149493	136150630	1138
2	137278598	137281861	3264
2	137763324	137764787	1464
2	138936122	138939158	3037
2	139882111	139883292	1182
2	141374003	141390948	16946
2	141577086	141580667	3582
2	141584928	141586173	1246
2	145482003	145495397	13395
2	146042430	146043839	1410
2	146602013	146603303	1291
2	146761546	146762692	1147
2	147216404	147217987	1584
2	148276424	148277600	1177
2	148362881	148365041	2161
2	150895315	150896339	1025
2	151735768	151736875	1108
2	151794087	151795617	1531
2	151799218	151800311	1094
2	152250003	152260555	10553
2	152902349	152904435	2087
2	153508913	153510631	1719
2	154595738	154598762	3025
2	155247390	155248711	1322
2	155501106	155502582	1477
2	157215386	157217020	1635
2	157300003	157317903	17901
2	157975844	157977894	2051
2	158472003	158482137	10135
2	159032003	159056241	24239
2	159333003	159363247	30245
2	164191913	164192927	1015
2	166568856	166571097	2242
2	167423613	167425208	1596
2	168225003	168239069	14067
2	169678720	169679918	1199
2	169696757	169698572	1816
2	169718803	169720519	1717
2	170150747	170152063	1317
2	170996590	170997738	1149
2	171936162	171942372	6211
2	174373003	174387095	14093
2	174534229	174538514	4286
2	175569434	175570612	1179
2	177688239	177689786	1548
2	177810654	177811956	1303
2	178134399	178136042	1644
2	178687987	178689937	1951
2	179124029	179125170	1142
2	179274320	179275580	1261
2	180136688	180138274	1587
2	181000003	181010420	10418
2	183542908	183543976	1069
2	184264003	184276195	12193
2	184652654	184654116	1463
2	185543003	185570284	27282
2	186956879	186957969	1091
2	187550629	187551640	1012
2	187668003	187711250	43248
2	187760944	187762392	1449
2	187769003	187785833	16831
2	187812611	187813693	1083
2	188033792	188035135	1344
2	188137003	188150208	13206
2	188724126	188726564	2439
2	190247003	190262462	15460
2	190533675	190535155	1481
2	190916586	190917720	1135
2	191025250	191026830	1581
2	191432010	191433107	1098
2	191795003	191807817	12815
2	191892003	191902386	10384
2	194135003	194160883	25881
2	194240675	194242287	1613
2	196241003	196251674	10672
2	198701975	198703058	1084
2	198710003	198724628	14626
2	198756003	198766324	10322
2	199782003	199798706	16704
2	199934355	199935707	1353
2	200209835	200211298	1464
2	200472547	200473730	1184
2	200473802	200477349	3548
2	200913003	200940780	27778
2	201765504	201768642	3139
2	202419003	202440113	21111
2	202474003	202509033	35031
2	202598717	202599810	1094
2	203863999	203865633	1635
2	204167760	204169239	1480
2	204416224	204419286	3063
2	205523901	205527305	3405
2	205942677	205943773	1097
2	206716003	206729480	13478
2	209095902	209099173	3272
2	209197003	209207679	10677
2	209370003	209381024	11022
2	209864887	209867928	3042
2	210853003	210868562	15560
2	211101595	211102631	1037
2	211360190	211361864	1675
2	211447003	211465776	18774
2	214878469	214879823	1355
2	216245281	216247330	2050
2	217829011	217830462	1452
2	218607003	218619011	12009
2	219258003	219272328	14326
2	221498178	221504026	5849
2	221918624	221919682	1059
2	223825003	223839045	14043
2	225211003	225228648	17646
2	226427959	226433147	5189
2	227130003	227148238	18236
2	228747736	228749054	1319
2	228945003	228970501	25499
2	230269612	230271207	1596
2	230271532	230272983	1452
2	231392062	231394709	2648
2	231436267	231439436	3170
2	233031355	233036227	4873
2	233046441	233048659	2219
2	233050809	233053045	2237
2	233074003	233159326	85324
2	233251296	233255878	4583
2	233287423	233293765	6343
2	233320298	233329225	8928
2	233453332	233459256	5925
2	234018003	234042669	24667
2	234065003	234079310	14308
2	234200755	234203578	2824
2	236258298	236259848	1551
2	236418129	236419781	1653
2	237142269	237143327	1059
2	237143620	237144667	1048
2	238103003	238117569	14567
2	238750848	238756005	5158
2	239574447	239578290	3844
2	241504247	241505288	1042
2	241830003	241871687	41685
2	241921003	241934083	13081
2	242006002	242007698	1697
2	242421123	242422219	1097
2	243687214	243689237	2024
2	244911270	244912424	1155
2	245417003	245453787	36785
2	245469067	245471179	2113
2	245976854	245978164	1311
2	246261003	246272403	11401
2	246438108	246439227	1120
2	248675884	248676979	1096
2	248987302	248988583	1282
20	3	139609	139607
20	651855	659036	7182
20	916003	932644	16642
20	1196960	1228207	31248
20	1372003	1390727	18725
20	1445383	1446551	1169
20	2373836	2375035	1200
20	3011132	3012713	1582
20	5352732	5355111	2380
20	7600042	7601310	1269
20	7681041	7684804	3764
20	8219003	8232438	13436
20	11153443	11154903	1461
20	14003003	14013628	10626
20	14043003	14062344	19342
20	14105003	14116001	10999
20	16832003	16854310	22308
20	16901477	16906310	4834
20	16910588	16916676	6089
20	17052567	17053597	1031
20	20767397	20768516	1120
20	22619003	22629898	10896
20	22721326	22723666	2341
20	24314003	24324008	10006
20	24872003	24939343	67341
20	25378357	25397405	19049
20	25567110	25568335	1226
20	25582709	25599999	17291
20	25618003	25655913	37911
20	25870215	25873426	3212
20	25874830	25876530	1701
20	25876621	25912812	36192
20	25927003	25942926	15924
20	26015003	26048414	33412
20	26191236	26192767	1532
20	26233003	26254405	21403
20	26267236	26268395	1160
20	26426003	26531216	105214
20	26926003	27031321	105319
20	27125003	27156405	31403
20	27570003	27818872	248870
20	28070003	28113140	43138
20	28187003	28339195	152193
20	28390003	28640564	250562
20	28702528	28704693	2166
20	28779740	28780900	1161
20	28835668	28837219	1552
20	28910003	28988362	78360
20	29565003	29763865	198863
20	29784171	29785958	1788
20	29799553	29814800	15248
20	29823051	29831631	8581
20	29845003	29855845	10843
20	29869162	29905124	35963
20	29930003	29992301	62299
20	30034236	30035475	1240
20	30227003	30277395	50393
20	30304003	30316001	11999
20	30393003	30449446	56444
20	30483165	30485279	2115
20	30568003	30579513	11511
20	30814003	30827527	13525
20	31054003	31068899	14897
20	31498003	31521889	23887
20	32006003	32063205	57203
20	32604829	32605858	1030
20	33383003	34264614	881612
20	34825003	34889100	64098
20	36410509	36412598	2090
20	37550520	37551630	1111
20	37625881	37626916	1036
20	37936056	37940856	4801
20	43211911	43213320	1410
20	44411278	44414401	3124
20	47010575	47011699	1125
20	48953003	48969597	16595
20	49441159	49442169	1011
20	49560003	49612292	52290
20	49959291	49960490	1200
20	50386003	50610448	224446
21	8003	125179	117177
21	337310	338330	1021
21	565329	568289	2961
21	570003	580147	10145
21	1732896	1734295	1400
21	1978003	1992110	14108
21	2638003	2651713	13711
21	3474003	3484159	10157
21	3714003	3725267	11265
21	4764003	5299186	535184
21	6202774	6206270	3497
21	8737047	8738575	1529
21	8979326	8981265	1940
21	9635003	9648596	13594
21	11379718	11380871	1154
21	11423789	11424837	1049
21	12776968	12781308	4341
21	14892180	14893420	1241
21	16479644	16480949	1306
21	17809938	17818103	8166
21	18109493	18113239	3747
21	18162003	18177659	15657
21	18380003	18420349	40347
21	18570003	18580422	10420
21	18606003	18652020	46018
21	18966003	18976269	10267
21	20999769	21002518	2750
21	21249418	21251111	1694
21	21318003	21329957	11955
21	21823636	21824763	1128
21	21842003	21854145	12143
21	23087341	23088425	1085
21	25756003	25790181	34179
21	25808003	25836617	28615
21	25914003	25930162	16160
21	25981439	25982453	1015
21	26000843	26002065	1223
21	26019495	26025137	5643
21	26043020	26054774	11755
21	26058052	26065808	7757
21	26253413	26255439	2027
21	26255636	26259048	3413
21	26398003	26984117	586115
21	27126003	27280206	154204
21	27516888	27518313	1426
21	28002130	28003519	1390
21	28331003	28343960	12958
21	28355003	28366582	11580
21	28400003	28420438	20436
21	28464026	28469404	5379
21	31191642	31193330	1689
[truncated: 3,631 more rows]

## Sheet: S3.7
Table S3.7	SD regions of chicken genome combining results of WGAC and WSSD
Chr.	start	end	length
1	9982	20707	10726
1	1504723	1511872	7150
1	1511873	1517284	5412
1	1518600	1520405	1806
1	1521603	1523589	1987
1	1526105	1539801	13697
1	1727118	1731721	4604
1	1731732	1743112	11381
1	1758313	1766992	8680
1	1767006	1770166	3161
1	1849522	1850711	1190
1	1851807	1864279	12473
1	2634441	2652759	18319
1	3858333	3859449	1117
1	3860538	3862779	2242
1	3863444	3864568	1125
1	3864890	3865917	1028
1	3944502	3950392	5891
1	3950409	3952163	1755
1	3953465	3955217	1753
1	3955348	3956372	1025
1	3971926	3973718	1793
1	3973813	3991902	18090
1	3992003	3995561	3559
1	3997116	3999634	2519
1	4000001	4012374	12374
1	4012798	4014782	1985
1	4018580	4020564	1985
1	4021856	4023009	1154
1	4024223	4025376	1154
1	4030941	4034504	3564
1	4036386	4038908	2523
1	4040376	4043839	3464
1	4043850	4047300	3451
1	4055294	4057101	1808
1	4066428	4068641	2214
1	4068652	4070855	2204
1	4073205	4074297	1093
1	4081621	4083716	2096
1	4113152	4115206	2055
1	4116007	4118060	2054
1	4124715	4126383	1669
1	4127380	4130912	3533
1	4130923	4134462	3540
1	4134840	4140052	5213
1	4143430	4144670	1241
1	4146032	4147394	1363
1	4147654	4149277	1624
1	4149394	4151809	2416
1	4151820	4157681	5862
1	4723222	4726615	3394
1	4726660	4729866	3207
1	6829572	6832250	2679
1	6832261	6834938	2678
1	6835562	6837234	1673
1	6838003	6844446	6444
1	6844457	6846133	1677
1	6847276	6853694	6419
1	6854105	6855181	1077
1	6855446	6858787	3342
1	6859342	6862710	3369
1	6862721	6866325	3605
1	6871172	6874410	3239
1	6874421	6877660	3240
1	6877905	6880850	2946
1	6880861	6883808	2948
1	6884596	6888743	4148
1	6888770	6892978	4209
1	6893516	6894591	1076
1	6896695	6899089	2395
1	6899100	6901513	2414
1	6904243	6905759	1517
1	6922186	6930961	8776
1	6931155	6933155	2001
1	6942653	6944263	1611
1	6944913	6946513	1601
1	6947126	6948997	1872
1	6957031	6958602	1572
1	6958613	6961123	2511
1	6968080	6971363	3284
1	6972505	6979916	7412
1	6980328	6982560	2233
1	6983891	6990916	7026
1	6992784	6995834	3051
1	6995845	6998603	2759
1	7005312	7007248	1937
1	7007259	7009193	1935
1	7011171	7012210	1040
1	7013151	7014189	1039
1	7014200	7016974	2775
1	7017319	7020207	2889
1	7023961	7025364	1404
1	7033533	7040012	6480
1	7040631	7046114	5484
1	7046979	7049277	2299
1	7050513	7052825	2313
1	7061285	7062294	1010
1	7084605	7085781	1177
1	7085810	7088996	3187
1	7089007	7092187	3181
1	7604661	7607962	3302
1	7608311	7609856	1546
1	7609867	7611411	1545
1	7611461	7612977	1517
1	7616776	7621725	4950
1	7624327	7626675	2349
1	7630224	7631230	1007
1	7634199	7635273	1075
1	7635807	7637904	2098
1	7637915	7640012	2098
1	7669202	7671408	2207
1	7671419	7673636	2218
1	7674526	7676622	2097
1	7677271	7678871	1601
1	7729282	7730766	1485
1	7731378	7732862	1485
1	7740206	7749283	9078
1	7816743	7818179	1437
1	7818190	7819627	1438
1	7820549	7822697	2149
1	7822704	7826251	3548
1	7827477	7833573	6097
1	7834924	7839620	4697
1	7840403	7841462	1060
1	7842979	7845469	2491
1	7845480	7847977	2498
1	7848782	7852608	3827
1	7852619	7856420	3802
1	8100154	8101303	1150
1	8101422	8103764	2343
1	8103781	8104927	1147
1	8107270	8109612	2343
1	9718430	9721005	2576
1	9721016	9722754	1739
1	10014873	10024556	9684
1	10234989	10237194	2206
1	10243557	10245834	2278
1	10245845	10248121	2277
1	10249804	10251070	1267
1	10251081	10252347	1267
1	10254526	10263476	8951
1	10263491	10271982	8492
1	10272519	10274129	1611
1	10276702	10279005	2304
1	10303719	10305191	1473
1	10307060	10308323	1264
1	10332922	10334494	1573
1	10336735	10338844	2110
1	10338855	10340956	2102
1	10358613	10361404	2792
1	10361415	10364207	2793
1	10380755	10381766	1012
1	10387439	10388715	1277
1	10390386	10392768	2383
1	10392792	10395188	2397
1	12085202	12086742	1541
1	12088457	12091103	2647
1	12091157	12093805	2649
1	12111112	12113248	2137
1	12113997	12116375	2379
1	12119172	12120178	1007
1	12131386	12137905	6520
1	12137935	12144453	6519
1	12144554	12146699	2146
1	12147521	12149974	2454
1	12151768	12153680	1913
1	12156063	12158277	2215
1	12171970	12173376	1407
1	12181513	12183542	2030
1	12184492	12188579	4088
1	12191787	12194582	2796
1	12196347	12197393	1047
1	12199453	12200533	1081
1	12203027	12204318	1292
1	12207161	12209808	2648
1	12213704	12215657	1954
1	12215668	12217918	2251
1	12223791	12227109	3319
1	12227223	12229668	2446
1	12230897	12234293	3397
1	12234304	12237696	3393
1	12239409	12240592	1184
1	12240603	12241789	1187
1	12250525	12251833	1309
1	12253186	12254719	1534
1	12254726	12256331	1606
1	12260594	12262409	1816
1	12263041	12265749	2709
1	12268265	12271038	2774
1	12271485	12278800	7316
1	12283203	12284523	1321
1	12284534	12285849	1316
1	12286010	12288670	2661
1	12290222	12292593	2372
1	12293072	12294821	1750
1	12298265	12299612	1348
1	12301156	12302505	1350
1	12304930	12307033	2104
1	12307044	12309147	2104
1	12313808	12317807	4000
1	12318993	12320000	1008
1	12324145	12325189	1045
1	12325531	12326594	1064
1	12328390	12332880	4491
1	12338212	12342530	4319
1	12342541	12345886	3346
1	12346411	12349749	3339
1	12352629	12353882	1254
1	12355826	12357072	1247
1	16016793	16027166	10374
1	16031723	16034486	2764
1	16034749	16036036	1288
1	16036122	16037379	1258
1	16037511	16038683	1173
1	16039677	16043257	3581
1	16043645	16047218	3574
1	16049009	16051038	2030
1	16051937	16053551	1615
1	16055227	16057267	2041
1	16057554	16059171	1618
1	16060504	16066612	6109
1	16068026	16069937	1912
1	16070346	16073498	3153
1	16073509	16076652	3144
1	16079708	16082239	2532
1	16082250	16084011	1762
1	16085759	16087609	1851
1	16087846	16089522	1677
1	16092583	16094602	2020
1	16097364	16102729	5366
1	16106246	16107812	1567
1	16109136	16110702	1567
1	16111652	16113267	1616
1	16115035	16116652	1618
1	16117636	16121634	3999
1	16121645	16125642	3998
1	16125778	16128295	2518
1	16129619	16132142	2524
1	16134121	16135724	1604
1	16135735	16137334	1600
1	16138344	16142736	4393
1	16142874	16147257	4384
1	16148666	16152689	4024
1	16152722	16156740	4019
1	16157267	16159533	2267
1	16159544	16161812	2269
1	16161949	16163246	1298
1	16168104	16170412	2309
1	16170432	16172745	2314
1	16174092	16175976	1885
1	16176759	16178996	2238
1	16180485	16181568	1084
1	16183981	16185085	1105
1	16185184	16194511	9328
1	16194837	16203724	8888
1	16203830	16207837	4008
1	16207848	16210583	2736
1	16215715	16217400	1686
1	16218062	16220771	2710
1	16221052	16222409	1358
1	16222707	16223737	1031
1	16224724	16225744	1021
1	16226526	16227632	1107
1	16228220	16237441	9222
1	16242884	16244581	1698
1	16406574	16410848	4275
1	16412988	16414673	1686
1	16416463	16418434	1972
1	16420727	16421864	1138
1	16421903	16423282	1380
1	16423320	16424708	1389
1	16427608	16430542	2935
1	16431503	16433224	1722
1	16433774	16436335	2562
1	16437527	16444432	6906
1	16446874	16448862	1989
1	16450444	16452167	1724
1	16453088	16455648	2561
1	16456998	16463903	6906
1	16465778	16469035	3258
1	16469046	16473338	4293
1	16479126	16483999	4874
1	16484032	16488914	4883
1	16492035	16495214	3180
1	16498932	16500164	1233
1	16502885	16504117	1233
1	16506431	16509390	2960
1	16511292	16513540	2249
1	16515982	16518641	2660
1	16518652	16521306	2655
1	16521993	16523386	1394
1	16523397	16524790	1394
1	16536127	16537288	1162
1	16537299	16540614	3316
1	16540625	16542825	2201
1	16543749	16545060	1312
1	16550237	16552363	2127
1	16555760	16558811	3052
1	16558822	16561874	3053
1	16563008	16564783	1776
1	16564794	16566569	1776
1	16566693	16570962	4270
1	16570973	16572059	1087
1	16572333	16573863	1531
1	16583511	16586853	3343
1	16586864	16590212	3349
1	16590880	16597467	6588
1	16599578	16604451	4874
1	16609666	16612057	2392
1	16622725	16623807	1083
1	16623818	16624904	1087
1	16626673	16628768	2096
1	16631565	16633217	1653
1	16634922	16636358	1437
1	16638161	16639341	1181
1	16639662	16643776	4115
1	16650910	16655057	4148
1	16656042	16657116	1075
1	16657127	16658198	1072
1	16660857	16662348	1492
1	16679273	16680607	1335
1	16680618	16681949	1332
1	16682537	16684369	1833
1	16684391	16686226	1836
1	16690317	16691990	1674
1	16691991	16693677	1687
1	16694723	16697969	3247
1	16698055	16701300	3246
1	16703312	16705962	2651
1	16706028	16708677	2650
1	16709765	16711856	2092
1	16711867	16719468	7602
1	16719479	16725546	6068
1	16726229	16727592	1364
1	16735666	16738371	2706
1	16738382	16740656	2275
1	16747313	16748965	1653
1	16748985	16749999	1015
1	16761166	16762701	1536
1	16769252	16775653	6402
1	16775664	16782019	6356
1	16782464	16784315	1852
1	16784335	16786186	1852
1	16790541	16791820	1280
1	16791831	16793109	1279
1	16793909	16802896	8988
1	16804116	16805889	1774
1	16807405	16808478	1074
1	16808489	16809562	1074
1	16811329	16814218	2890
1	16814229	16817118	2890
1	16818247	16826500	8254
1	16829998	16831294	1297
1	16831418	16833789	2372
1	16836491	16837593	1103
1	16837890	16838992	1103
1	16839521	16841488	1968
1	16841577	16843629	2053
1	16845513	16850848	5336
1	16852111	16854690	2580
1	16854701	16857283	2583
1	16857863	16861455	3593
1	16861469	16863617	2149
1	16863709	16864832	1124
1	16865084	16868714	3631
1	16868739	16870059	1321
1	16874879	16876055	1177
1	16876405	16877582	1178
1	16880693	16882325	1633
1	16882336	16883911	1576
1	16884117	16887774	3658
1	16887791	16891431	3641
1	16894167	16896080	1914
1	16896091	16898012	1922
1	16898459	16906540	8082
1	16907342	16909160	1819
1	16909536	16915266	5731
1	16921154	16922376	1223
1	16922387	16923605	1219
1	16923706	16924965	1260
1	16925391	16932615	7225
1	16935482	16949456	13975
1	16955132	16957507	2376
1	16957518	16959878	2361
1	16964320	16966756	2437
1	16969563	16972785	3223
1	16972796	16976030	3235
1	16978141	16980658	2518
1	16982606	16985312	2707
1	16985323	16988026	2704
1	16994387	16996309	1923
1	16996756	16997947	1192
1	16998348	17001136	2789
1	17001949	17003420	1472
1	17007621	17010311	2691
1	17481183	17482303	1121
1	17483213	17486788	3576
1	17486799	17490450	3652
1	17516874	17518240	1367
1	17518666	17520211	1546
1	17522163	17528424	6262
1	17610802	17612134	1333
1	19965477	19969377	3901
1	19969659	19972358	2700
1	19972446	19973880	1435
1	19984284	19991096	6813
1	19991115	19997467	6353
1	20023208	20024778	1571
1	20024799	20026377	1579
1	20145441	20148062	2622
1	20148073	20150678	2606
1	20151577	20152890	1314
1	21680293	21682725	2433
1	21682937	21684572	1636
1	22231912	22236461	4550
1	22239668	22241507	1840
1	22241523	22243352	1830
1	22246458	22247633	1176
1	22255763	22258524	2762
1	22260889	22262189	1301
1	22262200	22263502	1303
1	22269164	22271558	2395
1	22271569	22273949	2381
1	22274481	22275511	1031
1	22279474	22280835	1362
1	22368649	22371904	3256
1	22371920	22375178	3259
1	22377422	22378634	1213
1	22381859	22384315	2457
1	22384326	22386790	2465
1	22390639	22391666	1028
1	22403701	22412788	9088
1	22412799	22422422	9624
1	22424595	22428113	3519
1	22440620	22443667	3048
1	22451076	22454099	3024
1	22454110	22456379	2270
1	22463638	22465868	2231
1	22466117	22468121	2005
1	22468125	22472124	4000
1	22472135	22476133	3999
1	22943375	22944533	1159
1	26431769	26432980	1212
1	26449962	26451162	1201
1	29971862	29973051	1190
1	29973533	29974722	1190
1	29975510	29977339	1830
1	29977340	29979170	1831
1	34420435	34423580	3146
1	34439849	34441693	1845
1	34443688	34444722	1035
1	47050536	47052661	2126
1	48375443	48378514	3072
1	50034133	50035323	1191
1	50044292	50045482	1191
1	52599315	52602125	2811
1	52604028	52606840	2813
1	52620439	52622061	1623
1	52630917	52632298	1382
1	52632689	52634203	1515
1	52641270	52642337	1068
1	52647454	52649080	1627
1	52650024	52652529	2506
1	52652540	52654504	1965
1	52654783	52656554	1772
1	52711889	52716440	4552
1	52716466	52718126	1661
1	52719668	52720779	1112
1	52742120	52747160	5041
1	52747171	52752208	5038
1	52791355	52793804	2450
1	52795390	52797852	2463
1	53081299	53084632	3334
1	53093327	53095312	1986
1	53112300	53115635	3336
1	53118889	53120020	1132
1	53120758	53122411	1654
1	53138481	53139944	1464
1	53140534	53141808	1275
1	53147884	53149019	1136
1	53150032	53151688	1657
1	53156781	53158124	1344
1	53158135	53159471	1337
1	53162991	53164366	1376
1	53166027	53168418	2392
1	53168429	53171417	2989
1	53173601	53175434	1834
1	53175868	53177378	1511
1	53529520	53541044	11525
1	53546394	53550347	3954
1	53550358	53558063	7706
1	53558073	53565868	7796
1	56780978	56786476	5499
1	56786477	56796314	9838
1	61315134	61316402	1269
1	61320427	61321695	1269
1	61836424	61837617	1194
1	61844365	61845589	1225
1	64279977	64288582	8606
1	64293297	64302233	8937
1	64305738	64311943	6206
1	64630988	64632761	1774
1	64634233	64637533	3301
1	64638813	64639881	1069
1	64639982	64643176	3195
1	64644385	64646563	2179
1	64648106	64650131	2026
1	67378283	67379432	1150
1	67645978	67649596	3619
1	67649603	67650752	1150
1	67882527	67889245	6719
1	67996806	68002229	5424
1	69267141	69269987	2847
1	69276478	69279328	2851
1	69427481	69428749	1269
1	69431510	69434191	2682
1	69458279	69459855	1577
1	69512802	69515037	2236
1	73532074	73535727	3654
1	73535738	73539416	3679
1	73540759	73545698	4940
1	73547976	73557604	9629
1	73558329	73561664	3336
1	73562232	73564130	1899
1	73564340	73565455	1116
1	73566087	73588094	22008
1	73588195	73599999	11805
1	73600604	73602733	2130
1	73604322	73622181	17860
1	73622192	73624550	2359
1	73844503	73845563	1061
1	73850420	73853660	3241
1	73857282	73859022	1741
1	73859701	73868719	9019
1	73868720	73871920	3201
1	73888388	73889583	1196
1	73897313	73900219	2907
1	73900230	73903154	2925
1	73908957	73910896	1940
1	73911773	73919028	7256
1	73919039	73926342	7304
1	73926572	73928405	1834
1	73931267	73934050	2784
1	73934061	73936836	2776
1	73936863	73941995	5133
1	73947008	73948530	1523
1	73963636	73964692	1057
1	73967286	73968355	1070
1	73968366	73969438	1073
1	73978360	73980957	2598
1	73982428	73983653	1226
1	73983664	73984889	1226
1	73987032	73990846	3815
1	73992278	73995864	3587
1	73996483	73998305	1823
1	73998709	74000750	2042
1	74001863	74006089	4227
1	74006093	74008787	2695
1	74016955	74020481	3527
1	74020492	74024017	3526
1	74027761	74030425	2665
1	74032376	74033966	1591
1	74040384	74042197	1814
1	74042208	74044512	2305
1	74051401	74053519	2119
1	74057879	74061144	3266
1	74062781	74066483	3703
1	74072964	74074541	1578
1	74074623	74076208	1586
1	74077956	74080150	2195
1	74082333	74083425	1093
1	74084768	74088574	3807
1	74088591	74091015	2425
1	74091278	74092630	1353
1	74092667	74094462	1796
1	74095870	74099261	3392
1	74099272	74101745	2474
1	74103755	74107656	3902
1	74107663	74110761	3099
1	74112119	74114075	1957
1	74120751	74124990	4240
1	74134288	74143906	9619
1	74146845	74151416	4572
1	74155822	74158776	2955
1	74158787	74162921	4135
1	74163491	74165775	2285
1	74166059	74167208	1150
1	74167500	74170225	2726
1	74172650	74174136	1487
1	74180360	74181904	1545
1	74181960	74183017	1058
1	74185858	74187632	1775
1	74187651	74192927	5277
1	74194405	74197726	3322
1	74197737	74201064	3328
1	74203876	74205715	1840
1	74205742	74207580	1839
1	74210037	74216881	6845
1	74218934	74224455	5522
1	74224466	74228269	3804
1	74239851	74244160	4310
1	74244171	74247661	3491
1	74249044	74251103	2060
1	74257838	74259568	1731
1	74260831	74270846	10016
1	74271797	74274068	2272
1	74275542	74278221	2680
1	74283202	74284862	1661
1	74285817	74288101	2285
1	74288112	74290430	2319
1	74295955	74300269	4315
1	74300280	74302174	1895
1	74303481	74307039	3559
1	74307050	74310607	3558
1	74312291	74313611	1321
1	74313622	74314950	1329
1	74315358	74319101	3744
1	74326662	74328176	1515
1	74331473	74332785	1313
1	74333295	74334601	1307
1	74337552	74338766	1215
1	74339912	74343684	3773
1	74343695	74347475	3781
1	74348008	74350841	2834
1	74350852	74353690	2839
1	74359840	74361955	2116
1	74363826	74364847	1022
1	74369967	74374906	4940
1	74378859	74380215	1357
1	74383806	74385360	1555
1	74391255	74392511	1257
1	74399284	74400309	1026
1	74409327	74410601	1275
1	74418172	74421210	3039
1	74421695	74425467	3773
1	74426760	74427824	1065
1	74429964	74431039	1076
1	74435414	74437449	2036
1	74437957	74440383	2427
1	74441256	74443681	2426
1	74449411	74450679	1269
1	74452371	74453721	1351
1	74482141	74483650	1510
1	74484599	74486853	2255
1	74486864	74488372	1509
1	74488629	74491779	3151
1	76549546	76553414	3869
1	78419144	78422520	3377
1	78454828	78456332	1505
1	78457707	78458859	1153
1	79355882	79357565	1684
1	79358297	79359500	1204
1	79360468	79361815	1348
1	79524977	79541233	16257
1	79542990	79544929	1940
1	81208749	81221165	12417
1	81222738	81225226	2489
1	81226557	81227920	1364
1	81230652	81256079	25428
1	81257388	81267172	9785
1	81269330	81296873	27544
1	81299135	81329231	30097
1	81332014	81333695	1682
1	81334770	81370459	35690
1	81579705	81580904	1200
1	81582718	81585159	2442
1	81585170	81587635	2466
1	81588371	81589701	1331
1	81590631	81593472	2842
1	81593483	81596324	2842
1	81598879	81600587	1709
1	81601027	81603957	2931
1	81603998	81607157	3160
1	81611359	81612539	1181
1	81622702	81623966	1265
1	81623977	81625256	1280
1	81627905	81630331	2427
1	81631840	81633388	1549
1	81636152	81646335	10184
1	81651097	81652237	1141
1	81653817	81661715	7899
1	81661844	81663465	1622
1	81663476	81665098	1623
1	81667117	81668534	1418
1	81668545	81669969	1425
1	81671033	81673168	2136
1	81673406	81675834	2429
1	81675845	81678275	2431
1	81687775	81689465	1691
1	81691690	81694888	3199
1	81694899	81699244	4346
1	81706278	81708046	1769
1	81708508	81709943	1436
1	81742187	81746012	3826
1	81746677	81748263	1587
1	81748592	81749929	1338
1	81754252	81757349	3098
1	81761191	81765925	4735
1	81772551	81776569	4019
1	81776573	81780620	4048
1	81790750	81792414	1665
1	81792563	81798228	5666
1	81798369	81800713	2345
1	81801360	81803700	2341
1	81806133	81808065	1933
1	81812370	81814027	1658
1	81819095	81823021	3927
1	81823032	81826812	3781
1	81842717	81846385	3669
1	81846396	81851125	4730
1	81851674	81852927	1254
1	82006174	82010604	4431
1	82010615	82015020	4406
1	82016246	82017574	1329
1	82018729	82020378	1650
1	82072482	82074063	1582
1	82074137	82075722	1586
1	82078215	82080770	2556
1	82080801	82083354	2554
1	82153956	82158040	4085
1	82158061	82161734	3674
1	82222498	82224516	2019
1	82224527	82226540	2014
1	82226970	82235348	8379
1	82276090	82277431	1342
1	82278984	82280323	1340
1	82280399	82281819	1421
1	86473033	86474164	1132
1	86480603	86481751	1149
1	86483060	86491345	8286
1	90701718	90706446	4729
1	90869232	90871640	2409
1	90875189	90876583	1395
1	92768482	92772018	3537
1	94740083	94745331	5249
1	94746334	94753944	7611
1	94792119	94797838	5720
1	94798783	94806378	7596
1	94857641	94859680	2040
1	94860694	94862748	2055
1	94866598	94871236	4639
1	94968731	94975163	6433
1	98551524	98557536	6013
1	98557941	98576474	18534
1	99013818	99017477	3660
1	99592087	99594270	2184
1	99939956	99942505	2550
1	101591793	101594876	3084
1	103057966	103059562	1597
1	104434927	104442990	8064
1	104443096	104446347	3252
1	104448074	104449393	1320
1	104465106	104473303	8198
1	104475509	104476885	1377
1	104487905	104490067	2163
1	104491475	104493119	1645
1	104494523	104501907	7385
1	104506384	104507847	1464
1	104509602	104510747	1146
1	104512555	104529855	17301
1	105332492	105339278	6787
1	105341311	105342617	1307
1	108299429	108300844	1416
1	108300936	108307470	6535
1	112708025	112709627	1603
1	113241181	113242638	1458
1	113242649	113244107	1459
1	113307461	113309410	1950
1	113311425	113314454	3030
1	113317450	113318487	1038
1	113321249	113323657	2409
1	113323971	113329863	5893
1	113330735	113333493	2759
1	113347175	113348571	1397
1	113371265	113373448	2184
1	113374576	113377074	2499
1	113379801	113383414	3614
1	113386880	113390503	3624
1	113394588	113398749	4162
1	113398801	113402956	4156
1	113403475	113412072	8598
1	113423956	113425651	1696
1	113431097	113432518	1422
1	113432529	113433934	1406
1	113440713	113442328	1616
1	113444463	113446724	2262
1	113451790	113454049	2260
1	113454412	113456672	2261
1	113464412	113467701	3290
1	113468413	113471921	3509
1	113473017	113481624	8608
1	113482621	113488934	6314
1	113491916	113494563	2648
1	113494813	113497020	2208
1	113499063	113503084	4022
1	113506093	113508874	2782
1	113520031	113526601	6571
1	113526612	113532507	5896
1	113544446	113545663	1218
1	113545724	113546935	1212
1	113551575	113554006	2432
1	113556477	113558291	1815
1	113577341	113578515	1175
1	113586308	113588558	2251
1	113590006	113592289	2284
1	113594181	113595640	1460
1	113596040	113597787	1748
1	113597806	113599265	1460
1	113600321	113602068	1748
1	113624884	113627445	2562
1	113634748	113636434	1687
1	113636942	113638235	1294
1	113639656	113641466	1811
1	113641477	113643287	1811
1	113645476	113647492	2017
1	113647511	113649526	2016
1	113651977	113653296	1320
1	113655283	113656599	1317
1	113656719	113660172	3454
1	113660296	113664696	4401
1	113664707	113669676	4970
1	113673748	113676407	2660
1	113676418	113679091	2674
1	113679150	113683570	4421
1	113683581	113687022	3442
1	113687712	113690658	2947
1	113690679	113692843	2165
1	113694421	113697666	3246
1	113698753	113700270	1518
1	113700281	113701797	1517
1	113705898	113707051	1154
1	113708124	113710953	2830
1	113710964	113713804	2841
1	113716228	113717621	1394
1	113724061	113725227	1167
1	113727503	113728663	1161
1	113740581	113749799	9219
1	113753710	113757210	3501
1	113758194	113759431	1238
1	113762573	113765969	3397
1	113766356	113769701	3346
1	113769712	113773053	3342
1	113774043	113777039	2997
1	113777665	113781428	3764
1	113781439	113785194	3756
1	113830832	113834646	3815
1	113842199	113843817	1619
1	113846763	113849189	2427
1	114949064	114973890	24827
1	116889634	116892609	2976
1	117327027	117360510	33484
1	117360726	117368510	7785
1	117516541	117561366	44826
1	117786911	117794028	7118
1	117798649	117819282	20634
1	117820398	117823133	2736
1	117836239	117842243	6005
1	119087941	119104268	16328
1	119214169	119215361	1193
1	119265993	119267203	1211
1	119331490	119335728	4239
1	119486484	119506794	20311
1	120331929	120344553	12625
1	120920997	120923327	2331
1	120944555	120947997	3443
1	124351250	124361250	10001
1	124378929	124383860	4932
1	125064182	125079417	15236
1	125079544	125084458	4915
1	126149648	126173673	24026
1	126423047	126424984	1938
1	126866013	126894531	28519
1	126897281	126899787	2507
1	127392516	127398245	5730
1	127400318	127406044	5727
1	127975619	127978907	3289
1	127978986	127986046	7061
1	127986057	128009096	23040
1	128752014	128753744	1731
1	132230294	132234121	3828
1	132236165	132238271	2107
1	132240326	132241456	1131
1	132242820	132244820	2001
1	132246405	132248599	2195
1	132248610	132250804	2195
1	132251319	132253224	1906
1	132253235	132257175	3941
1	132264257	132266384	2128
1	132266395	132268524	2130
1	132284370	132285653	1284
1	132301725	132302849	1125
1	132310692	132311912	1221
1	132318772	132320647	1876
1	132320658	132322531	1874
1	132324790	132329053	4264
1	132329074	132333333	4260
1	132335590	132336725	1136
1	132355102	132357378	2277
1	132361386	132362830	1445
1	132411999	132413575	1577
1	132414232	132422138	7907
1	132422149	132423717	1569
1	132424788	132432672	7885
1	132433416	132434761	1346
1	132438646	132443340	4695
1	132443351	132448036	4686
1	132459461	132463922	4462
1	132473856	132477379	3524
1	132477390	132480917	3528
1	132481272	132482801	1530
1	132484975	132486269	1295
1	132489441	132491339	1899
1	132497482	132500065	2584
1	132500076	132502646	2571
1	132508106	132512381	4276
1	132512392	132515973	3582
1	132521112	132522924	1813
1	132525789	132527448	1660
1	132530970	132532069	1100
1	132532168	132534144	1977
1	132534974	132540277	5304
1	132541419	132549437	8019
1	132550521	132552512	1992
1	132552983	132558146	5164
1	132558626	132561493	2868
1	132561504	132564370	2867
1	140551456	140563327	11872
1	140566304	140585059	18756
1	140586022	140595386	9365
1	140596586	140598395	1810
1	140599693	140607243	7551
1	140607254	140614974	7721
1	140615075	140626606	11532
1	140626707	140633778	7072
1	140633908	140637695	3788
1	140638452	140659595	21144
1	144181288	144200279	18992
1	144205952	144218818	12867
1	144220090	144225772	5683
1	144226085	144228569	2485
1	144229465	144231202	1738
1	144231856	144234631	2776
1	144235839	144238030	2192
1	144239951	144246942	6992
1	144246959	144259128	12170
1	144262748	144265816	3069
1	144266500	144308550	42051
1	144310183	144332494	22312
1	144332595	144333790	1196
1	144333805	144337897	4093
1	144339161	144342460	3300
1	144342586	144346256	3671
1	144351858	144357633	5776
1	144357644	144371896	14253
1	154727742	154728955	1214
1	154836708	154838806	2099
1	158549246	158550815	1570
1	158553209	158554407	1199
1	158704593	158706191	1599
1	161392103	161394526	2424
1	161426980	161428145	1166
1	161428156	161429339	1184
1	162388900	162391873	2974
1	165900097	165902221	2125
1	165982152	165984130	1979
1	165991065	165992560	1496
1	176260617	176265656	5040
1	176266550	176272720	6171
1	186820826	186824415	3590
1	186824426	186828020	3595
1	186828204	186833871	5668
1	187160462	187161494	1033
1	187163935	187175528	11594
1	187176401	187177413	1013
1	187202229	187203242	1014
1	187212712	187214427	1716
1	187215537	187217466	1930
1	190947674	190949226	1553
1	190992249	190997014	4766
1	191361719	191362834	1116
1	191362957	191370387	7431
1	191457805	191497146	39342
1	193110537	193112967	2431
1	193112978	193118084	5107
1	193118095	193120800	2706
1	193122035	193123872	1838
1	193124087	193127226	3140
1	193127237	193130367	3131
1	193134211	193138791	4581
1	193138792	193143371	4580
1	193148493	193149840	1348
1	193150987	193153405	2419
1	193187272	193189479	2208
1	193189490	193191700	2211
1	193193325	193194682	1358
1	193196856	193198205	1350
1	193198571	193201020	2450
1	193256590	193258709	2120
1	193259696	193261815	2120
1	193268719	193269842	1124
1	193270594	193271714	1121
1	193272946	193274678	1733
1	193275296	193280745	5450
1	193282306	193283992	1687
1	193285199	193291035	5837
1	193330738	193334329	3592
1	193335588	193337902	2315
1	193339050	193343200	4151
1	193344496	193347383	2888
1	193348173	193350907	2735
1	193359172	193361415	2244
1	193362324	193364729	2406
1	193366339	193368584	2246
1	193369752	193372147	2396
1	193372158	193374325	2168
1	193374448	193376616	2169
1	193398369	193402675	4307
1	193402701	193407014	4314
1	193417503	193422949	5447
1	193423071	193425885	2815
1	193427102	193429787	2686
1	193429915	193433258	3344
1	193433276	193436595	3320
1	193440972	193442892	1921
1	193444692	193446621	1930
1	193447789	193451375	3587
1	193451386	193454968	3583
1	193455554	193456915	1362
1	193456969	193458332	1364
1	193465144	193467094	1951
1	193469124	193472017	2894
1	193473081	193474091	1011
1	193474897	193477299	2403
1	193478352	193480498	2147
1	193481276	193484181	2906
1	193484885	193487042	2158
1	193487043	193488513	1471
1	193489772	193492485	2714
1	193492847	193496350	3504
1	193505080	193506829	1750
1	193510931	193511998	1068
1	193513593	193517063	3471
1	193525679	193530887	5209
1	193530898	193536093	5196
1	193541427	193543444	2018
1	193543506	193545447	1942
1	193545458	193547401	1944
1	193548580	193551753	3174
1	193555164	193558332	3169
1	193558343	193561522	3180
1	193561661	193564487	2827
1	193564488	193567319	2832
1	193568967	193570162	1196
1	193574045	193575537	1493
1	193578448	193579669	1222
1	193580926	193582146	1221
1	193582739	193584839	2101
1	193584856	193586960	2105
1	193588830	193591050	2221
1	193591100	193593323	2224
1	193610338	193612686	2349
1	193612697	193615277	2581
1	193617744	193619684	1941
1	193620065	193623294	3230
1	193623305	193627063	3759
1	193627283	193630050	2768
1	193630656	193632707	2052
1	193634985	193636248	1264
1	193640134	193642760	2627
1	193642771	193644764	1994
1	193649097	193652028	2932
1	193652039	193654973	2935
1	193656363	193657420	1058
1	193660548	193662274	1727
1	193671409	193673282	1874
1	193677096	193680628	3533
1	193680639	193683653	3015
1	193685071	193687217	2147
1	193688651	193689927	1277
1	193693974	193699823	5850
1	193699834	193702430	2597
1	193717703	193720992	3290
1	197470795	197471906	1112
1	197704803	197706362	1560
1	197708362	197709635	1274
1	197710048	197712267	2220
1	197722219	197723572	1354
1	197723816	197725090	1275
1	197725163	197728023	2861
1	197728907	197731099	2193
1	197731956	197735706	3751
1	197752553	197754664	2112
1	197758995	197760247	1253
1	199088786	199090651	1866
1	199093329	199095193	1865
1	199147430	199148941	1512
1	199460357	199462754	2398
1	199471025	199472840	1816
1	199484006	199485808	1803
1	200550140	200558769	8630
1	200562345	200564222	1878
1	200823448	200826523	3076
1	200916615	200918799	2185
1	200990756	200992251	1496
1	200992389	200994014	1626
10	1	35795	35795
10	41527	53836	12310
10	73041	75823	2783
10	76587	78655	2069
10	103747	106396	2650
10	109112	110289	1178
10	114111	116841	2731
10	123606	125144	1539
10	125725	134367	8643
10	134406	135479	1074
10	136167	137646	1480
10	138015	139552	1538
10	140094	141575	1482
10	141982	143760	1779
10	145153	151408	6256
10	151791	153293	1503
10	153382	154810	1429
10	155198	156736	1539
10	157663	159371	1709
10	159382	160917	1536
10	162428	164207	1780
10	164942	174592	9651
10	189275	195184	5910
10	196616	199598	2983
10	3674080	3676270	2191
10	3678862	3680105	1244
10	3708054	3709242	1189
10	3716231	3718456	2226
10	3720377	3721389	1013
10	3722193	3723559	1367
10	3723701	3724956	1256
10	3729948	3731191	1244
10	3731402	3734177	2776
10	3734427	3736168	1742
10	3736179	3737920	1742
10	3742802	3752502	9701
10	3752513	3761853	9341
10	3784759	3787893	3135
10	3787904	3791452	3549
10	3793689	3796731	3043
10	3796742	3799788	3047
10	3823683	3826309	2627
10	3826848	3833716	6869
10	3834614	3836277	1664
10	3836288	3840326	4039
10	3840398	3842796	2399
10	3843136	3847437	4302
10	3847511	3858024	10514
10	3858060	3867778	9719
10	3868753	3870768	2016
10	3870793	3872808	2016
10	3873198	3879519	6322
10	3879620	3882263	2644
10	3883379	3890881	7503
10	3890982	3902478	11497
10	3905431	3911791	6361
10	3912281	3923770	11490
10	3926199	3927890	1692
10	3929165	3930856	1692
10	3930926	3933171	2246
10	3934846	3940396	5551
10	3940407	3942165	1759
10	3943652	3949889	6238
10	3951843	3953058	1216
10	3958206	3960172	1967
10	3962989	3965321	2333
10	3965332	3967644	2313
10	3968432	3970530	2099
10	11858612	11861849	3238
10	11861860	11865124	3265
10	11867077	11876025	8949
10	11877397	11883188	5792
10	11883464	11886109	2646
10	11888796	11890439	1644
10	11892367	11894371	2005
10	11894387	11896391	2005
10	11900236	11901366	1131
10	11907189	11909113	1925
10	11911341	11912354	1014
10	11917790	11920663	2874
10	11933391	11934752	1362
10	11936603	11942370	5768
10	11942381	11948130	5750
10	11948253	11950349	2097
10	11950360	11952427	2068
10	11953426	11957039	3614
10	11957418	11959860	2443
10	11959876	11962317	2442
10	11965198	11969691	4494
10	11969702	11974198	4497
10	11977366	11982068	4703
10	11982079	11986782	4704
10	11987558	11990735	3178
10	11990746	11994653	3908
10	11996607	11997892	1286
10	11998373	12009141	10769
10	12009194	12013568	4375
10	12014800	12016590	1791
10	12016601	12020772	4172
10	12022527	12024319	1793
10	12025145	12028535	3391
10	12028546	12031918	3373
10	12035169	12044822	9654
10	12047204	12050606	3403
10	12050617	12054023	3407
10	12056215	12058768	2554
10	12058779	12061331	2553
10	12063175	12065475	2301
10	12067413	12086010	18598
10	12088057	12090390	2334
10	12092077	12099953	7877
10	12106176	12108827	2652
10	12110329	12111961	1633
10	12113288	12116584	3297
10	12116610	12119893	3284
10	12123763	12128578	4816
10	12129760	12134100	4341
10	12135134	12139132	3999
10	12139143	12143961	4819
10	12144856	12148632	3777
10	12149378	12153374	3997
10	12153434	12156085	2652
10	12156096	12158702	2607
10	12171012	12172809	1798
10	12172820	12174616	1797
10	12178509	12181919	3411
10	12181930	12183448	1519
10	12186888	12188446	1559
10	12196208	12199106	2899
10	12202726	12209515	6790
10	12214587	12215970	1384
10	12215981	12217357	1377
10	12217444	12222448	5005
10	12222459	12226835	4377
10	12232231	12233688	1458
10	12234484	12239036	4553
10	12239047	12240504	1458
10	12241685	12246818	5134
10	12247057	12248666	1610
10	12249180	12250789	1610
10	12254863	12257083	2221
10	12258362	12260274	1913
10	12260303	12262220	1918
10	12267903	12269236	1334
10	12269682	12270822	1141
10	12270985	12273969	2985
10	12274573	12278696	4124
10	12278707	12282834	4128
10	12282918	12284837	1920
10	12285899	12289036	3138
10	12289583	12290949	1367
10	12290960	12292327	1368
10	12298727	12300255	1529
10	12301384	12303272	1889
10	12306863	12310843	3981
10	12310854	12314828	3975
10	12315119	12317881	2763
10	12318426	12321165	2740
10	12330492	12331521	1030
10	12333494	12338874	5381
10	12339889	12350826	10938
10	12351201	12355046	3846
10	12355368	12357916	2549
10	12358390	12359622	1233
10	12359657	12360889	1233
10	12366494	12369028	2535
10	12369039	12371577	2539
10	12372247	12374594	2348
10	12374605	12376970	2366
10	12382642	12384618	1977
10	12388033	12389654	1622
10	12389768	12391395	1628
10	12391683	12393245	1563
10	12400001	12402245	2245
10	12402980	12405226	2247
10	12405579	12409196	3618
10	12409218	12412827	3610
10	12418719	12420056	1338
10	12423370	12424775	1406
10	12426703	12430812	4110
10	12430823	12434934	4112
10	12439352	12441427	2076
10	12441438	12443513	2076
10	12444949	12447900	2952
10	12448729	12449938	1210
10	12450237	12452099	1863
10	12452110	12453978	1869
10	18684913	18686078	1166
10	18686089	18687254	1166
10	22499832	22509871	10040
10	22524753	22549101	24349
10	22549112	22550900	1789
10_random	5	6885	6881
10_random	8003	13393	5391
11	1767	12445	10679
11	22610	29587	6978
11	45222	46866	1645
11	739897	743903	4007
11	743914	746974	3061
11	747455	748600	1146
11	1121430	1125569	4140
11	1143545	1149008	5464
11	2654536	2661584	7049
11	3191974	3193600	1627
11	4781408	4782579	1172
11	4787772	4789484	1713
11	4789495	4791218	1724
11	4794683	4796647	1965
11	4796893	4798072	1180
11	4810137	4812420	2284
11	4817667	4819562	1896
11	4819573	4822829	3257
11	4825528	4828276	2749
11	4828287	4831040	2754
11	4831962	4835891	3930
11	4837288	4838806	1519
11	4840868	4842386	1519
11	4850109	4859358	9250
11	4859995	4875259	15265
11	4876256	4880653	4398
11	4883913	4885011	1099
11	4885026	4886117	1092
11	4890424	4893679	3256
11	4893690	4897438	3749
11	4901778	4903562	1785
11	4903573	4905358	1786
11	4906493	4908033	1541
11	4911535	4913984	2450
11	4917468	4919192	1725
11	4921253	4923427	2175
11	4923438	4925612	2175
11	4925877	4927878	2002
11	4936474	4951308	14835
11	4965395	4966423	1029
11	4972349	4974480	2132
11	4979821	4983156	3336
11	4983167	4986507	3341
11	4994891	4997316	2426
11	4997393	4999820	2428
11	6331304	6332496	1193
11	6334857	6339234	4378
11	6339245	6340437	1193
11	6342119	6347420	5302
11	6347515	6350410	2896
11	6350421	6353302	2882
11	6356084	6357415	1332
11	6360307	6363426	3120
11	6363437	6366568	3132
11	6370038	6372136	2099
11	6372147	6375801	3655
11	6379791	6383054	3264
11	6383065	6385866	2802
11	6390512	6391609	1098
11	6392496	6393702	1207
11	6394932	6396714	1783
11	6398890	6400372	1483
11	6404835	6409759	4925
11	6410360	6413190	2831
11	6413201	6415811	2611
11	6417000	6418085	1086
11	6418285	6421069	2785
11	6421803	6423655	1853
11	6424176	6427337	3162
11	6431276	6432345	1070
11	6434149	6435297	1149
11	6437016	6438362	1347
11	6438373	6439719	1347
11	6441241	6443128	1888
11	6443197	6444996	1800
11	6451379	6452948	1570
11	6452959	6457386	4428
11	6457397	6460296	2900
11	6464568	6466058	1491
11	6466182	6468474	2293
11	6468784	6470068	1285
11	6471857	6473469	1613
11	6474297	6480620	6324
11	6480716	6484194	3479
11	6484205	6487059	2855
11	6489768	6496477	6710
11	6496541	6507931	11391
11	6508334	6510121	1788
11	6512230	6514306	2077
11	6514317	6516405	2089
11	6516663	6519031	2369
11	6519038	6521410	2373
11	6522733	6526213	3481
11	6527948	6529920	1973
11	6533271	6534542	1272
11	6534557	6537034	2478
11	6549303	6551948	2646
11	6553423	6554945	1523
11	6556149	6557345	1197
11	6565430	6567844	2415
11	6568829	6572254	3426
11	6574396	6575806	1411
11	6580254	6584641	4388
11	6584652	6589055	4404
11	6591732	6596840	5109
11	6597098	6599439	2342
11	6600388	6603502	3115
11	6604094	6606055	1962
11	6606065	6608018	1954
11	6610113	6611891	1779
11	6611902	6613682	1781
11	6635394	6636843	1450
11	6638648	6640099	1452
11	6642718	6644289	1572
11	6644716	6646206	1491
11	6664555	6666092	1538
11	6669231	6670786	1556
11	6672354	6674791	2438
11	6674802	6677239	2438
11	6680196	6684071	3876
11	6685659	6689540	3882
11	8975024	8976097	1074
11	8984894	8985973	1080
11	11760696	11767137	6442
11	11767152	11773715	6564
11	11801855	11804160	2306
11	11804636	11805841	1206
11	11806134	11807310	1177
11	11808644	11810099	1456
11	11820097	11825373	5277
11	11829663	11830713	1051
11	11832045	11834733	2689
11	11841252	11842700	1449
11	11848157	11849403	1247
11	11853526	11854762	1237
11	11870552	11872013	1462
11	11874317	11877223	2907
11	11917785	11919507	1723
11	11919518	11921238	1721
11	11922553	11924607	2055
11	11925711	11928343	2633
11	11928354	11930989	2636
11	11931775	11935059	3285
11	11935070	11938375	3306
11	11942324	11943588	1265
11	11943972	11945238	1267
11	11946884	11953050	6167
11	11953061	11956424	3364
11	11958443	11962408	3966
11	11962419	11966388	3970
11	11990984	12015906	24923
11	12016088	12029062	12975
11	12030156	12033803	3648
11	12233794	12238781	4988
11	13752923	13754056	1134
11	13754101	13755235	1135
11	13757436	13760412	2977
11	13760849	13762349	1501
11	13762587	13764000	1414
11	13764011	13765435	1425
11	13770426	13775939	5514
11	13775950	13781463	5514
11	13782407	13783758	1352
11	13785339	13787921	2583
11	13787932	13790507	2576
11	13793332	13794395	1064
11	13809313	13810793	1481
11	13810811	13812416	1606
11	13819002	13822823	3822
11	13822828	13826646	3819
11	13883462	13886117	2656
11	13886124	13888777	2654
11	13891773	13892804	1032
11	13953635	13954739	1105
11	13956171	13957275	1105
11	13957999	13959114	1116
11	17100815	17103362	2548
11	17103402	17105936	2535
11	17106670	17109509	2840
11	17109520	17112388	2869
11	17114547	17118488	3942
11	17118499	17122437	3939
11	17122575	17125397	2823
11	17125408	17128234	2827
11	17129288	17131947	2660
11	17135492	17140754	5263
11	17140765	17143421	2657
11	17145328	17151037	5710
11	17172045	17176731	4687
11	17176742	17181414	4673
11	17212028	17214401	2374
11	17214412	17216779	2368
11	17222331	17223692	1362
11	17224793	17226835	2043
11	17227402	17231731	4330
11	17231742	17235925	4184
12	1	6584	6584
12	9556	13790	4235
12	15930	35048	19119
12	36283	55295	19013
12	65197	67600	2404
12	71373	87342	15970
12	962202	964418	2217
12	964454	965969	1516
12	967475	969004	1530
12	969213	970390	1178
12	1031457	1032801	1345
12	1033612	1034939	1328
12	1037313	1039155	1843
12	1043225	1044547	1323
12	1045461	1046780	1320
12	1049473	1051013	1541
12	1584402	1585634	1233
12	1878583	1888951	10369
12	1895713	1904655	8943
12	2156731	2163035	6305
12	2164413	2166148	1736
12	2171505	2172855	1351
12	2173347	2177685	4339
12	2557815	2560162	2348
12	2564862	2567076	2215
12	2568269	2569828	1560
12	2569945	2571502	1558
12	2572624	2579427	6804
12	2687718	2688773	1056
12	2690709	2697143	6435
12	2699047	2703880	4834
12	5321880	5328241	6362
12	10203411	10204444	1034
12	10208520	10209666	1147
12	10220620	10222833	2214
12	10223858	10227983	4126
12	10229537	10230567	1031
12	10234159	10236360	2202
12	10236998	10241121	4124
12	10242352	10243382	1031
12	10260512	10261896	1385
12	10263523	10266514	2992
12	10278025	10279525	1501
12	10287918	10288982	1065
12	10294742	10297804	3063
12	10297815	10300615	2801
12	10301266	10304966	3701
12	10304977	10308677	3701
12	10316169	10319662	3494
12	10319709	10322903	3195
12	10322990	10324372	1383
12	10343725	10345306	1582
12	13498126	13501240	3115
12	13501536	13502862	1327
12	13508810	13512826	4017
12	13514780	13517175	2396
12	13526107	13528895	2789
12	13529936	13530949	1014
12	13533899	13535718	1820
12	13537951	13540586	2636
12	13542525	13543739	1215
12	13544975	13546832	1858
12	13550056	13552430	2375
12	16168929	16176007	7079
12	16177400	16179835	2436
12	16180565	16182664	2100
12	16186357	16193547	7191
12	16194492	16197517	3026
12	16197922	16200037	2116
12	16246028	16248558	2531
12	16248704	16250662	1959
12	16250673	16252626	1954
12	16274458	16278262	3805
12	16278273	16281831	3559
12	16285124	16286135	1012
12	16288608	16289616	1009
12	16290369	16291506	1138
12	16293791	16295106	1316
12	16295117	16298877	3761
12	16298888	16301348	2461
12	16302295	16304320	2026
12	16304337	16306361	2025
12	16308641	16309811	1171
12	16311216	16312386	1171
12	16314806	16319582	4777
12	16330152	16331805	1654
12	16333178	16334832	1655
12	16350724	16352184	1461
12	16353868	16360881	7014
12	16360892	16365843	4952
12	16365914	16368720	2807
12	16368731	16372108	3378
12	16393768	16395236	1469
12	16403482	16405933	2452
12	16406070	16408505	2436
12	16416987	16419079	2093
12	16419407	16421499	2093
12	16425017	16427434	2418
12	16427493	16429592	2100
12	16499299	16500744	1446
12	17316704	17317747	1044
12	17317758	17318801	1044
13	500001	522360	22360
13	523817	583650	59834
13	702012	703577	1566
13	720610	722119	1510
13	724147	725857	1711
13	726916	729025	2110
13	736421	743047	6627
13	750154	751865	1712
13	752936	758425	5490
13	759722	761249	1528
13	762996	764522	1527
13	765170	766199	1030
13	1578702	1580434	1733
13	1581988	1583707	1720
13	1583797	1587957	4161
13	1588001	1593232	5232
13	2041219	2043119	1901
13	2685131	2687005	1875
13	2718297	2720120	1824
13	2784386	2786159	1774
13	5885966	5887935	1970
13	8136419	8154018	17600
13	8155421	8156987	1567
13	8158367	8178282	19916
13	8178596	8181453	2858
13	8187176	8188862	1687
13	8189648	8193771	4124
13	8193782	8197573	3792
13	8198840	8203314	4475
13	8228982	8230042	1061
13	8235041	8241541	6501
13	8245554	8248872	3319
13	8249705	8250829	1125
13	8253105	8254196	1092
13	8255048	8257223	2176
13	8556507	8558066	1560
13	8559546	8577215	17670
13	8577432	8579302	1871
13	8580508	8584090	3583
13	8584104	8587191	3088
13	8587694	8590773	3080
13	8592090	8596280	4191
13	8596291	8600473	4183
13	8600565	8602586	2022
13	8603251	8607464	4214
13	8607475	8611676	4202
13	8612864	8614047	1184
13	8617535	8619016	1482
13	8624995	8627412	2418
13	8630118	8634008	3891
13	8635655	8638693	3039
13	8651310	8655189	3880
13	8661499	8665437	3939
13	8666473	8668582	2110
13	8672509	8677070	4562
13	8679851	8684413	4563
13	8689311	8695347	6037
13	8695851	8700056	4206
13	8700067	8702191	2125
13	8708012	8710067	2056
13	8710078	8712132	2055
13	8715126	8716740	1615
13	8716751	8718363	1613
13	8727787	8729388	1602
13	8733364	8734386	1023
13	8737739	8738759	1021
13	8743723	8746153	2431
13	8747901	8750085	2185
13	8751257	8754792	3536
13	8755244	8757057	1814
13	8757077	8758890	1814
13	8766943	8768337	1395
13	8768348	8769761	1414
13	8770754	8775548	4795
13	8777218	8779328	2111
13	8779507	8782336	2830
13	8782436	8785203	2768
13	8785276	8787639	2364
13	8787655	8790017	2363
13	8790368	8794984	4617
13	8795137	8796368	1232
13	8797387	8798535	1149
13	8812334	8813375	1042
13	10254793	10255990	1198
13	10269623	10270842	1220
13	10270853	10272073	1221
13	10296796	10299659	2864
13	10299670	10302875	3206
13	10364057	10365755	1699
13	10367402	10369580	2179
13	10370373	10372563	2191
13	13947263	13950216	2954
13	13950262	13952754	2493
13	14269806	14271944	2139
13	14271955	14274101	2147
13	14275829	14276998	1170
13	14278236	14279414	1179
13	14285088	14286233	1146
13	14288578	14292169	3592
13	14297258	14298740	1483
13	14307559	14311231	3673
13	14311458	14315199	3742
13	14316579	14319243	2665
13	14319261	14321389	2129
13	14321679	14325320	3642
13	14325331	14328535	3205
13	14330206	14333873	3668
13	14333884	14336659	2776
13	14381875	14384283	2409
13	14387175	14388734	1560
13	14388751	14394306	5556
13	14394317	14398395	4079
13	14400266	14401831	1566
13	14401842	14403467	1626
13	14407176	14412962	5787
13	14420058	14422673	2616
13	14422684	14425460	2777
13	14426006	14439644	13639
13	14443102	14444652	1551
13	14444993	14446892	1900
13	14448269	14450168	1900
13	14451695	14453092	1398
13	14453878	14455450	1573
13	14464633	14465706	1074
13	14476309	14477394	1086
13	14477417	14478502	1086
13	14483142	14486129	2988
13	14486140	14488498	2359
13	14492018	14497477	5460
13	14505584	14508573	2990
13	14509796	14512692	2897
13	14513629	14519153	5525
13	14519816	14528628	8813
13	14528668	14531688	3021
13	14533262	14536154	2893
13	14536687	14542716	6030
13	14543845	14552663	8819
13	14569098	14570454	1357
13	14570688	14572769	2082
13	14583536	14584916	1381
13	14587717	14589099	1383
13	14671536	14674401	2866
13	14674412	14677279	2868
13	14677659	14679347	1689
13	14679358	14681854	2497
13	14694929	14696438	1510
13	14696449	14697958	1510
13	14699217	14702709	3493
13	14702720	14706218	3499
13	14707608	14709032	1425
13	14709456	14712091	2636
13	17165582	17170751	5170
13	17170762	17176073	5312
13	17441568	17442949	1382
13	17443157	17444307	1151
13	17459796	17461189	1394
13	17461200	17462593	1394
13	17466084	17472163	6080
13	17474759	17480850	6092
13	17485468	17487159	1692
13	17488083	17489777	1695
13	17490375	17494031	3657
13	17496183	17497604	1422
13	17498584	17500349	1766
13	17500492	17502243	1752
13	18877585	18886625	9041
13	18888890	18908920	20031
14	5464	29355	23892
14	6605726	6607152	1427
14	8688104	8689385	1282
14	9101064	9102728	1665
14	11236653	11238645	1993
14	11238656	11241825	3170
14	11254169	11256020	1852
14	11258016	11260264	2249
14	11260762	11261848	1087
14	11267399	11269009	1611
14	11269020	11270483	1464
14	11278994	11280862	1869
14	11280873	11282982	2110
14	11287079	11288863	1785
14	11353806	11363202	9397
14	11364569	11366217	1649
14	11367591	11369070	1480
14	11369120	11377980	8861
14	11379630	11381269	1640
14	11381330	11382426	1097
14	11382471	11383941	1471
14	11384961	11386745	1785
14	11387322	11389236	1915
14	11427231	11428885	1655
14	11428896	11430539	1644
14	11908875	11910025	1151
14	11914126	11915443	1318
14	12224026	12225923	1898
14	12226605	12231171	4567
14	12231182	12236158	4977
14	12237392	12240641	3250
14	12240849	12243104	2256
14	12243115	12245373	2259
14	12246791	12248802	2012
14	12254017	12258293	4277
14	12259720	12260949	1230
14	12266226	12268067	1842
14	12270298	12277471	7174
14	12281486	12282543	1058
14	12282565	12283619	1055
14	12284573	12286102	1530
14	12286994	12289233	2240
14	12290378	12291431	1054
14	12294752	12298835	4084
14	12298846	12303787	4942
14	12304045	12305615	1571
14	12306780	12308667	1888
14	12310015	12311899	1885
14	12316836	12318512	1677
14	12318523	12320190	1668
14	12327114	12331697	4584
14	12333002	12340426	7425
14	12340527	12345109	4583
14	12346170	12353522	7353
14	12353714	12355894	2181
14	12355905	12359315	3411
14	12359570	12360885	1316
14	12366300	12369527	3228
14	12369555	12372776	3222
14	12372850	12375574	2725
14	12375575	12378295	2721
14	12380842	12384995	4154
14	12385069	12389216	4148
14	12391530	12394404	2875
14	12394415	12397541	3127
14	12409529	12410550	1022
14	12417290	12418645	1356
14	12420323	12421669	1347
14	12427223	12429516	2294
14	12429527	12431820	2294
14	12433187	12435176	1990
14	12435187	12437175	1989
14	12441634	12444583	2950
14	12444594	12448149	3556
14	12451308	12453020	1713
14	12454356	12456372	2017
14	12456383	12458398	2016
14	12459239	12460757	1519
14	12470498	12471998	1501
14	12476262	12480774	4513
14	12480785	12482970	2186
14	12483754	12485634	1881
14	12489371	12491898	2528
14	12491917	12494447	2531
14	12495645	12499943	4299
14	12499949	12507284	7336
14	12508780	12511046	2267
14	12513042	12515303	2262
14	12515739	12518968	3230
14	12519861	12524400	4540
14	12526385	12528492	2108
14	12528503	12531531	3029
14	12531577	12532940	1364
14	12534303	12542666	8364
14	12548206	12550975	2770
14	12571383	12572842	1460
14	12573162	12574248	1087
14	12576108	12577194	1087
14	12581391	12584408	3018
14	12594269	12596692	2424
14	12596703	12599120	2418
14	12599506	12601683	2178
14	12601929	12604068	2140
14	12615810	12617597	1788
14	12618260	12620073	1814
14	12629153	12631593	2441
14	12632050	12635791	3742
14	12637496	12639316	1821
14	12639327	12641141	1815
14	12641517	12644071	2555
14	12646176	12647250	1075
14	12673393	12680696	7304
14	12681355	12683715	2361
14	12684722	12687242	2521
14	12687247	12694484	7238
14	12695416	12697776	2361
14	12698124	12700640	2517
14	12701346	12704072	2727
14	12704083	12706808	2726
14	12730735	12732081	1347
14	12732092	12733438	1347
14	12735416	12736517	1102
14	12736731	12737833	1103
14	12739666	12741362	1697
14	12741373	12743073	1701
14	12743686	12745459	1774
14	12746404	12749079	2676
14	12749128	12751818	2691
14	12751822	12752878	1057
14	12754628	12757010	2383
14	12760626	12761682	1057
14	12762443	12763963	1521
14	12763974	12765485	1512
14	12773478	12774549	1072
14	12782394	12783609	1216
14	12792687	12798679	5993
14	12799561	12801712	2152
14	12812477	12816508	4032
14	12817084	12818559	1476
14	12824439	12825451	1013
14	12826572	12828149	1578
14	12830119	12833753	3635
14	12835401	12837851	2451
14	12838752	12841707	2956
14	12842623	12844672	2050
14	12845296	12847361	2066
14	12847372	12849372	2001
14	12849571	12852745	3175
14	12852756	12855914	3159
14	12869528	12870803	1276
14	12872218	12873493	1276
14	12886872	12888240	1369
14	12888918	12891626	2709
14	12897936	12900639	2704
14	12904247	12908120	3874
14	12908131	12911475	3345
14	12923455	12927474	4020
14	12928518	12929993	1476
14	12939360	12943805	4446
14	12943827	12948284	4458
14	12948757	12950321	1565
14	12950340	12951904	1565
14	12958574	12960080	1507
14	12960172	12962493	2322
14	12966047	12967806	1760
14	12970672	12972035	1364
14	12974267	12976057	1791
14	12978696	12980001	1306
14	12981771	12992194	10424
14	12992205	13001646	9442
14	13002787	13004422	1636
14	13004432	13005649	1218
14	13006160	13007894	1735
14	13024379	13025529	1151
14	13026082	13029679	3598
14	13030691	13032191	1501
14	13032720	13036035	3316
14	13036442	13039577	3136
14	13040465	13042518	2054
14	13042984	13044790	1807
14	13045913	13048187	2275
14	13049303	13050958	1656
14	13052056	13057403	5348
14	13058797	13062193	3397
14	13063285	13066886	3602
14	13067091	13068901	1811
14	13069665	13071924	2260
14	13073467	13075123	1657
14	13076410	13081749	5340
14	13083001	13085252	2252
14	13700972	13706781	5810
14	13720686	13722507	1822
14	13723865	13725568	1704
14	13727165	13728582	1418
14	13731244	13737452	6209
14	13740801	13744567	3767
14	13744578	13747842	3265
14	13748372	13750834	2463
14	13751286	13752796	1511
14	13754776	13755954	1179
14	13755965	13758431	2467
14	13759359	13760869	1511
14	13764623	13765795	1173
14	14361999	14364979	2981
14	14366995	14368877	1883
14	14368888	14370995	2108
14	14372149	14373972	1824
14	14374005	14388607	14603
14	14391335	14396451	5117
14	14397607	14407566	9960
14	14409144	14413271	4128
14	14415142	14417286	2145
14	15021522	15023908	2387
14	15043763	15048543	4781
14	15050006	15053216	3211
15	6429	13662	7234
15	3445013	3446125	1113
15	6670329	6673430	3102
15	6673441	6676533	3093
15	6677537	6684631	7095
15	6685646	6688157	2512
15	6691049	6692445	1397
15	6692456	6693856	1401
15	6703683	6705214	1532
15	6708774	6710788	2015
15	6711601	6713086	1486
15	6713145	6716467	3323
15	6716947	6719807	2861
15	6720063	6724268	4206
15	6724279	6728482	4204
15	6732385	6734803	2419
15	6735487	6737905	2419
15	6739175	6741356	2182
15	6741638	6743826	2189
[truncated: 4,320 more rows]
