# Supplementary material for: Characterization of genome-wide segmental duplications reveals a common genomic feature of association with immunity among domestic animals
Source: BMC Genomics. 2017 Apr 12;18:293. doi: 10.1186/s12864-017-3690-x (PMC5389087; doi:10.1186/s12864-017-3690-x)
Supplement: Supplementary file 5 — Repeat properties of SD regions among domestic species. (XLSX 12 kb) [file 12864_2017_3690_MOESM5_ESM.xlsx]

## Sheet: S4
Table S4. Repeat properties of SD regions among domestic species
	DNA				LINE				SINE				LTR				Low complexity				Satellite				Simple repeat
Species	Count	Length	Ave.Len.	Length %	Count	Length	Ave.Len.	Length %	Count	Length	Ave.Len.	Length %	Count	Length	Ave.Len.	Length %	Count	Length	Ave.Len.	Length %	Count	Length	Ave.Len.	Length %	Count	Length	Ave.Len.	Length %
Cattle	4819	822641	170.708	1.20564	40551	16472138	406.208	24.1411	45953	10024598	218.149	14.6917	15731	4613353	293.265	6.76119	7009	291873	41.6426	0.42776	138	275521	1996.53	0.403795	9255	387514	41.8708	0.567928
Pig	3119	591233	189.559	1.03267	31658	17251206	544.924	30.1316	29047	5773774	198.774	10.0847	8138	2904387	356.892	5.07291	7805	320805	41.1025	0.56033	365	121772	333.622	0.212692	8946	392002	43.8187	0.684686
Horse	18869	3633306	192.554	2.21371	75472	40113065	531.496	24.4402	48540	8602284	177.221	5.24122	34961	14314340	409.437	8.72148	12142	542258	44.6597	0.330388	1386	2157074	1556.33	1.31427	10829	570829	52.713	0.347796
Rabbit	8063	1369818	169.889	0.98067	55938	25643485	458.427	18.3585	104330	25505881	244.473	18.26	19513	5998604	307.416	4.29448	17313	700791	40.4777	0.501705	474	1237399	2610.55	0.88587	22926	959465	41.8505	0.686893
Goat	4890	920554	188.252	1.02106	65368	23671676	362.129	26.2562	49024	6671571	136.088	7.39998	14277	3595566	251.843	3.98814	8105	340849	42.0542	0.378063	785	1598831	2036.73	1.77339	10590	497656	46.993	0.551991
Sheep	4460	813426	182.383	0.934901	57109	22758722	398.514	26.1575	42374	5757064	135.863	6.61681	12297	3036949	246.967	3.49048	7052	294871	41.8138	0.338906	469	861517	1836.92	0.990174	9226	461611	50.0337	0.530547
Chicken	501	195820	390.858	0.90336	5487	1848312	336.853	8.52667	61	7565	124.016	0.034899	1987	685685	345.086	3.16321	1966	111539	56.734	0.514554	313	390225	1246.73	1.80019	2102	100113	47.6275	0.461843
