# Supplementary material for: Characterization of genome-wide segmental duplications reveals a common genomic feature of association with immunity among domestic animals
Source: BMC Genomics. 2017 Apr 12;18:293. doi: 10.1186/s12864-017-3690-x (PMC5389087; doi:10.1186/s12864-017-3690-x)
Supplement: Supplementary file 6 — GO analyses of genes detected in SD regions. (XLSX 15 kb) [file 12864_2017_3690_MOESM6_ESM.xlsx]

## Sheet: S5.1
Table S5.1	GO analyses of genes detected in SD regions on biological process*
GO BP ID	Description	Species	Count	Species	Count	Species	Count	Species	Count	Species	Count
GO:0006805	xenobiotic metabolic process	cattle	28	pig	28	horse	39	dog	20	sheep	41
GO:0071466	cellular response to xenobiotic stimulus	cattle	28	pig	28	horse	40	dog	20	sheep	41
GO:0009410	response to xenobiotic stimulus	cattle	28	pig	28	horse	41	dog	20	sheep	41
GO:0060338	regulation of type I interferon-mediated signaling pathway	cattle	15	pig	12	horse	17	rabbit	13	sheep	14
GO:0001959	regulation of cytokine-mediated signaling pathway	cattle	19	pig	13	horse	21	rabbit	18	sheep	22
GO:0060759	regulation of response to cytokine stimulus	cattle	20	pig	14	horse	21	rabbit	18	sheep	23
GO:0050911	detection of chemical stimulus involved in sensory perception of smell	cattle	10	pig	18	horse	14	dog	5
GO:0007608	sensory perception of smell	cattle	12	pig	20	horse	19	dog	8
GO:0052695	cellular glucuronidation	mouse	15	pig	11	horse	7	dog	9
GO:0006063	uronic acid metabolic process	mouse	15	pig	11	horse	7	dog	9
GO:0019585	glucuronate metabolic process	mouse	15	pig	11	horse	7	dog	9
GO:0008202	steroid metabolic process	cattle	35	horse	43	rabbit	50	dog	23
GO:0034754	cellular hormone metabolic process	cattle	16	pig	12	rabbit	17	dog	12
GO:0060337	type I interferon-mediated signaling pathway	cattle	17	pig	14	horse	24	rabbit	20
GO:0071357	cellular response to type I interferon	cattle	17	pig	14	horse	24	rabbit	20
GO:0034340	response to type I interferon	cattle	17	pig	14	horse	24	rabbit	20
GO:0006334	nucleosome assembly	cattle	20	pig	16	horse	27	rabbit	22
GO:0034728	nucleosome organization	cattle	21	pig	18	horse	29	rabbit	25
GO:0031497	chromatin assembly	cattle	20	pig	16	horse	27	rabbit	22
GO:0065004	protein-DNA complex assembly	cattle	21	pig	16	horse	29	rabbit	26
GO:0006333	chromatin assembly or disassembly	cattle	21	pig	18	horse	29	rabbit	25
GO:0071824	protein-DNA complex subunit organization	cattle	22	pig	18	horse	31	rabbit	29
GO:0006323	DNA packaging	cattle	21	pig	18	horse	31	rabbit	23
GO:0017144	drug metabolic process	pig	9	horse	15	dog	8	sheep	12
GO:0007156	homophilic cell adhesion	human	79	pig	19	goat	18	sheep	30
GO:0019221	cytokine-mediated signaling pathway	cattle	37	horse	52	rabbit	46	sheep	65
GO:0009753	response to jasmonic acid stimulus	cattle	4	horse	4	rabbit	4	sheep	4
GO:0071395	cellular response to jasmonic acid stimulus	cattle	4	horse	4	rabbit	4	sheep	4
	*P value of each term is less than 0.001

## Sheet: S5.2
Table S5.2	GO analyses of genes detected in SD regions on molecular function*
GO MF ID	Description	Species	Count	Species	Count	Species	Count	Species	Count	Species	Count	Species	Count	Species	Count	Species	Count
GO:0015020	glucuronosyltransferase activity	human	19	mouse	69	cattle	9	pig	16	horse	11	rabbit	10	dog	13	sheep	11
GO:0004984	olfactory receptor activity	cattle	103	pig	203	horse	140	rabbit	78	dog	57
GO:0004930	G-protein coupled receptor activity	cattle	118	pig	216	horse	172	rabbit	96	dog	63
GO:0004888	transmembrane signaling receptor activity	cattle	151	pig	228	horse	216	rabbit	121	dog	72
GO:0038023	signaling receptor activity	cattle	155	pig	233	horse	224	rabbit	126	dog	74
GO:0004872	receptor activity	cattle	172	pig	243	horse	248	rabbit	138	dog	79
GO:0004871	signal transducer activity	cattle	169	pig	245	horse	240	rabbit	146	dog	83
GO:0060089	molecular transducer activity	cattle	169	pig	245	horse	240	rabbit	146	dog	83
GO:0005132	interferon-alpha/beta receptor binding	cattle	7	pig	6	horse	7	rabbit	6	sheep	7
GO:0016712	oxidoreductase activity, acting on paired donors, with incorporation or reduction of molecular oxygen, reduced flavin or flavoprotein as one donor, and incorporation of one atom of oxygen	cattle	9	pig	8	horse	12	dog	9
GO:0070330	aromatase activity	cattle	7	pig	7	horse	10	dog	7
GO:0046906	tetrapyrrole binding	cattle	20	pig	17	horse	31	dog	14
GO:0004497	monooxygenase activity	cattle	16	horse	23	dog	14	sheep	25
GO:0020037	heme binding	cattle	20	horse	30	dog	14	sheep	29
GO:0036094	small molecule binding	human	929	chicken	96	goat	137	sheep	347
GO:0047023	androsterone dehydrogenase activity	cattle	4	horse	4	rabbit	4	sheep	4
	*P value of each term is less than 0.001
