# Supplementary material for: Characterization of genome-wide segmental duplications reveals a common genomic feature of association with immunity among domestic animals
Source: BMC Genomics. 2017 Apr 12;18:293. doi: 10.1186/s12864-017-3690-x (PMC5389087; doi:10.1186/s12864-017-3690-x)
Supplement: Supplementary file 7 — KEGG pathway analyses of genes detected in SD regions. (XLSX 11 kb) [file 12864_2017_3690_MOESM7_ESM.xlsx]

## Sheet: S6
Table S6.	KEGG pathway analyses of genes detected in SD regions among domestic species*
KEGG_Term	Description	Species
hsa00040	Pentose and glucuronate interconversions	human	mouse	dog	cattle	pig	horse	rabbit	sheep
hsa00053	Ascorbate and aldarate metabolism	human	mouse	dog	cattle	pig	horse	rabbit	sheep
hsa00140	Steroid hormone biosynthesis	human	mouse	dog	cattle	pig	horse	rabbit	sheep
hsa00150	Androgen and estrogen metabolism	human	mouse	dog	cattle	pig	horse	rabbit	sheep
hsa00500	Starch and sucrose metabolism	human	mouse	dog	cattle	pig	horse	rabbit	sheep
hsa00830	Retinol metabolism	human	mouse	dog	cattle	pig	horse	rabbit	sheep
hsa00980	Metabolism of xenobiotics by cytochrome P450	human	mouse	dog	cattle	pig	horse	rabbit	sheep
hsa00982	Drug metabolism	human	mouse	dog	cattle	pig	horse	rabbit	sheep
hsa00983	Drug metabolism	human	mouse	dog	cattle	pig	horse	rabbit	sheep
hsa00860	Porphyrin and chlorophyll metabolism	mouse	dog	cattle	pig	horse	rabbit	sheep
hsa04650	Natural killer cell mediated cytotoxicity	human	mouse	cattle	pig	horse	rabbit	sheep
hsa04740	Olfactory transduction	mouse	dog	cattle	pig	horse	rabbit
hsa04612	Antigen processing and presentation	human	cattle	pig	horse	rabbit	sheep
hsa04140	Regulation of autophagy	mouse	cattle	pig	horse	rabbit	sheep
hsa04620	Toll-like receptor signaling pathway	cattle	pig	horse	rabbit	sheep
hsa04622	RIG-I-like receptor signaling pathway	cattle	pig	horse	rabbit	sheep
hsa04623	Cytosolic DNA-sensing pathway	cattle	pig	horse	rabbit	sheep
hsa05320	Autoimmune thyroid disease	cattle	pig	horse	rabbit	sheep
hsa05322	Systemic lupus erythematosus	cattle	pig	horse	rabbit
hsa00591	Linoleic acid metabolism	dog	cattle	horse	sheep
hsa04630	Jak-STAT signaling pathway	cattle	horse	rabbit	sheep
*P value of each term is less than 0.01
