# Supplementary material for: Characterization of genome-wide segmental duplications reveals a common genomic feature of association with immunity among domestic animals
Source: BMC Genomics. 2017 Apr 12;18:293. doi: 10.1186/s12864-017-3690-x (PMC5389087; doi:10.1186/s12864-017-3690-x)
Supplement: Supplementary file 8 — Human homologous genes detected in SD regions. (XLSX 29 kb) [file 12864_2017_3690_MOESM8_ESM.xlsx]

## Sheet: S7
Table S7.	Human homologous genes detected in SD regions
Entrez ID	Species								Gene Name	Description
4620	mouse	cattle	pig	horse	rabbit	goat	sheep	chicken	MYH2	myosin, heavy chain 2, skeletal muscle, adult
440279	human	mouse	dog	cattle	horse	rabbit	goat	sheep	UNC13C	C (C. elegans)
1579	human	mouse	dog	cattle	pig	horse	rabbit	sheep	CYP4A11	cytochrome P450, family 4, subfamily A, polypeptide 11
7364	human	mouse	dog	cattle	pig	horse	rabbit	sheep	UGT2B7	UDP glucuronosyltransferase 2 family, polypeptide B7
7365	human	mouse	dog	cattle	pig	horse	rabbit	sheep	UGT2B10	UDP glucuronosyltransferase 2 family, polypeptide B10
7366	human	mouse	dog	cattle	pig	horse	rabbit	sheep	UGT2B15	UDP glucuronosyltransferase 2 family, polypeptide B15
7367	human	mouse	dog	cattle	pig	horse	rabbit	sheep	UGT2B17	UDP glucuronosyltransferase 2 family, polypeptide B17
8294	human	mouse	dog	cattle	pig	horse	rabbit	sheep	HIST1H4I	histone cluster 1, H4i
8370	human	mouse	dog	cattle	pig	horse	rabbit	sheep	HIST2H4A	histone cluster 2, H4a
10720	human	mouse	dog	cattle	pig	horse	rabbit	sheep	UGT2B11	UDP glucuronosyltransferase 2 family, polypeptide B11
54490	human	mouse	dog	cattle	pig	horse	rabbit	sheep	UGT2B28	UDP glucuronosyltransferase 2 family, polypeptide B28
284541	human	mouse	dog	cattle	pig	horse	rabbit	sheep	CYP4A22	cytochrome P450, family 4, subfamily A, polypeptide 22
554313	human	mouse	dog	cattle	pig	horse	rabbit	sheep	HIST2H4B	histone cluster 2, H4b
9215	human	mouse	dog	cattle	horse	rabbit	chicken		LARGE	like-glycosyltransferase
5144	human	mouse	cattle	rabbit	goat	sheep	chicken		PDE4D	phosphodiesterase 4D, cAMP-specific
22871	human	mouse	cattle	rabbit	goat	sheep	chicken		NLGN1	neuroligin 1
64853	human	mouse	horse	rabbit	goat	sheep	chicken		AIDA	axin interactor, dorsalization associated
54084	human	mouse	dog	cattle	horse	goat	sheep		TSPEAR	thrombospondin-type laminin G domain and EAR repeats
5244	human	dog	cattle	pig	horse	goat	sheep		ABCB4	ATP-binding cassette, sub-family B (MDR/TAP), member 4
2157	human	mouse	cattle	pig	horse	goat	sheep		F8	coagulation factor VIII, procoagulant component
1080	human	mouse	cattle	horse	rabbit	goat	sheep		CFTR	cystic fibrosis transmembrane conductance regulator (ATP-binding cassette sub-family C, member 7)
57187	human	mouse	cattle	horse	rabbit	goat	sheep		THOC2	THO complex 2
1012	human	mouse	pig	horse	rabbit	goat	sheep		CDH13	cadherin 13
26280	human	mouse	dog	cattle	horse	rabbit	sheep		IL1RAPL2	interleukin 1 receptor accessory protein-like 2
7363	mouse	dog	cattle	pig	horse	rabbit	sheep		UGT2B4	UDP glucuronosyltransferase 2 family, polypeptide B4
8359	mouse	dog	cattle	pig	horse	rabbit	sheep		HIST1H4A	histone cluster 1, H4a
8360	mouse	dog	cattle	pig	horse	rabbit	sheep		HIST1H4D	histone cluster 1, H4d
8361	mouse	dog	cattle	pig	horse	rabbit	sheep		HIST1H4F	histone cluster 1, H4f
8362	mouse	dog	cattle	pig	horse	rabbit	sheep		HIST1H4K	histone cluster 1, H4k
8363	mouse	dog	cattle	pig	horse	rabbit	sheep		HIST1H4J	histone cluster 1, H4j
8364	mouse	dog	cattle	pig	horse	rabbit	sheep		HIST1H4C	histone cluster 1, H4c
8365	mouse	dog	cattle	pig	horse	rabbit	sheep		HIST1H4H	histone cluster 1, H4h
8366	mouse	dog	cattle	pig	horse	rabbit	sheep		HIST1H4B	histone cluster 1, H4b
8367	mouse	dog	cattle	pig	horse	rabbit	sheep		HIST1H4E	histone cluster 1, H4e
8368	mouse	dog	cattle	pig	horse	rabbit	sheep		HIST1H4L	histone cluster 1, H4l
121504	mouse	dog	cattle	pig	horse	rabbit	sheep		HIST4H4	histone cluster 4, H4
101929773	mouse	dog	cattle	pig	horse	rabbit	sheep		LOC101929773	UDP-glucuronosyltransferase 2B10-like
1066	human	mouse	cattle	pig	horse	rabbit	sheep		CES1	carboxylesterase 1
3439	human	mouse	cattle	pig	horse	rabbit	sheep		IFNA1	interferon, alpha 1
3441	human	mouse	cattle	pig	horse	rabbit	sheep		IFNA4	interferon, alpha 4
3444	human	mouse	cattle	pig	horse	rabbit	sheep		IFNA7	interferon, alpha 7
3446	human	mouse	cattle	pig	horse	rabbit	sheep		IFNA10	interferon, alpha 10
3447	human	mouse	cattle	pig	horse	rabbit	sheep		IFNA13	interferon, alpha 13
3448	human	mouse	cattle	pig	horse	rabbit	sheep		IFNA14	interferon, alpha 14
3449	human	mouse	cattle	pig	horse	rabbit	sheep		IFNA16	interferon, alpha 16
3451	human	mouse	cattle	pig	horse	rabbit	sheep		IFNA17	interferon, alpha 17
3452	human	mouse	cattle	pig	horse	rabbit	sheep		IFNA21	interferon, alpha 21
3853	human	mouse	cattle	pig	horse	rabbit	sheep		KRT6A	keratin 6A
3854	human	mouse	cattle	pig	horse	rabbit	sheep		KRT6B	keratin 6B
286887	human	mouse	cattle	pig	horse	rabbit	sheep		KRT6C	keratin 6C
54715	human	mouse	cattle	horse	rabbit	chicken			RBFOX1	RNA binding protein, fox-1 homolog (C. elegans) 1
153339	human	mouse	pig	horse	rabbit	chicken			TMEM167A	transmembrane protein 167A
7405	human	mouse	horse	goat	sheep	chicken			UVRAG	UV radiation resistance associated
4619	cattle	horse	rabbit	goat	sheep	chicken			MYH1	myosin, heavy chain 1, skeletal muscle, adult
3899	human	mouse	cattle	rabbit	sheep	chicken			AFF3	AF4/FMR2 family, member 3
253559	human	mouse	dog	rabbit	sheep	chicken			CADM2	cell adhesion molecule 2
54576	human	mouse	dog	pig	horse	goat			UGT1A8	UDP glucuronosyltransferase 1 family, polypeptide A8
56000	human	mouse	cattle	horse	rabbit	goat			NXF3	nuclear RNA export factor 3
56001	human	mouse	pig	horse	rabbit	goat			NXF2	nuclear RNA export factor 2
728343	human	mouse	pig	horse	rabbit	goat			NXF2B	nuclear RNA export factor 2B
6288	human	mouse	dog	cattle	pig	horse			SAA1	serum amyloid A1
143502	human	dog	cattle	pig	horse	rabbit			OR52I2	olfactory receptor, family 52, subfamily I, member 2
390054	mouse	dog	cattle	pig	horse	rabbit			OR52A5	olfactory receptor, family 52, subfamily A, member 5
1558	human	mouse	dog	pig	horse	rabbit			CYP2C8	cytochrome P450, family 2, subfamily C, polypeptide 8
3123	human	mouse	dog	pig	horse	rabbit			HLA-DRB1	major histocompatibility complex, class II, DR beta 1
3127	human	mouse	dog	pig	horse	rabbit			HLA-DRB5	major histocompatibility complex, class II, DR beta 5
100996809	human	mouse	dog	pig	horse	rabbit			LOC100996809	HLA class II histocompatibility antigen, DRB1-10 beta chain-like
8499	human	mouse	dog	cattle	goat	sheep			PPFIA2	protein tyrosine phosphatase, receptor type, f polypeptide (PTPRF), interacting protein (liprin), alpha 2
54107	human	mouse	cattle	horse	goat	sheep			POLE3	polymerase (DNA directed), epsilon 3, accessory subunit
5218	human	mouse	dog	horse	goat	sheep			CDK14	cyclin-dependent kinase 14
11085	human	mouse	dog	horse	goat	sheep			ADAM30	ADAM metallopeptidase domain 30
54470	human	cattle	pig	horse	goat	sheep			ARMCX6	armadillo repeat containing, X-linked 6
54658	mouse	cattle	pig	horse	goat	sheep			UGT1A1	UDP glucuronosyltransferase 1 family, polypeptide A1
2938	human	mouse	pig	horse	goat	sheep			GSTA1	glutathione S-transferase alpha 1
2939	human	mouse	pig	horse	goat	sheep			GSTA2	glutathione S-transferase alpha 2
3963	human	mouse	pig	horse	goat	sheep			LGALS7	lectin, galactoside-binding, soluble, 7
653499	human	mouse	pig	horse	goat	sheep			LGALS7B	lectin, galactoside-binding, soluble, 7B
5978	human	mouse	cattle	pig	goat	sheep			REST	RE1-silencing transcription factor
8542	human	mouse	cattle	pig	goat	sheep			APOL1	apolipoprotein L, 1
23780	human	mouse	cattle	pig	goat	sheep			APOL2	apolipoprotein L, 2
6515	human	mouse	cattle	rabbit	goat	sheep			SLC2A3	solute carrier family 2 (facilitated glucose transporter), member 3
23274	human	mouse	cattle	rabbit	goat	sheep			CLEC16A	C-type lectin domain family 16, member A
25843	human	mouse	cattle	rabbit	goat	sheep			MOB4	MOB family member 4, phocein
100529241	human	mouse	cattle	rabbit	goat	sheep			HSPE1-MOB4	HSPE1-MOB4 readthrough
121599	human	cattle	horse	rabbit	goat	sheep			SPIC	Spi-C transcription factor (Spi-1/PU.1 related)
3146	human	mouse	horse	rabbit	goat	sheep			HMGB1	high mobility group box 1
55610	human	mouse	horse	rabbit	goat	sheep			CCDC132	coiled-coil domain containing 132
64374	human	mouse	horse	rabbit	goat	sheep			SIL1	SIL1 nucleotide exchange factor
401145	human	mouse	pig	rabbit	goat	sheep			CCSER1	coiled-coil serine-rich protein 1
1551	human	mouse	dog	cattle	horse	sheep			CYP3A7	cytochrome P450, family 3, subfamily A, polypeptide 7
1576	human	mouse	dog	cattle	horse	sheep			CYP3A4	cytochrome P450, family 3, subfamily A, polypeptide 4
1577	human	mouse	dog	cattle	horse	sheep			CYP3A5	cytochrome P450, family 3, subfamily A, polypeptide 5
64816	human	mouse	dog	cattle	horse	sheep			CYP3A43	cytochrome P450, family 3, subfamily A, polypeptide 43
100861540	human	mouse	dog	cattle	horse	sheep			CYP3A7-CYP3AP1	CYP3A7-CYP3AP1 readthrough
4109	human	dog	cattle	pig	horse	sheep			MAGEA10	melanoma antigen family A, 10
390195	mouse	dog	cattle	pig	horse	sheep			OR5AN1	olfactory receptor, family 5, subfamily AN, member 1
250	human	mouse	cattle	pig	horse	sheep			ALPP	alkaline phosphatase, placental
8329	human	mouse	cattle	pig	horse	sheep			HIST1H2AI	histone cluster 1, H2ai
8519	human	mouse	cattle	pig	horse	sheep			IFITM1	interferon induced transmembrane protein 1
8969	human	mouse	cattle	pig	horse	sheep			HIST1H2AG	histone cluster 1, H2ag
26716	human	mouse	cattle	pig	horse	sheep			OR2H1	olfactory receptor, family 2, subfamily H, member 1
85235	human	mouse	cattle	pig	horse	sheep			HIST1H2AH	histone cluster 1, H2ah
343563	human	mouse	cattle	pig	horse	sheep			OR2T29	olfactory receptor, family 2, subfamily T, member 29
401993	human	mouse	cattle	pig	horse	sheep			OR2T5	olfactory receptor, family 2, subfamily T, member 5
10326	human	mouse	dog	pig	horse	sheep			SIRPB1	signal-regulatory protein beta 1
55423	human	mouse	dog	pig	horse	sheep			SIRPG	signal-regulatory protein gamma
140885	human	mouse	dog	pig	horse	sheep			SIRPA	signal-regulatory protein alpha
119749	human	mouse	dog	cattle	pig	sheep			OR4C46	olfactory receptor, family 4, subfamily C, member 46
283092	human	mouse	dog	cattle	pig	sheep			OR4C13	olfactory receptor, family 4, subfamily C, member 13
27328	human	mouse	dog	cattle	rabbit	sheep			PCDH11X	protocadherin 11 X-linked
83259	human	mouse	dog	cattle	rabbit	sheep			PCDH11Y	protocadherin 11 Y-linked
119695	mouse	dog	cattle	horse	rabbit	sheep			OR52R1	olfactory receptor, family 52, subfamily R, member 1
1645	human	mouse	cattle	horse	rabbit	sheep			AKR1C1	aldo-keto reductase family 1, member C1
1646	human	mouse	cattle	horse	rabbit	sheep			AKR1C2	aldo-keto reductase family 1, member C2
6317	human	mouse	cattle	horse	rabbit	sheep			SERPINB3	serpin peptidase inhibitor, clade B (ovalbumin), member 3
6318	human	mouse	cattle	horse	rabbit	sheep			SERPINB4	serpin peptidase inhibitor, clade B (ovalbumin), member 4
6527	human	mouse	cattle	horse	rabbit	sheep			SLC5A4	solute carrier family 5 (glucose activated ion channel), member 4
8644	human	mouse	cattle	horse	rabbit	sheep			AKR1C3	aldo-keto reductase family 1, member C3
219869	dog	cattle	pig	horse	rabbit	sheep			OR10G8	olfactory receptor, family 10, subfamily G, member 8
219870	dog	cattle	pig	horse	rabbit	sheep			OR10G9	olfactory receptor, family 10, subfamily G, member 9
390264	dog	cattle	pig	horse	rabbit	sheep			OR10G4	olfactory receptor, family 10, subfamily G, member 4
390265	dog	cattle	pig	horse	rabbit	sheep			OR10G7	olfactory receptor, family 10, subfamily G, member 7
8933	human	cattle	pig	horse	rabbit	sheep			FAM127A	family with sequence similarity 127, member A
26071	human	cattle	pig	horse	rabbit	sheep			FAM127B	family with sequence similarity 127, member B
441518	human	cattle	pig	horse	rabbit	sheep			FAM127C	family with sequence similarity 127, member C
3043	mouse	cattle	pig	horse	rabbit	sheep			HBB	hemoglobin, beta
3045	mouse	cattle	pig	horse	rabbit	sheep			HBD	hemoglobin, delta
3440	mouse	cattle	pig	horse	rabbit	sheep			IFNA2	interferon, alpha 2
3442	mouse	cattle	pig	horse	rabbit	sheep			IFNA5	interferon, alpha 5
3443	mouse	cattle	pig	horse	rabbit	sheep			IFNA6	interferon, alpha 6
3445	mouse	cattle	pig	horse	rabbit	sheep			IFNA8	interferon, alpha 8
8339	mouse	cattle	pig	horse	rabbit	sheep			HIST1H2BG	histone cluster 1, H2bg
8343	mouse	cattle	pig	horse	rabbit	sheep			HIST1H2BF	histone cluster 1, H2bf
8344	mouse	cattle	pig	horse	rabbit	sheep			HIST1H2BE	histone cluster 1, H2be
8346	mouse	cattle	pig	horse	rabbit	sheep			HIST1H2BI	histone cluster 1, H2bi
8347	mouse	cattle	pig	horse	rabbit	sheep			HIST1H2BC	histone cluster 1, H2bc
100653057	mouse	cattle	pig	horse	rabbit	sheep			LOC100653057	liver carboxylesterase 1-like
1562	human	mouse	pig	horse	rabbit	sheep			CYP2C18	cytochrome P450, family 2, subfamily C, polypeptide 18
57451	human	mouse	pig	horse	rabbit	sheep			TENM2	teneurin transmembrane protein 2
390151	human	mouse	pig	horse	rabbit	sheep			OR8H2	olfactory receptor, family 8, subfamily H, member 2
390152	human	mouse	pig	horse	rabbit	sheep			OR8H3	olfactory receptor, family 8, subfamily H, member 3
25925	human	mouse	cattle	goat	chicken				ZNF521	zinc finger protein 521
2752	mouse	cattle	horse	goat	chicken				GLUL	glutamate-ammonia ligase
2894	human	mouse	horse	goat	chicken				GRID1	glutamate receptor, ionotropic, delta 1
23090	human	mouse	horse	goat	chicken				ZNF423	zinc finger protein 423
338675	human	mouse	pig	horse	chicken				OR5AP2	olfactory receptor, family 5, subfamily AP, member 2
8224	human	mouse	horse	rabbit	chicken				SYN3	synapsin III
10003	human	mouse	pig	rabbit	chicken				NAALAD2	N-acetylated alpha-linked acidic dipeptidase 2
781	human	mouse	cattle	sheep	chicken				CACNA2D1	calcium channel, voltage-dependent, alpha 2/delta subunit 1
2915	human	mouse	dog	sheep	chicken				GRM5	glutamate receptor, metabotropic 5
3832	mouse	cattle	goat	sheep	chicken				KIF11	kinesin family member 11
5101	human	mouse	goat	sheep	chicken				PCDH9	protocadherin 9
57453	human	mouse	goat	sheep	chicken				DSCAML1	Down syndrome cell adhesion molecule like 1
254827	human	pig	goat	sheep	chicken				NAALADL2	N-acetylated alpha-linked acidic dipeptidase-like 2
4622	cattle	rabbit	goat	sheep	chicken				MYH4	myosin, heavy chain 4, skeletal muscle
9896	mouse	rabbit	goat	sheep	chicken				FIG4	FIG4 homolog, SAC1 lipid phosphatase domain containing (S. cerevisiae)
374308	human	cattle	horse	sheep	chicken				PTCHD3	patched domain containing 3
91663	cattle	pig	horse	sheep	chicken				MYADM	myeloid-associated differentiation marker
158038	human	cattle	pig	sheep	chicken				LINGO2	leucine rich repeat and Ig domain containing 2
80036	human	mouse	rabbit	sheep	chicken				TRPM3	transient receptor potential cation channel, subfamily M, member 3
58488	mouse	dog	cattle	horse	goat				PCTP	phosphatidylcholine transfer protein
3312	human	mouse	cattle	horse	goat				HSPA8	heat shock 70kDa protein 8
55340	human	mouse	cattle	horse	goat				GIMAP5	GTPase, IMAP family member 5
85389	human	mouse	cattle	horse	goat				SNORD14C	small nucleolar RNA, C/D box 14C
85390	human	mouse	cattle	horse	goat				SNORD14D	small nucleolar RNA, C/D box 14D
100527949	human	mouse	cattle	horse	goat				GIMAP1-GIMAP5	GIMAP1-GIMAP5 readthrough
10333	human	cattle	pig	horse	goat				TLR6	toll-like receptor 6
55573	human	mouse	cattle	pig	goat				CDV3	CDV3 homolog (mouse)
54600	human	mouse	dog	pig	goat				UGT1A9	UDP glucuronosyltransferase 1 family, polypeptide A9
54558	human	mouse	cattle	rabbit	goat				SPATA6	spermatogenesis associated 6
64084	human	mouse	dog	rabbit	goat				CLSTN2	calsyntenin 2
55629	human	cattle	horse	rabbit	goat				PNRC2	proline-rich nuclear receptor coactivator 2
3046	mouse	cattle	horse	rabbit	goat				HBE1	hemoglobin, epsilon 1
64754	human	cattle	pig	rabbit	goat				SMYD3	SET and MYND domain containing 3
10772	human	mouse	pig	rabbit	goat				SRSF10	serine/arginine-rich splicing factor 10
57460	human	mouse	pig	rabbit	goat				PPM1H	protein phosphatase, Mg2+/Mn2+ dependent, 1H
1548	human	mouse	dog	cattle	horse				CYP2A6	cytochrome P450, family 2, subfamily A, polypeptide 6
1549	human	mouse	dog	cattle	horse				CYP2A7	cytochrome P450, family 2, subfamily A, polypeptide 7
1553	human	mouse	dog	cattle	horse				CYP2A13	cytochrome P450, family 2, subfamily A, polypeptide 13
4126	human	mouse	dog	cattle	horse				MANBA	mannosidase, beta A, lysosomal
5169	human	mouse	dog	cattle	horse				ENPP3	ectonucleotide pyrophosphatase/phosphodiesterase 3
6289	human	mouse	dog	cattle	horse				SAA2	serum amyloid A2
403253	human	dog	cattle	pig	horse				OR4A47	olfactory receptor, family 4, subfamily A, member 47
7504	human	mouse	cattle	pig	horse				XK	X-linked Kx blood group (McLeod syndrome)
10288	human	mouse	cattle	pig	horse				LILRB2	leukocyte immunoglobulin-like receptor, subfamily B (with TM and ITIM domains), member 2
10859	human	mouse	cattle	pig	horse				LILRB1	leukocyte immunoglobulin-like receptor, subfamily B (with TM and ITIM domains), member 1
11024	human	mouse	cattle	pig	horse				LILRA1	leukocyte immunoglobulin-like receptor, subfamily A (with TM domain), member 1
11025	human	mouse	cattle	pig	horse				LILRB3	leukocyte immunoglobulin-like receptor, subfamily B (with TM and ITIM domains), member 3
11026	human	mouse	cattle	pig	horse				LILRA3	leukocyte immunoglobulin-like receptor, subfamily A (without TM domain), member 3
11027	human	mouse	cattle	pig	horse				LILRA2	leukocyte immunoglobulin-like receptor, subfamily A (with TM domain), member 2
390162	human	mouse	cattle	pig	horse				OR5M9	olfactory receptor, family 5, subfamily M, member 9
101929809	human	mouse	cattle	pig	horse				LOC101929809	leukocyte immunoglobulin-like receptor subfamily B member 4-like
54577	human	mouse	dog	pig	horse				UGT1A7	UDP glucuronosyltransferase 1 family, polypeptide A7
79295	human	mouse	dog	pig	horse				OR5H6	olfactory receptor, family 5, subfamily H, member 6
403273	human	mouse	dog	pig	horse				OR5H14	olfactory receptor, family 5, subfamily H, member 14
5592	human	mouse	dog	cattle	rabbit				PRKG1	protein kinase, cGMP-dependent, type I
2944	human	mouse	cattle	horse	rabbit				GSTM1	glutathione S-transferase mu 1
3075	human	mouse	cattle	horse	rabbit				CFH	complement factor H
7803	human	mouse	cattle	horse	rabbit				PTP4A1	protein tyrosine phosphatase type IVA, member 1
8340	human	mouse	cattle	horse	rabbit				HIST1H2BL	histone cluster 1, H2bl
10878	human	mouse	cattle	horse	rabbit				CFHR3	complement factor H-related 3
23538	dog	cattle	pig	horse	rabbit				OR52A1	olfactory receptor, family 52, subfamily A, member 1
8331	human	cattle	pig	horse	rabbit				HIST1H2AJ	histone cluster 1, H2aj
401667	human	cattle	pig	horse	rabbit				OR51A2	olfactory receptor, family 51, subfamily A, member 2
120586	mouse	cattle	pig	horse	rabbit				OR8I2	olfactory receptor, family 8, subfamily I, member 2
100507709	mouse	dog	pig	horse	rabbit				LOC100507709	HLA class II histocompatibility antigen, DRB1-7 beta chain-like
100507714	mouse	dog	pig	horse	rabbit				LOC100507714	HLA class II histocompatibility antigen, DRB1-7 beta chain-like
1557	human	mouse	pig	horse	rabbit				CYP2C19	cytochrome P450, family 2, subfamily C, polypeptide 19
1915	human	mouse	pig	horse	rabbit				EEF1A1	eukaryotic translation elongation factor 1 alpha 1
219428	mouse	dog	cattle	pig	rabbit				OR4C16	olfactory receptor, family 4, subfamily C, member 16
124872	human	mouse	cattle	pig	rabbit				B4GALNT2	beta-1,4-N-acetyl-galactosaminyl transferase 2
219464	human	mouse	cattle	pig	rabbit				OR5T2	olfactory receptor, family 5, subfamily T, member 2
131034	human	dog	cattle	goat	sheep				CPNE4	copine IV
132	human	mouse	cattle	goat	sheep				ADK	adenosine kinase
2028	human	mouse	cattle	goat	sheep				ENPEP	glutamyl aminopeptidase (aminopeptidase A)
6567	human	mouse	cattle	goat	sheep				SLC16A2	solute carrier family 16, member 2 (thyroid hormone transporter)
7326	human	mouse	cattle	goat	sheep				UBE2G1	ubiquitin-conjugating enzyme E2G 1
9508	human	mouse	cattle	goat	sheep				ADAMTS3	ADAM metallopeptidase with thrombospondin type 1 motif, 3
10404	human	mouse	cattle	goat	sheep				CPQ	carboxypeptidase Q
11342	human	mouse	cattle	goat	sheep				RNF13	ring finger protein 13
22848	human	mouse	cattle	goat	sheep				AAK1	AP2 associated kinase 1
22866	human	mouse	cattle	goat	sheep				CNKSR2	connector enhancer of kinase suppressor of Ras 2
26762	human	mouse	cattle	goat	sheep				HAVCR1	hepatitis A virus cellular receptor 1
27147	human	mouse	cattle	goat	sheep				DENND2A	DENN/MADD domain containing 2A
53353	human	mouse	cattle	goat	sheep				LRP1B	low density lipoprotein receptor-related protein 1B
54467	human	mouse	cattle	goat	sheep				ANKIB1	ankyrin repeat and IBR domain containing 1
55035	human	mouse	cattle	goat	sheep				NOL8	nucleolar protein 8
80219	human	mouse	cattle	goat	sheep				COQ10B	coenzyme Q10 homolog B (S. cerevisiae)
84750	human	mouse	cattle	goat	sheep				FUT10	fucosyltransferase 10 (alpha (1,3) fucosyltransferase)
94134	human	mouse	cattle	goat	sheep				ARHGAP12	Rho GTPase activating protein 12
139818	human	mouse	cattle	goat	sheep				DOCK11	dedicator of cytokinesis 11
152330	human	mouse	cattle	goat	sheep				CNTN4	contactin 4
220032	human	mouse	cattle	goat	sheep				GDPD4	glycerophosphodiester phosphodiesterase domain containing 4
329	human	mouse	dog	goat	sheep				BIRC2	baculoviral IAP repeat containing 2
4983	human	mouse	dog	goat	sheep				OPHN1	oligophrenin 1
57188	human	cattle	horse	goat	sheep				ADAMTSL3	ADAMTS-like 3
253512	human	cattle	horse	goat	sheep				SLC25A30	solute carrier family 25, member 30
100528017	human	dog	horse	goat	sheep				SAA2-SAA4	SAA2-SAA4 readthrough
546	human	mouse	horse	goat	sheep				ATRX	alpha thalassemia/mental retardation syndrome X-linked
1496	human	mouse	horse	goat	sheep				CTNNA2	catenin (cadherin-associated protein), alpha 2
22982	human	mouse	horse	goat	sheep				DIP2C	DIP2 disco-interacting protein 2 homolog C (Drosophila)
139716	human	mouse	horse	goat	sheep				GAB3	GRB2-associated binding protein 3
79465	cattle	pig	horse	goat	sheep				ULBP3	UL16 binding protein 3
142683	cattle	pig	horse	goat	sheep				ITLN2	intelectin 2
55190	human	cattle	pig	goat	sheep				NUDT11	nudix (nucleoside diphosphate linked moiety X)-type motif 11
10178	mouse	cattle	pig	goat	sheep				TENM1	teneurin transmembrane protein 1
128710	human	mouse	pig	goat	sheep				SLX4IP	SLX4 interacting protein
143098	human	mouse	pig	goat	sheep				MPP7	membrane protein, palmitoylated 7 (MAGUK p55 subfamily member 7)
10159	human	cattle	rabbit	goat	sheep				ATP6AP2	ATPase, H+ transporting, lysosomal accessory protein 2
55100	human	cattle	rabbit	goat	sheep				WDR70	WD repeat domain 70
63895	human	cattle	rabbit	goat	sheep				PIEZO2	piezo-type mechanosensitive ion channel component 2
2560	mouse	cattle	rabbit	goat	sheep				GABRB1	gamma-aminobutyric acid (GABA) A receptor, beta 1
55129	mouse	cattle	rabbit	goat	sheep				ANO10	anoctamin 10
91942	mouse	cattle	rabbit	goat	sheep				NDUFAF2	NADH dehydrogenase (ubiquinone) complex I, assembly factor 2
220164	mouse	dog	rabbit	goat	sheep				DOK6	docking protein 6
51728	human	horse	rabbit	goat	sheep				POLR3K	polymerase (RNA) III (DNA directed) polypeptide K, 12.3 kDa
10085	human	mouse	rabbit	goat	sheep				EDIL3	EGF-like repeats and discoidin I-like domains 3
11141	human	mouse	rabbit	goat	sheep				IL1RAPL1	interleukin 1 receptor accessory protein-like 1
51535	human	mouse	rabbit	goat	sheep				PPHLN1	periphilin 1
56987	human	mouse	rabbit	goat	sheep				BBX	bobby sox homolog (Drosophila)
91181	human	mouse	rabbit	goat	sheep				NUP210L	nucleoporin 210kDa-like
24145	cattle	pig	rabbit	goat	sheep				PANX1	pannexin 1
1565	human	mouse	cattle	horse	sheep				CYP2D6	cytochrome P450, family 2, subfamily D, polypeptide 6
2719	human	mouse	cattle	horse	sheep				GPC3	glypican 3
6822	human	mouse	cattle	horse	sheep				SULT2A1	sulfotransferase family, cytosolic, 2A, dehydroepiandrosterone (DHEA)-preferring, member 1
26211	human	mouse	cattle	horse	sheep				OR2F1	olfactory receptor, family 2, subfamily F, member 1
135948	human	mouse	cattle	horse	sheep				OR2F2	olfactory receptor, family 2, subfamily F, member 2
129868	human	mouse	dog	horse	sheep				TRIM43	tripartite motif containing 43
653192	human	mouse	dog	horse	sheep				TRIM43B	tripartite motif containing 43B
254786	dog	cattle	pig	horse	sheep				OR6C3	olfactory receptor, family 6, subfamily C, member 3
390321	dog	cattle	pig	horse	sheep				OR6C1	olfactory receptor, family 6, subfamily C, member 1
4112	human	cattle	pig	horse	sheep				MAGEB1	melanoma antigen family B, 1
4115	human	cattle	pig	horse	sheep				MAGEB4	melanoma antigen family B, 4
820	mouse	cattle	pig	horse	sheep				CAMP	cathelicidin antimicrobial peptide
8330	mouse	cattle	pig	horse	sheep				HIST1H2AK	histone cluster 1, H2ak
8332	mouse	cattle	pig	horse	sheep				HIST1H2AL	histone cluster 1, H2al
8336	mouse	cattle	pig	horse	sheep				HIST1H2AM	histone cluster 1, H2am
81168	mouse	cattle	pig	horse	sheep				OR8J3	olfactory receptor, family 8, subfamily J, member 3
120065	mouse	cattle	pig	horse	sheep				OR5P2	olfactory receptor, family 5, subfamily P, member 2
219477	mouse	cattle	pig	horse	sheep				OR8J1	olfactory receptor, family 8, subfamily J, member 1
390148	mouse	cattle	pig	horse	sheep				OR5W2	olfactory receptor, family 5, subfamily W, member 2
5471	human	mouse	pig	horse	sheep				PPAT	phosphoribosyl pyrophosphate amidotransferase
656	human	mouse	cattle	pig	sheep				BMP8B	bone morphogenetic protein 8b
5243	human	mouse	cattle	pig	sheep				ABCB1	ATP-binding cassette, sub-family B (MDR/TAP), member 1
26219	human	mouse	cattle	pig	sheep				OR1J4	olfactory receptor, family 1, subfamily J, member 4
158983	human	mouse	cattle	pig	sheep				H2BFWT	H2B histone family, member W, testis-specific
353500	human	mouse	cattle	pig	sheep				BMP8A	bone morphogenetic protein 8a
2665	human	mouse	cattle	rabbit	sheep				GDI2	GDP dissociation inhibitor 2
64762	human	mouse	cattle	rabbit	sheep				GAREM	GRB2 associated, regulator of MAPK1
144195	human	mouse	cattle	rabbit	sheep				SLC2A14	solute carrier family 2 (facilitated glucose transporter), member 14
158809	human	mouse	cattle	rabbit	sheep				MAGEB6	melanoma antigen family B, 6
1109	mouse	cattle	horse	rabbit	sheep				AKR1C4	aldo-keto reductase family 1, member C4
9844	human	mouse	horse	rabbit	sheep				ELMO1	engulfment and cell motility 1
3467	cattle	pig	horse	rabbit	sheep				IFNW1	interferon, omega 1
390066	cattle	pig	horse	rabbit	sheep				OR52D1	olfactory receptor, family 52, subfamily D, member 1
219469	mouse	pig	horse	rabbit	sheep				OR8H1	olfactory receptor, family 8, subfamily H, member 1
7789	human	cattle	pig	rabbit	sheep				ZXDA	zinc finger, X-linked, duplicated A
26595	human	cattle	pig	rabbit	sheep				OR8B2	olfactory receptor, family 8, subfamily B, member 2
120146	human	cattle	pig	rabbit	sheep				TRIM64	tripartite motif containing 64
158586	human	cattle	pig	rabbit	sheep				ZXDB	zinc finger, X-linked, duplicated B
390271	human	cattle	pig	rabbit	sheep				OR8B3	olfactory receptor, family 8, subfamily B, member 3
642446	human	cattle	pig	rabbit	sheep				TRIM64B	tripartite motif containing 64B
646754	human	cattle	pig	rabbit	sheep				TRIM64C	tripartite motif containing 64C
10257	mouse	cattle	pig	rabbit	sheep				ABCC4	ATP-binding cassette, sub-family C (CFTR/MRP), member 4
