# Supplementary material for: Characterization of genome-wide segmental duplications reveals a common genomic feature of association with immunity among domestic animals
Source: BMC Genomics. 2017 Apr 12;18:293. doi: 10.1186/s12864-017-3690-x (PMC5389087; doi:10.1186/s12864-017-3690-x)
Supplement: Supplementary file 9 — Fifty-nine human homologous genes detected in SD regions among five domestic species. (XLSX 10 kb) [file 12864_2017_3690_MOESM9_ESM.xlsx]

## Sheet: S8
Table S8.	Fifty-nine human homologous genes detected in SD regions among 5 domestic species
Entrez ID	Gene Name	Description
1066	CES1	carboxylesterase 1
1579	CYP4A11	cytochrome P450, family 4, subfamily A, polypeptide 11
3043	HBB	hemoglobin, beta
3045	HBD	hemoglobin, delta
3439	IFNA1	interferon, alpha 1
3440	IFNA2	interferon, alpha 2
3441	IFNA4	interferon, alpha 4
3442	IFNA5	interferon, alpha 5
3443	IFNA6	interferon, alpha 6
3444	IFNA7	interferon, alpha 7
3445	IFNA8	interferon, alpha 8
3446	IFNA10	interferon, alpha 10
3447	IFNA13	interferon, alpha 13
3448	IFNA14	interferon, alpha 14
3449	IFNA16	interferon, alpha 16
3451	IFNA17	interferon, alpha 17
3452	IFNA21	interferon, alpha 21
3467	IFNW1	interferon, omega 1
3853	KRT6A	keratin 6A
3854	KRT6B	keratin 6B
4620	MYH2	myosin, heavy chain 2, skeletal muscle, adult
7363	UGT2B4	UDP glucuronosyltransferase 2 family, polypeptide B4
7364	UGT2B7	UDP glucuronosyltransferase 2 family, polypeptide B7
7365	UGT2B10	UDP glucuronosyltransferase 2 family, polypeptide B10
7366	UGT2B15	UDP glucuronosyltransferase 2 family, polypeptide B15
7367	UGT2B17	UDP glucuronosyltransferase 2 family, polypeptide B17
8294	HIST1H4I	histone cluster 1, H4i
8339	HIST1H2BG	histone cluster 1, H2bg
8343	HIST1H2BF	histone cluster 1, H2bf
8344	HIST1H2BE	histone cluster 1, H2be
8346	HIST1H2BI	histone cluster 1, H2bi
8347	HIST1H2BC	histone cluster 1, H2bc
8359	HIST1H4A	histone cluster 1, H4a
8360	HIST1H4D	histone cluster 1, H4d
8361	HIST1H4F	histone cluster 1, H4f
8362	HIST1H4K	histone cluster 1, H4k
8363	HIST1H4J	histone cluster 1, H4j
8364	HIST1H4C	histone cluster 1, H4c
8365	HIST1H4H	histone cluster 1, H4h
8366	HIST1H4B	histone cluster 1, H4b
8367	HIST1H4E	histone cluster 1, H4e
8368	HIST1H4L	histone cluster 1, H4l
8370	HIST2H4A	histone cluster 2, H4a
8933	FAM127A	family with sequence similarity 127, member A
10720	UGT2B11	UDP glucuronosyltransferase 2 family, polypeptide B11
26071	FAM127B	family with sequence similarity 127, member B
54490	UGT2B28	UDP glucuronosyltransferase 2 family, polypeptide B28
121504	HIST4H4	histone cluster 4, H4
219869	OR10G8	olfactory receptor, family 10, subfamily G, member 8
219870	OR10G9	olfactory receptor, family 10, subfamily G, member 9
284541	CYP4A22	cytochrome P450, family 4, subfamily A, polypeptide 22
286887	KRT6C	keratin 6C
390066	OR52D1	olfactory receptor, family 52, subfamily D, member 1
390264	OR10G4	olfactory receptor, family 10, subfamily G, member 4
390265	OR10G7	olfactory receptor, family 10, subfamily G, member 7
441518	FAM127C	family with sequence similarity 127, member C
554313	HIST2H4B	histone cluster 2, H4b
100653057	LOC100653057	liver carboxylesterase 1-like
101929773	LOC101929773	UDP-glucuronosyltransferase 2B10-like
