# Supplementary material for: Characterization of genome-wide segmental duplications reveals a common genomic feature of association with immunity among domestic animals
Source: BMC Genomics. 2017 Apr 12;18:293. doi: 10.1186/s12864-017-3690-x (PMC5389087; doi:10.1186/s12864-017-3690-x)
Supplement: Supplementary file 10 — Analyses of genes detected in SD regions based on OrthoDB. (XLSX 13 kb) [file 12864_2017_3690_MOESM10_ESM.xlsx]

## Sheet: S9
Table S9.	Analyses of genes detected in SD regions among domestic species based on OrthoDB*
OrthoDB ID	Species
EOG6R518B	human	cattle	chicken	dog	horse	mouse	rabbit	goat	sheep
EOG6JM8X4	human	cattle	dog	horse	mouse	pig	rabbit	sheep
EOG6SQZ4H	human	cattle	dog	horse	mouse	pig	rabbit	sheep
EOG6TF1SZ	human	cattle	dog	horse	mouse	pig	rabbit	sheep
EOG6MKPPG	human	cattle	dog	horse	mouse	pig	goat
EOG69PC5X	human	cattle	horse	mouse	pig	rabbit	goat
EOG68D23F	human	cattle	chicken	horse	mouse	pig	rabbit
EOG65X93Z	human	cattle	dog	horse	mouse	pig	rabbit
EOG6XPRNN	human	cattle	dog	mouse	pig	goat	sheep
EOG6ZW6HQ	human	cattle	horse	mouse	pig	goat	sheep
EOG6BGB3Z	human	cattle	horse	mouse	rabbit	goat	sheep
EOG6MW9CP	human	dog	horse	mouse	rabbit	goat	sheep
EOG6N31W2	human	cattle	mouse	pig	rabbit	goat	sheep
EOG6NP8C0	human	cattle	mouse	pig	rabbit	goat	sheep
EOG6SJ6P9	human	cattle	mouse	pig	rabbit	goat	sheep
EOG6GXGVN	human	horse	mouse	pig	rabbit	goat	sheep
EOG6KPVJ3	human	cattle	dog	horse	mouse	rabbit	sheep
EOG654B6J	human	cattle	horse	mouse	pig	rabbit	sheep
EOG698W87	human	cattle	horse	mouse	pig	rabbit	sheep
EOG6RV406	human	cattle	horse	mouse	pig	rabbit	sheep
EOG6W0ZMK	human	cattle	horse	mouse	pig	rabbit	sheep
EOG61VM94	human	cattle	horse	mouse	pig	rabbit	sheep
EOG6PVQ7H	human	cattle	horse	mouse	pig	rabbit	sheep
EOG69CRFZ	human	dog	horse	mouse	pig	rabbit	sheep
EOG6MSF56	human	cattle	horse	mouse	pig	goat
EOG6895TH	human	cattle	horse	mouse	rabbit	goat
EOG64XKPM	human	cattle	dog	horse	mouse	rabbit
EOG6NCNKN	human	cattle	dog	horse	mouse	rabbit
EOG6NS4KG	human	cattle	horse	mouse	pig	rabbit
EOG6XH15V	human	cattle	dog	mouse	goat	sheep
EOG6934QS	human	cattle	horse	mouse	goat	sheep
EOG63FJ50	human	cattle	horse	mouse	goat	sheep
EOG6KD7VR	human	cattle	horse	mouse	goat	sheep
EOG6KD7SM	human	chicken	horse	mouse	goat	sheep
EOG6B8KMC	human	cattle	mouse	pig	goat	sheep
EOG6J3XRB	human	cattle	mouse	pig	goat	sheep
EOG622BT1	human	cattle	horse	rabbit	goat	sheep
EOG67WPVB	human	cattle	mouse	rabbit	goat	sheep
EOG68PNRV	human	cattle	mouse	rabbit	goat	sheep
EOG6D27WG	human	cattle	mouse	rabbit	goat	sheep
EOG6KD7V6	human	cattle	mouse	rabbit	goat	sheep
EOG666WT5	human	chicken	mouse	rabbit	goat	sheep
EOG64QV76	human	dog	mouse	rabbit	goat	sheep
EOG6MCZ61	human	horse	mouse	rabbit	goat	sheep
EOG68WD8D	human	cattle	dog	horse	mouse	sheep
EOG62838C	human	cattle	horse	mouse	pig	sheep
EOG69S7DQ	human	cattle	horse	mouse	pig	sheep
EOG65MPD3	human	cattle	horse	mouse	pig	sheep
EOG60GDZN	human	cattle	horse	mouse	rabbit	sheep
EOG60K96H	human	cattle	horse	mouse	rabbit	sheep
EOG6BZP9Z	human	cattle	horse	mouse	rabbit	sheep
EOG680K3X	human	dog	horse	mouse	rabbit	sheep
EOG6B8KNP	human	horse	mouse	pig	rabbit	sheep
EOG6XWH6N	human	horse	mouse	pig	rabbit	sheep
EOG61K0MK	human	cattle	horse	mouse	goat
EOG6BGB2M	human	cattle	horse	mouse	goat
EOG6QC2BX	human	cattle	horse	mouse	goat
EOG6T4F2K	human	cattle	mouse	rabbit	goat
EOG6W6Q39	human	horse	mouse	rabbit	goat
EOG60GDXN	human	cattle	chicken	horse	mouse
EOG69GMP7	human	cattle	chicken	horse	mouse
EOG6W6Q3K	human	cattle	horse	mouse	pig
EOG6869K4	human	cattle	horse	mouse	rabbit
EOG6ZW6KQ	human	dog	horse	mouse	rabbit
EOG6JDJDF	human	chicken	mouse	pig	rabbit
EOG6BP2JD	human	cattle	mouse	goat	sheep
EOG6M92Z4	human	cattle	mouse	goat	sheep
EOG6W3TTR	human	cattle	mouse	goat	sheep
EOG6XKWFF	human	cattle	mouse	goat	sheep
EOG6Z0CCP	human	cattle	mouse	goat	sheep
EOG6CG1FS	human	chicken	mouse	goat	sheep
EOG6MGTF4	human	chicken	mouse	goat	sheep
EOG6VHMF4	human	dog	mouse	goat	sheep
EOG61G4BG	human	horse	mouse	goat	sheep
EOG6C8904	human	horse	mouse	goat	sheep
EOG6NP8B2	human	horse	mouse	goat	sheep
EOG66HHJ1	human	cattle	rabbit	goat	sheep
EOG63N8M1	human	mouse	rabbit	goat	sheep
EOG6CZCPC	human	mouse	rabbit	goat	sheep
EOG6S7KWV	human	mouse	rabbit	goat	sheep
EOG6S1VFG	human	cattle	dog	horse	sheep
EOG63BNWD	human	cattle	horse	mouse	sheep
EOG6FFF93	human	cattle	horse	mouse	sheep
EOG6RJH76	human	cattle	horse	mouse	sheep
EOG6RJH7G	human	cattle	mouse	pig	sheep
EOG6STTBQ	human	horse	mouse	pig	sheep
EOG6P2R98	human	cattle	mouse	rabbit	sheep
EOG6XSMZF	human	cattle	mouse	rabbit	sheep
EOG61VM8J	human	mouse	pig	rabbit	sheep
*Genes detected from more than five species are listed.
